# Supplementary material for: Urinary extracellular vesicle-derived miR-126-3p predicts lymph node invasion in patients with high-risk prostate cancer
Source: Med Oncol. 2024 Jun 5;41(7):169. doi: 10.1007/s12032-024-02400-x (PMC11153291; doi:10.1007/s12032-024-02400-x)
Supplement: Supplementary file 1 — Supplementary file1 (TXT 29183 kb) [file 12032_2024_2400_MOESM1_ESM.txt]

target_id	length	S36	S37	S38	S39	S40	S41	S42	S43	S44	S45	S46	S47	S48	S49	S50	S51	S52	S53	S54	S55	S56	S57	S58	S59	S60	S61	S62	S63	S64	S65	S66	S67	S68	S69	S70	S71	S72	S73	S74	S75	S76	S77	S78	S79	S80	S81	S82	S83
ARF5	1103	0	0	0	0	0	0	0	0	0	0	0	0	0	0	0	0	0	0	0	0	0	0	0	0	0	2	21	0	0	0	0	0	0	0	0	5	0	0	0	0	0	0	0	0	12	0	0	0
M6PR	2756	0	0	1	0	1	0	0	0	0	0	0	0	0	0	0	0	0	0	0	0	0	0	1	0	0	0	0	0	0	0	0	1	0	0	0	0	0	0	0	0	0	1	61	0	0	0	0	0
FKBP4	3732	0	0	0	59	105	0	190	1	36	0	0	0	0	360	154	0	0	0	0	0	0	0	24	14	0	0	0	62	0	2	0	0	0	1	0	4	0	175	182	3	11	27	243	0	0	1	138	0
CYP26B1	4732	18	2	0	0	0	1	0	0	0	0	0	8	0	0	0	5	0	25	0	0	0	1	9	0	0	0	18	0	0	0	0	0	0	0	0	0	0	54	0	1	0	29	0	0	0	1	0	0
NDUFAF7	2176	0	0	0	2	1	0	8	1	0	0	0	0	0	1	36	0	0	0	0	5	0	0	0	2	3	0	0	1	0	1	1	0	2	0	0	1	0	3	0	0	4	2	5	0	2	0	1	1
FUCA2	2356	0	0	0	0	26	0	0	0	0	0	0	0	0	0	0	0	0	0	0	0	0	0	0	0	0	0	0	0	0	0	0	109	0	0	0	0	0	0	7	0	29	0	0	0	0	0	0	0
HS3ST1	8031	0	1	0	5	6	10	18	2	2	4	0	12	9	51	6	1	41	20	0	52	0	25	10	12	17	0	0	20	1	1	17	2	2	0	7	0	0	44	12	0	8	112	36	3	6	0	17	25
SEMA3F	3802	0	0	0	0	0	0	0	0	0	0	0	0	0	0	0	0	0	64	0	0	0	0	36	0	1	1	3	0	0	0	0	0	0	0	0	0	0	0	0	0	0	0	0	0	0	0	0	2
CFTR	6132	0	0	0	1	0	0	1	0	0	0	0	0	0	0	0	0	0	0	0	0	0	0	0	0	1	0	0	0	0	0	0	0	0	18	0	0	0	0	0	0	0	99	0	0	0	0	0	0
CYP51A1	3210	0	0	0	0	2	0	0	0	0	0	0	11	0	0	0	1	0	5	4	0	0	0	0	0	0	1	0	2	2	1	0	0	5	0	0	1	0	10	4	1	1	1	8	0	61	0	0	0
USP28	4669	0	0	1	0	0	0	0	3	0	1	0	0	0	0	0	1	0	2	0	0	3	1	0	0	0	1	0	1	1	0	46	0	3	0	0	0	0	1	0	0	19	0	4	2	0	0	0	0
NIPAL3	5481	2	0	0	0	0	0	0	0	0	32	0	0	0	0	0	0	1	52	0	0	0	0	0	0	65	2	0	1	0	0	2	0	2	0	0	6	0	93	0	0	0	0	1	92	0	0	0	243
HSPB6	1457	0	0	0	0	0	0	0	0	0	0	0	0	0	0	0	0	0	0	0	0	0	0	9	0	0	0	0	0	0	0	0	0	1	0	0	2	0	1	0	0	0	0	0	0	0	0	0	0
PDK4	3576	0	0	0	0	0	0	0	0	0	0	0	0	0	0	0	0	0	1	0	0	0	0	0	23	32	0	0	0	0	0	0	0	0	0	0	0	0	0	0	0	0	1	26	0	0	0	0	0
USH1C	2700	0	0	0	0	0	0	0	0	0	0	0	0	0	0	0	0	107	0	1	0	0	0	29	0	1	0	0	15	0	0	0	0	0	0	0	0	0	0	0	0	0	0	1	0	0	0	0	0
RALA	2880	5	0	0	0	0	0	0	24	0	0	0	0	0	0	0	0	0	9	0	14	0	14	5	0	0	0	0	3	0	0	0	0	0	0	0	0	0	0	0	0	0	24	0	0	0	0	0	0
BAIAP2L1	3622	0	0	0	0	0	0	0	0	0	0	0	2	0	0	0	26	0	4	0	0	0	0	0	0	0	0	0	0	0	0	0	0	0	0	0	0	0	3	0	0	1	0	1	0	0	0	0	0
CACNG3	3088	1	0	0	0	0	1	3	0	0	0	0	0	0	0	0	0	0	3	6	0	4	0	3	0	57	1	0	0	0	0	0	0	0	0	0	2	0	0	0	0	0	1	2	0	6	0	0	0
TMEM132A	3480	0	0	0	2	0	1	2	0	0	3	0	43	0	1	0	7	0	2	1	2	0	0	1	0	84	5	0	1	1	1	1	1	0	0	0	9	2	147	1	0	9	1	0	0	6	76	0	1
DVL2	3018	0	0	0	0	0	0	2	0	0	0	0	0	0	0	0	0	0	4	0	0	1	68	0	0	41	1	0	0	0	0	0	0	0	0	0	0	0	0	0	0	0	0	1	1	1	0	1	0
RPAP3	4370	0	0	0	0	0	0	29	0	0	0	0	1	0	0	83	0	0	31	0	0	0	0	0	0	0	0	0	0	0	0	0	0	0	0	0	6	0	0	0	0	0	0	0	0	0	0	0	0
HOXA11	2295	0	0	0	0	0	0	0	0	0	0	0	0	0	0	0	0	0	93	0	0	0	0	0	0	0	0	0	0	0	0	0	0	0	0	0	0	0	1	0	0	0	0	0	0	0	0	0	0
TRAPPC6A	805	0	0	0	0	0	0	0	0	0	0	0	0	0	0	0	0	0	0	0	0	0	0	0	0	0	1	0	0	0	0	0	0	0	0	0	0	0	0	0	0	0	0	3	0	0	0	0	0
CEACAM7	2489	0	0	0	0	0	0	0	0	0	0	0	0	0	0	0	2	0	0	0	11	0	0	0	0	0	0	0	0	0	0	0	0	0	0	0	0	0	0	2	0	0	1	0	0	0	0	0	0
CD79B	1269	0	0	0	0	0	0	1	0	0	0	0	0	0	1	0	0	0	0	90	0	0	0	0	0	0	0	0	0	0	0	0	0	0	0	0	0	0	0	0	0	0	0	1	0	0	0	0	0
TSR3	1243	0	0	0	0	0	0	0	0	0	0	0	2	0	0	0	0	0	0	0	0	0	1	0	0	53	1	0	0	0	0	0	0	0	0	0	0	0	11	0	0	0	0	0	0	0	0	0	0
YBX2	1590	0	41	0	1	0	0	0	0	0	15	0	0	0	0	0	76	54	195	19	1	0	19	0	0	77	0	0	0	0	13	0	0	0	0	0	0	0	2	0	0	0	0	0	0	0	0	0	1
KRT33A	1287	0	0	0	0	0	0	0	0	0	0	0	0	24	0	0	7	0	0	0	0	0	0	0	0	0	4	0	0	0	0	0	0	0	0	0	0	0	0	0	0	0	0	0	0	0	0	0	0
RP3-336H9.2	1711	0	0	0	0	0	0	0	30	0	0	0	0	0	0	0	0	0	0	0	0	0	0	0	0	0	0	0	1	0	0	0	0	0	0	0	0	0	0	0	0	0	0	0	0	0	0	0	0
CRY1	3267	0	0	0	0	0	0	1	0	0	0	0	0	0	0	0	0	0	0	0	0	0	0	0	0	0	0	0	0	0	0	0	0	0	17	0	0	0	0	107	0	1	1	0	0	0	0	0	0
PGLYRP1	720	0	0	0	0	0	0	0	0	0	0	0	0	0	0	0	0	0	0	0	0	0	0	0	0	0	0	0	0	0	0	0	0	0	0	0	0	0	0	0	0	0	0	0	0	0	0	0	0
STARD3NL	1728	0	0	0	0	0	0	0	0	0	0	0	0	0	0	0	0	0	0	0	0	0	0	0	0	0	0	0	0	14	0	0	0	0	0	0	0	0	1	0	0	0	0	0	0	0	0	0	0
CAMK1G	2612	0	0	0	0	0	0	0	0	0	0	0	0	0	0	0	0	0	0	0	11	0	0	0	0	0	0	0	0	0	0	4	0	17	0	0	0	0	0	1	0	0	0	0	0	0	0	0	0
CPA1	1487	0	0	0	0	0	0	0	0	0	0	0	0	0	0	0	0	0	0	0	0	0	0	0	0	0	0	0	9	0	0	0	0	0	0	0	0	0	0	0	0	0	0	0	0	0	0	0	0
RANBP9	3113	0	0	0	2	0	0	6	0	1	0	0	5	2	40	0	1	1	1	0	2	0	14	4	0	41	1	0	0	0	0	0	0	0	0	0	0	0	1	2	0	0	3	7	0	0	0	3	1
CD4	3114	0	0	0	1	0	0	0	22	0	0	0	0	0	0	0	0	0	0	0	0	0	0	0	0	69	0	0	0	0	0	15	0	0	0	0	4	0	0	0	0	0	0	0	0	0	0	0	0
TSPAN9	4323	0	0	0	0	0	0	0	18	0	10	0	0	15	193	0	1	0	0	1	216	0	0	10	76	98	0	0	0	0	0	0	26	56	0	0	1	0	88	0	8	9	0	0	0	0	0	373	93
QPCTL	2310	2	0	4	2	0	5	18	1	1	2	1	6	7	26	8	7	2	72	8	52	0	2	0	16	13	0	0	22	2	2	30	8	9	1	21	1	12	50	17	1	10	5	166	84	20	0	9	18
PPP5C	2109	0	0	2	0	0	0	0	1	0	0	0	0	23	0	0	0	0	21	0	0	0	0	27	0	1	0	0	0	0	0	28	0	0	0	11	0	0	0	35	0	0	0	20	0	0	0	150	0
UBR7	3694	0	0	0	0	0	0	0	0	0	0	0	1	0	0	0	0	0	0	0	1	0	0	0	0	1	0	0	0	0	0	0	0	0	0	0	0	0	0	1	0	0	0	0	0	0	0	0	0
MAP4K5	4354	0	0	0	0	0	0	0	0	0	0	0	0	0	0	0	0	0	42	0	1	0	0	0	0	0	0	13	11	0	0	0	0	1	2	0	0	0	0	0	0	0	0	0	0	0	0	0	0
INMT	2559	1	0	0	0	14	0	1	0	0	1	0	6	1	0	65	1	0	2	0	2	0	51	0	1	1	1	0	2	2	0	27	0	0	1	1	1	0	2	23	0	1	0	10	0	3	0	2	0
GPRC5A	7362	6	7	0	9	0	35	8	5	20	6	0	14	2	0	0	6	0	8	3	5	0	15	3	0	1	8	0	43	45	10	24	3	10	0	0	5	0	6	18	0	1	13	14	0	11	0	0	0
MS4A12	1167	0	0	0	0	0	0	1	0	0	0	0	0	0	0	0	0	0	1	0	0	0	0	0	0	0	0	0	0	0	0	0	0	0	0	0	0	0	0	0	0	0	0	0	0	0	0	0	0
RGPD5	7253	0	11	4	0	0	7	0	1	10	0	0	0	0	0	0	28	0	0	0	0	0	28	0	0	0	0	3	0	0	0	0	0	0	0	0	0	0	0	0	0	2	0	0	0	0	0	53	27
XYLT2	3507	0	0	0	0	0	0	0	0	0	0	0	0	0	0	0	0	0	0	1	16	0	1	0	23	0	0	0	0	0	0	0	0	0	0	0	0	0	0	0	0	0	0	0	0	0	0	1	0
FTSJ1	1986	0	0	0	0	0	0	0	0	0	0	0	0	0	0	69	0	0	0	0	0	0	0	0	0	0	0	0	0	0	0	0	0	0	0	0	0	0	0	0	0	0	0	0	0	0	0	0	0
SCTR	1865	0	0	0	0	0	0	0	0	0	0	0	0	0	0	0	0	0	0	0	0	0	0	0	0	0	0	0	0	7	0	0	0	0	0	0	0	0	0	0	0	0	0	0	0	0	0	0	0
RALBP1	4368	0	0	0	0	0	0	1	0	0	0	0	0	0	0	1	20	0	0	0	0	0	22	41	0	1	0	0	0	0	15	1	0	1	0	11	6	0	53	0	0	0	0	1	0	0	0	1	0
PSD	4183	0	50	13	14	28	2	382	61	23	0	8	32	0	190	91	150	101	258	0	40	25	17	41	24	56	3	5	117	7	4	0	235	52	13	34	20	0	113	199	0	45	141	30	1	43	0	40	109
SYT13	5144	0	0	0	18	0	1	21	1	1	0	0	0	1	20	0	6	15	17	8	17	0	48	1	3	5	2	0	47	0	18	3	1	2	0	0	6	0	11	18	1	30	6	240	7	19	0	3	10
VDAC3	1355	0	0	0	0	0	0	0	0	0	0	0	0	0	0	0	49	0	0	0	0	0	0	0	0	0	1	0	0	0	0	0	0	0	0	0	0	0	0	0	0	0	0	0	0	0	0	0	0
RB1CC1	6635	0	17	0	0	20	0	0	0	0	0	0	158	0	0	0	29	0	0	0	0	54	0	17	0	6	0	0	104	13	0	0	0	3	20	79	0	0	156	0	0	8	0	9	0	0	0	0	1
AKAP11	9920	1	0	0	0	0	0	0	0	0	0	1	0	0	0	0	0	0	1	0	34	0	1	26	0	120	0	0	0	0	0	53	0	15	0	0	0	0	4	0	0	0	0	0	0	0	0	0	0
CDH17	3693	0	2	0	0	0	0	0	0	0	0	0	8	0	0	0	14	0	5	0	0	0	0	0	0	0	0	0	0	0	0	0	0	0	1	0	0	0	1	0	0	25	0	1	0	7	0	0	0
B4GALT7	1747	0	0	0	0	0	0	0	0	0	0	0	0	0	0	0	0	0	0	0	0	0	0	0	0	0	0	0	0	0	0	0	104	0	0	0	0	0	0	0	0	0	0	1	0	0	0	0	1
SLC39A9	5192	0	5	0	0	0	0	204	0	0	5	0	4	0	1	0	0	0	59	0	0	0	0	30	0	0	9	0	1	0	0	1	0	0	0	0	0	0	0	100	0	1	0	59	0	87	0	0	0
FAM13B	5465	0	0	0	0	0	0	1	0	0	0	0	0	0	0	0	0	0	0	0	0	0	0	0	80	0	0	0	0	0	0	51	0	0	0	0	0	0	0	0	0	0	0	0	0	0	0	0	0
CHPF2	3978	0	0	0	0	0	0	1	0	0	0	0	0	0	0	0	0	0	0	92	2	0	0	0	0	0	0	0	0	0	0	0	0	14	0	0	0	0	0	1	0	0	0	1	0	0	0	0	0
GABARAPL2	1002	0	0	0	0	0	0	0	0	0	0	0	0	0	0	0	6	0	1	0	0	0	78	0	0	63	2	0	0	0	0	0	0	0	0	0	0	0	61	0	0	0	0	59	0	0	0	0	0
MYOC	2095	0	0	0	0	0	0	1	0	0	0	0	0	0	1	0	0	0	34	0	0	0	0	0	0	1	0	0	37	0	25	0	0	0	0	0	0	0	0	0	0	0	0	0	0	1	0	0	0
FAM136A	1810	0	0	0	0	0	0	0	0	0	0	0	0	0	0	0	0	0	0	0	0	0	0	0	0	0	0	0	0	0	0	0	85	0	0	0	0	0	41	0	0	0	0	1	0	0	0	0	0
NSMAF	3569	0	0	0	0	0	0	0	0	0	0	0	0	0	0	0	4	0	0	1	109	0	0	0	0	0	1	0	38	0	0	0	0	0	0	0	0	0	48	0	0	0	56	0	0	0	0	0	0
OTC	1585	0	0	0	0	0	0	0	0	0	0	0	0	0	0	0	25	0	0	0	0	0	0	0	0	0	0	0	0	0	0	0	0	0	0	0	0	0	0	0	0	0	0	0	0	0	0	0	0
TTC17	4469	0	0	0	0	0	0	0	0	0	0	0	0	0	0	0	0	1	0	0	0	0	0	0	0	0	0	0	0	0	0	0	0	0	0	0	0	0	0	0	0	57	0	0	0	0	0	0	0
HOXC8	1889	0	0	0	1	0	0	0	0	0	0	0	7	0	0	0	0	0	0	0	1	0	5	7	0	0	0	0	55	0	0	0	0	0	0	0	0	0	0	0	0	0	0	60	0	1	2	0	0
BOD1L1	10565	0	0	0	3	0	0	6	3	1	0	0	36	0	0	0	19	0	78	0	10	0	23	0	0	2	6	0	12	15	0	0	0	0	0	0	0	0	134	0	0	2	12	14	0	0	0	1	0
TARBP1	5130	2	0	0	0	0	0	0	0	0	0	0	86	0	0	0	0	0	0	0	0	0	0	13	0	19	0	0	0	0	0	0	0	0	0	0	0	0	0	0	0	0	0	0	0	0	0	0	0
RTN4R	2157	2	0	0	4	0	0	0	23	0	0	0	0	0	0	0	0	0	0	0	0	0	0	0	0	0	0	0	0	0	13	0	0	0	0	0	0	0	0	0	0	0	0	0	0	0	0	0	0
PSMA4	4411	5	0	0	1	4	10	2	0	0	0	0	0	133	0	0	69	1	54	0	0	0	0	1	0	4	0	0	0	0	0	1	86	17	0	1	0	0	8	126	0	0	0	2	1	13	0	0	0
ZPBP	1213	0	0	0	0	0	0	0	0	0	0	0	0	0	70	0	0	0	0	0	0	0	0	0	0	0	0	0	0	0	0	0	0	0	0	0	0	0	0	0	0	0	0	0	0	0	0	0	0
CTNS	2866	0	0	0	0	0	0	0	0	0	0	0	0	0	0	1	0	0	0	0	0	0	0	10	0	1	0	0	2	0	0	0	0	0	0	0	0	0	0	0	0	0	1	0	0	0	0	0	1
LCP2	4678	0	0	0	0	0	0	0	0	0	0	0	1	0	0	0	39	0	0	0	0	0	0	0	0	0	0	0	106	0	3	0	0	0	0	0	0	0	0	0	0	0	0	0	0	0	0	0	0
GOPC	4590	0	0	0	0	0	0	0	0	0	0	0	0	0	0	0	0	0	30	0	0	0	0	0	0	1	8	0	0	0	0	0	0	0	0	0	0	0	0	0	0	0	0	0	0	0	0	0	0
DCN	7156	0	0	0	0	1	0	0	3	0	0	0	0	0	0	2	6	0	0	0	0	0	0	0	0	0	0	0	0	0	17	0	0	1	0	1	0	0	1	1	0	0	123	0	0	0	1	417	103
TNFRSF17	994	0	0	0	0	0	0	0	0	0	0	0	0	0	3	0	0	0	0	0	0	0	0	0	0	0	0	0	0	0	0	0	0	0	0	0	0	0	0	0	0	0	0	0	0	0	0	0	0
MRPS10	2110	4	0	0	9	4	10	14	23	14	3	0	20	0	27	4	8	1	13	3	19	0	41	2	7	91	32	0	12	5	2	12	1	31	0	7	2	0	33	6	0	8	15	32	0	26	0	26	26
GRN	2342	0	0	0	0	0	0	0	0	0	0	0	0	0	1	0	0	1	0	0	0	0	0	0	0	0	0	0	0	0	0	0	0	0	0	0	0	0	0	0	0	0	0	0	1	0	0	0	0
VAMP3	2205	0	0	0	0	0	0	0	0	0	1	0	0	0	2	0	0	0	0	0	0	0	0	0	0	0	0	0	0	0	0	6	0	1	0	0	0	0	0	0	0	5	0	0	0	0	0	0	0
RCN1	2572	0	0	0	0	0	0	1	0	0	0	0	0	0	0	0	0	0	0	0	0	1	0	0	0	0	0	0	0	0	0	0	0	0	0	0	0	0	0	0	0	0	0	0	0	0	0	0	0
RFC2	1695	1	0	0	0	0	2	0	0	0	0	0	5	0	0	0	0	0	10	0	1	0	0	0	4	1	0	0	0	0	1	0	0	0	0	0	0	0	0	2	0	0	0	5	0	2	0	0	6
PPP1R3F	3421	0	0	0	3	0	0	0	0	0	1	0	11	0	0	5	0	0	0	1	0	0	0	0	0	9	0	0	0	0	0	10	0	0	0	0	0	0	0	0	0	0	1	1	0	9	0	0	0
NEXMIF	11712	1	0	0	0	0	0	0	0	0	0	0	1	0	0	1	0	0	0	0	0	0	1	10	0	0	0	0	1	0	0	0	0	28	0	0	0	0	1	0	0	1	97	0	0	78	0	4	0
ARHGEF5	5544	0	0	0	31	0	0	0	0	0	0	0	0	0	54	0	0	0	24	0	95	0	0	0	0	0	0	0	0	0	0	0	0	0	0	7	0	0	57	0	0	0	0	0	0	0	0	0	0
NFE2L3	3686	0	0	0	0	0	0	0	0	0	0	0	0	0	0	0	0	0	1	0	0	0	0	0	0	0	0	0	0	0	0	4	0	0	0	0	0	0	0	1	0	0	0	52	0	0	0	0	0
TNIP3	2416	1	0	0	5	5	17	0	0	5	0	0	1	16	24	37	0	0	62	1	8	0	0	0	10	11	1	0	10	3	0	16	47	3	1	0	0	119	2	9	0	0	12	28	0	36	0	29	47
TLL1	6708	0	0	0	0	0	0	0	0	0	0	0	1	9	0	95	4	0	0	0	0	0	0	0	0	0	1	0	0	0	0	0	0	0	0	0	0	0	59	0	0	0	0	0	0	0	0	0	0
NNAT	1297	0	0	0	0	0	0	0	0	0	0	0	0	0	0	0	0	0	0	0	0	0	0	0	0	0	0	0	0	0	0	0	0	0	0	0	0	0	0	0	0	0	0	0	0	0	0	0	0
CBLN4	3024	0	0	0	0	0	0	0	0	0	0	0	4	0	0	0	3	7	1	0	1	0	2	0	2	0	0	0	0	0	0	0	0	0	0	0	0	0	0	0	0	0	3	0	0	0	0	0	5
CLDN11	2169	0	0	0	2	0	0	104	3	0	0	0	111	0	96	0	0	17	7	0	0	0	39	0	0	0	0	0	8	0	3	10	0	0	0	0	0	0	0	0	0	0	0	1	4	42	0	0	0
FAM168A	7296	0	0	0	0	0	2	2	0	0	0	0	0	0	0	0	31	0	30	0	88	0	0	0	0	0	1	1	41	0	0	0	31	0	0	0	0	0	58	0	0	0	0	1	0	0	0	4	0
RELT	3535	0	0	7	0	0	0	0	20	0	0	0	0	0	0	0	1	0	0	0	0	14	1	0	0	0	0	0	0	0	0	0	121	0	0	0	0	0	0	0	0	9	0	0	0	0	0	0	0
CDC27	5801	11	41	0	62	0	20	0	16	19	0	0	139	0	184	12	61	2	79	0	67	0	124	0	21	56	14	0	92	0	4	0	0	12	0	0	0	0	76	101	0	17	80	0	44	0	0	0	21
YIPF1	1858	0	0	0	0	0	0	0	0	0	0	0	0	0	0	0	0	0	0	0	0	0	10	0	0	0	0	0	0	0	0	0	0	1	0	0	0	0	0	0	0	0	0	1	0	0	0	0	0
ADCK2	2377	0	0	0	0	0	0	0	32	0	0	0	0	0	0	0	0	0	0	0	0	0	1	0	0	0	0	0	0	0	0	0	0	0	0	0	0	0	44	0	0	0	0	0	0	0	0	0	0
SLC2A3	3915	1	0	0	3	0	0	1	0	0	0	0	0	49	107	15	0	0	0	0	3	0	0	1	15	45	0	0	0	0	0	16	0	0	0	0	0	0	60	0	0	5	76	303	0	57	0	0	157
STYK1	2995	0	0	0	0	0	0	0	0	0	0	0	0	0	0	0	0	0	0	0	0	0	0	0	0	0	0	0	0	0	0	0	0	0	0	0	0	0	0	0	0	0	0	0	0	0	0	0	0
GNA11	4147	0	0	0	0	0	0	1	7	0	0	0	1	0	1	1	0	41	0	0	0	0	0	0	1	1	0	0	0	0	0	0	0	0	0	0	6	0	0	0	0	27	0	0	0	0	0	1	0
CREB3L3	2618	0	0	0	0	0	0	0	0	0	0	0	0	0	0	0	0	0	0	1	0	0	6	0	0	8	0	0	20	0	1	0	0	0	0	0	0	0	0	0	0	0	56	0	0	0	15	43	0
HDAC7	4095	0	0	0	0	0	0	0	0	0	0	32	95	0	0	0	107	0	0	0	0	0	0	27	0	89	4	16	88	0	0	0	0	56	1	0	5	0	1	0	2	32	113	74	0	0	0	0	0
MRPS35	1888	0	0	0	0	0	0	0	0	0	0	0	0	0	0	0	0	0	0	0	0	0	0	0	0	0	0	0	0	0	0	0	0	0	0	0	0	0	0	0	0	0	0	0	0	0	0	0	0
APPBP2	6478	19	0	0	0	0	0	5	0	0	0	0	0	0	0	0	0	0	0	2	0	0	0	0	0	0	0	0	0	0	1	1	0	0	0	0	0	0	1	2	15	46	0	1	0	0	0	0	0
CA11	1844	0	0	0	0	0	1	0	0	0	0	0	0	0	0	0	0	0	0	0	0	0	0	0	0	0	0	0	1	2	2	0	0	0	0	0	5	0	2	0	0	3	0	0	0	0	0	1	0
CD22	3268	4	0	0	0	0	1	198	26	0	0	6	0	0	0	42	0	0	37	0	0	5	0	1	0	0	4	0	0	0	2	37	0	12	0	0	1	0	2	0	0	0	27	0	0	8	0	0	0
GSC2	1033	0	0	0	0	0	0	0	0	0	0	0	0	0	0	0	0	0	0	0	0	0	0	0	0	0	0	0	0	0	0	0	0	0	0	0	0	0	0	0	0	0	0	0	0	0	0	0	0
ZFY	5239	7	0	0	0	0	0	0	0	0	0	0	0	0	0	0	0	0	1	0	0	0	0	0	0	0	0	0	0	1	0	0	0	0	0	0	0	0	0	1	0	7	0	0	0	0	0	0	0
KCNQ1	3246	0	0	14	0	0	0	0	0	0	0	0	0	0	0	0	68	0	71	0	0	0	66	0	0	1	0	0	1	0	0	263	0	0	0	0	0	0	0	0	0	0	0	0	0	0	0	96	0
TRPM5	3929	0	0	0	0	0	0	1	0	0	0	0	0	0	0	0	0	0	0	0	0	0	0	0	0	0	0	0	0	0	0	0	0	0	0	0	0	0	0	0	0	0	0	0	0	0	0	80	0
TRIB2	4391	0	0	0	0	0	0	1	0	0	0	0	2	0	0	1	0	0	0	0	41	0	0	0	0	69	0	0	0	11	0	0	34	1	0	0	0	0	40	0	0	0	0	17	0	0	0	0	0
OTUD5	2740	0	1	0	0	0	0	87	0	0	0	0	0	0	32	20	0	0	0	0	0	0	0	0	0	0	0	0	0	0	0	0	0	0	0	0	0	0	0	0	0	0	0	0	0	0	0	0	0
GPKOW	1742	0	0	0	0	0	0	0	0	0	0	0	0	0	0	0	0	0	0	0	0	0	0	0	0	0	0	0	0	0	0	0	0	0	0	0	0	0	0	0	0	0	0	0	0	0	0	1	0
AQR	9694	13	8	1	0	1	3	5	0	0	1	0	4	0	434	2	1	3	61	0	16	0	0	0	1	5	0	0	4	13	1	12	0	0	0	1	0	0	106	0	0	1	3	96	1	2	0	4	2
MBD3	5518	5	0	0	2	0	0	10	26	0	1	0	181	0	1	2	2	0	11	6	33	0	3	0	0	19	0	0	1	2	0	1	3	8	4	0	0	0	4	3	0	0	7	31	0	93	0	1	1
LMCD1	8405	2	9	0	0	1	67	110	14	38	9	0	1	20	5	83	75	53	71	33	74	4	25	2	57	2	0	0	0	0	0	69	0	64	0	0	2	0	115	43	0	12	0	164	0	0	0	22	0
PSMC4	1591	0	17	0	0	0	0	0	0	0	0	0	0	0	0	0	0	0	0	0	0	0	0	0	0	0	0	0	0	0	0	0	0	0	0	0	0	0	0	0	0	0	0	28	0	0	0	0	0
FNDC8	1388	0	0	0	0	0	0	0	0	0	0	0	0	0	0	0	0	0	1	0	0	0	0	0	0	0	0	0	0	0	0	0	0	0	0	0	0	0	4	0	0	0	0	0	0	0	0	0	0
ACAP1	2512	0	0	0	0	0	54	1	0	0	0	0	124	0	295	0	0	0	58	0	0	0	0	43	0	87	3	1	0	0	0	0	0	0	0	0	0	0	0	0	0	0	0	1	0	0	0	0	0
DERL2	4209	0	0	0	0	0	0	0	2	0	0	0	0	0	0	3	0	5	0	0	0	0	0	1	0	0	0	0	0	0	0	0	0	0	0	0	0	0	3	0	0	0	0	9	1	0	0	0	0
NOX3	2042	0	0	0	0	0	0	0	0	0	0	0	0	0	0	0	0	0	0	0	0	0	16	0	0	0	0	0	0	0	0	0	0	0	18	0	0	0	0	0	0	0	0	0	0	0	0	0	0
CTTNBP2	5970	0	0	0	0	0	0	0	0	0	0	0	0	0	0	0	1	0	0	0	128	0	0	0	0	78	0	0	0	0	1	0	0	11	0	0	0	1	0	101	0	0	0	1	0	0	0	0	0
ACTL6B	1537	0	0	0	0	0	0	0	0	0	0	0	1	0	0	0	0	0	0	0	0	0	0	0	0	15	0	0	0	0	0	0	0	0	0	0	0	0	0	0	0	0	0	0	0	0	0	0	0
PRSS22	1386	0	0	0	0	0	0	0	0	0	0	0	0	0	0	0	71	0	0	0	0	0	0	0	0	0	0	0	0	0	0	0	1	0	0	0	0	0	0	0	0	0	0	0	0	0	0	0	0
CEACAM1	3519	3	0	0	0	0	3	0	54	0	0	17	9	96	0	0	2	0	0	0	84	0	0	1	76	0	0	0	0	0	0	0	119	0	3	0	0	0	0	0	2	43	0	0	0	0	0	0	1
YTHDC2	6316	0	0	0	0	0	0	0	0	0	0	0	313	0	0	0	109	97	0	0	98	45	61	0	0	0	0	0	33	24	0	0	1	1	0	0	0	0	42	1	0	0	76	5	0	0	0	0	0
FOXJ2	5523	0	0	23	0	0	0	0	0	0	0	0	1	0	0	0	0	0	0	0	0	0	0	18	0	0	0	0	1	0	1	0	0	52	0	0	0	0	0	0	0	0	0	2	0	73	0	0	0
TNFRSF1A	2223	0	0	0	0	0	1	0	13	1	0	0	0	0	0	0	15	0	0	0	111	36	0	16	0	0	0	0	0	0	0	0	0	0	0	0	0	0	0	11	0	52	0	101	1	0	0	0	160
GOLGA5	2969	0	0	13	0	0	0	0	0	0	0	0	0	0	0	0	0	0	0	0	0	0	41	0	0	0	1	0	0	0	0	0	0	0	0	0	0	0	0	0	0	0	0	0	0	0	0	0	0
CELSR3	11956	1	4	4	12	94	24	426	28	4	32	17	0	235	510	136	56	61	121	111	340	91	129	33	251	40	0	8	22	8	7	98	163	7	0	10	6	0	147	82	2	26	0	109	293	213	289	193	384
PPP2R5B	2745	0	0	0	0	0	0	348	0	0	0	0	0	0	0	0	0	0	0	0	0	0	0	0	0	0	0	0	0	1	0	0	0	0	2	0	0	0	0	0	0	28	0	0	0	0	0	0	0
PYGM	3198	0	0	0	0	0	1	0	0	0	0	0	0	0	254	0	36	0	0	0	12	0	21	0	0	0	0	0	0	0	0	0	0	0	0	0	0	0	2	0	0	8	0	0	0	0	0	57	0
BCL3	2038	1	54	1	56	0	1	22	2	1	8	0	53	1	566	1	20	4	12	4	9	1	13	19	2	6	2	0	7	3	25	3	5	8	0	2	1	0	9	5	0	62	284	10	3	71	2	1	0
KCNAB2	4273	2	0	0	0	0	0	0	0	0	0	0	0	0	30	0	0	0	0	0	0	0	0	0	0	0	1	1	0	0	0	0	0	0	0	0	0	1	12	0	0	0	0	0	0	0	0	0	0
PIGB	2172	0	0	0	0	0	0	0	0	0	0	0	0	0	0	0	0	0	0	0	0	0	53	0	0	0	0	0	0	0	0	117	0	20	0	0	0	0	0	0	0	0	0	0	1	0	0	0	0
PRLH	264	0	0	0	0	0	0	0	0	0	0	0	0	0	0	0	0	0	0	0	0	0	0	0	0	0	0	0	0	0	0	0	0	0	0	0	0	0	0	0	0	0	0	0	0	0	0	0	0
REEP1	3857	2	0	0	1	20	0	0	0	0	92	0	0	0	0	0	0	0	0	0	0	0	0	0	0	0	0	0	0	0	0	0	0	25	0	0	0	0	0	0	0	0	0	0	0	29	0	0	0
FSTL3	2542	0	0	0	0	0	0	0	0	0	0	0	2	0	0	0	1	0	1	0	0	0	33	1	0	2	0	0	1	0	0	0	0	1	0	0	0	2	0	1	0	0	0	122	0	0	0	0	2
EPHA8	4943	0	0	0	0	0	0	0	0	0	0	0	0	0	0	0	28	0	0	0	0	0	44	0	0	0	0	0	0	10	0	0	0	0	0	0	0	0	0	22	0	0	0	0	0	0	0	0	0
TRIP13	2672	0	0	0	0	0	0	0	0	0	0	0	0	0	0	0	0	0	0	70	0	1	0	0	0	0	0	0	0	0	0	0	0	0	0	0	0	0	0	0	0	6	0	0	0	0	0	126	0
VASH1	5728	9	0	0	0	0	5	1	0	17	0	16	0	1	1	0	92	0	0	0	0	0	0	0	0	18	0	0	0	0	0	0	86	0	0	0	0	1	0	0	3	0	0	248	0	2	0	0	0
KRT14	1662	0	0	0	0	0	1	0	0	0	0	0	0	0	0	0	0	0	1	0	0	0	0	0	0	0	1	0	0	0	0	0	0	2	0	0	0	0	0	0	0	0	0	0	0	0	0	0	0
KRT20	1737	0	0	0	0	0	0	0	0	0	0	0	0	0	0	0	0	0	0	0	0	0	0	0	0	0	0	0	0	0	0	0	0	0	0	0	0	0	0	0	0	0	0	0	0	0	0	0	0
SPP2	1024	0	0	0	0	0	0	0	0	0	0	0	0	0	0	0	0	0	0	0	1	0	0	0	0	0	0	0	0	0	0	0	0	0	0	0	0	0	0	0	0	0	0	0	0	0	0	0	0
HSD17B10	960	0	0	0	0	0	0	0	0	0	0	0	0	0	0	0	0	0	0	0	0	0	0	0	0	0	1	0	0	0	0	0	0	0	0	0	3	0	0	0	0	0	0	0	0	0	0	0	4
FGF4	3233	0	0	0	0	0	0	0	0	5	0	0	0	0	0	0	0	0	0	0	0	0	0	0	0	0	0	0	0	0	0	0	0	0	0	0	0	0	0	0	0	0	0	0	0	0	0	0	0
ST6GAL1	4645	0	0	0	77	0	0	0	0	0	0	0	0	0	0	0	30	0	0	0	0	0	0	0	0	0	0	0	1	0	0	0	0	0	0	0	0	0	98	0	0	0	0	0	0	0	0	0	0
TIMM21	3095	0	0	0	0	0	0	0	0	19	0	0	0	0	0	0	2	0	59	0	0	0	0	0	0	160	1	0	0	0	0	1	0	0	0	0	6	0	1	0	0	0	0	0	34	9	0	0	0
BPIFB2	1898	0	0	0	0	0	0	1	0	0	0	0	0	0	0	0	0	0	0	0	0	0	0	0	0	0	0	0	0	0	0	0	0	0	0	0	0	0	0	0	0	0	0	1	1	0	0	0	0
REXO1	4591	0	0	0	0	0	0	3	3	0	0	12	364	0	0	0	1	0	6	0	0	0	0	3	0	0	1	0	6	1	0	9	1	0	0	0	2	0	100	0	0	0	0	2	0	0	0	0	5
MKRN2	2848	0	0	0	0	0	0	0	0	0	0	0	1	0	0	0	0	0	0	0	0	0	0	0	0	0	0	0	0	0	0	0	0	1	0	0	0	0	0	0	0	0	0	0	0	0	0	0	0
GPATCH1	3492	0	0	0	0	0	0	0	0	0	0	0	0	0	0	0	0	0	58	0	0	0	0	0	0	1	1	0	0	0	0	1	0	0	0	0	0	0	0	0	0	0	0	0	0	0	0	0	0
KEAP1	2955	0	9	0	0	0	0	0	0	0	0	0	0	0	0	0	0	105	0	0	0	0	0	0	0	0	0	1	0	0	0	0	0	0	0	0	0	0	0	0	0	0	0	0	0	0	0	0	0
P2RY10	1714	0	0	0	0	0	0	0	0	0	0	0	0	0	0	0	0	0	0	0	0	0	0	0	0	0	0	0	0	0	0	0	0	0	0	0	0	0	0	1	0	0	0	0	0	0	0	0	0
NGFR	3417	0	0	0	1	0	0	0	0	0	0	0	0	0	0	0	0	0	1	0	83	0	0	0	0	1	0	0	1	0	0	0	0	0	0	0	0	0	3	0	0	0	0	0	0	0	0	0	103
NTN1	5954	0	0	0	0	0	0	0	1	0	0	21	1	0	0	0	1	0	0	0	0	0	0	0	0	1	0	0	0	4	0	0	0	0	0	0	0	0	4	0	0	0	28	0	0	0	0	0	1
ISOC1	1940	0	0	0	0	0	0	0	0	4	0	0	0	0	0	0	0	0	0	0	0	0	0	0	0	0	0	0	0	0	0	0	0	0	0	0	0	0	0	0	0	0	0	0	0	0	0	0	0
TRO	4647	0	0	0	0	0	0	0	0	0	0	0	0	0	0	0	0	0	0	0	0	0	0	0	0	0	0	0	1	3	0	0	0	0	0	0	0	0	0	0	0	0	0	0	0	68	0	0	0
MNT	4996	0	0	0	0	0	0	0	19	0	0	0	1	1	18	0	30	0	0	0	0	0	46	8	0	0	2	0	0	2	0	5	1	0	6	0	0	2	8	46	1	7	0	113	0	51	0	0	0
LAPTM4A	1765	0	0	0	0	0	0	1	0	0	0	0	0	0	0	0	0	0	1	0	0	0	0	0	0	0	0	0	0	0	0	0	0	0	17	0	0	0	0	59	0	0	0	0	0	0	0	0	0
ADAM7	3367	0	0	0	0	0	0	0	0	0	0	0	1	0	0	0	0	0	0	0	0	0	0	0	0	0	0	0	0	0	0	0	0	0	0	0	0	0	0	0	0	23	0	0	0	128	0	0	0
ASNS	2356	0	0	0	0	0	0	0	0	0	0	0	0	0	0	0	0	0	0	0	0	0	0	0	0	60	0	0	0	0	0	0	13	0	0	0	0	0	0	0	0	0	0	1	0	0	0	0	0
PTPN18	3669	0	40	0	0	0	0	3	1	0	0	1	1	0	0	83	1	69	0	0	0	0	3	0	0	1	0	0	4	10	0	0	1	6	0	0	1	0	6	0	0	8	1	0	1	0	0	0	1
DRD4	1375	0	0	0	0	0	0	0	0	0	0	0	0	0	2	0	0	0	0	0	0	0	0	0	0	0	0	0	0	0	0	0	0	0	0	0	0	0	0	0	0	0	0	0	0	0	0	0	0
SCT	366	0	0	0	0	0	0	0	0	0	0	0	0	0	2	0	0	0	0	0	0	0	0	0	0	0	0	0	0	0	0	0	0	0	0	0	0	0	0	0	0	0	0	0	0	0	0	0	0
ALDH3A2	3928	0	0	0	4	0	1	0	0	0	0	0	194	0	0	0	0	0	6	0	9	0	0	0	6	211	0	1	9	2	0	0	96	3	0	0	0	0	89	5	5	0	8	80	0	1	0	13	73
STK10	6060	0	9	0	2	10	3	0	2	5	11	0	0	0	358	0	53	61	57	2	17	127	3	43	17	13	10	21	12	0	26	4	1	20	0	3	0	1	19	1	0	0	3	55	13	2	0	2	2
TBX21	2572	0	0	0	0	0	0	1	25	0	0	0	0	1	0	80	0	0	0	0	95	0	0	0	0	0	0	0	0	0	0	0	0	0	0	0	0	0	1	1	0	41	0	123	0	0	0	0	0
MRPS34	1040	0	0	0	0	0	0	0	29	0	0	0	0	0	0	0	0	0	0	0	0	0	0	0	0	0	0	0	0	0	0	0	0	0	0	0	0	0	0	1	0	0	0	0	0	0	0	0	0
CA12	6413	5	0	0	3	10	5	46	21	2	0	0	17	5	31	15	8	1	4	0	104	42	8	0	7	16	3	2	15	0	12	12	2	4	3	2	0	1	52	1	0	4	20	22	5	11	0	22	10
MAP2K5	2347	0	3	10	0	0	0	0	27	0	15	0	0	0	0	0	0	0	0	0	0	0	0	0	0	0	0	0	0	0	0	0	0	0	0	0	3	0	1	0	0	14	0	0	0	0	0	0	0
FGF20	1688	0	0	0	0	0	0	0	0	0	0	0	0	0	0	0	0	0	8	0	0	0	0	0	0	0	0	0	0	0	0	0	0	0	0	0	0	0	0	0	0	0	0	0	0	0	0	0	0
MTMR7	3850	0	0	0	0	1	0	198	0	0	0	0	0	0	0	0	0	0	32	0	0	0	0	1	1	0	0	0	1	0	0	0	0	0	0	0	0	0	0	0	0	0	0	0	0	0	0	0	0
CPB2	1715	0	0	0	0	0	0	0	0	0	0	0	0	0	0	0	0	0	0	0	0	0	0	0	0	0	0	0	0	0	0	0	0	0	0	0	3	0	0	0	0	0	0	0	0	0	0	0	0
FAM107B	3785	0	0	0	0	0	86	0	0	0	0	0	0	0	1	0	0	0	0	0	0	0	0	0	0	0	1	0	0	0	0	0	0	0	0	0	0	0	0	1	0	0	0	0	0	0	0	2	0
CDK13	10135	0	19	0	0	0	5	0	0	0	1	0	1	0	0	0	1	0	0	0	96	0	0	1	0	31	0	0	0	0	0	0	0	0	0	0	0	0	2	0	0	0	0	0	0	52	0	1	0
TSPAN32	1318	3	0	0	0	0	0	51	0	1	0	0	0	0	0	0	0	14	13	0	0	0	46	0	0	0	5	0	0	4	0	0	0	0	0	0	0	0	16	0	1	0	15	0	0	0	0	0	15
TRAM2	6908	0	5	0	0	0	0	2	0	0	20	0	2	0	2	0	0	0	29	0	0	0	0	0	0	0	0	0	0	0	20	0	0	0	0	0	0	0	0	4	0	1	18	0	1	0	0	0	0
CLDN18	3520	0	0	0	0	0	0	0	0	0	0	0	0	0	0	0	0	0	0	0	0	0	0	0	0	0	0	0	0	1	2	0	0	0	0	0	0	0	0	5	0	0	28	0	1	20	0	0	0
HEATR6	3932	0	0	0	0	0	1	0	0	0	0	0	1	0	0	0	0	0	0	0	0	0	0	0	0	40	0	0	0	0	0	0	0	0	0	0	0	0	0	0	0	0	1	0	0	0	0	1	0
ERLEC1	2433	0	0	0	0	0	0	0	4	9	0	0	0	1	0	0	0	0	0	0	7	0	0	0	0	0	0	0	0	0	21	0	0	0	0	0	0	0	0	13	0	0	0	110	0	0	0	0	0
CLIC5	5976	0	0	0	0	0	0	1	0	0	0	0	0	0	0	0	0	1	0	1	0	0	0	0	0	0	0	0	0	12	0	0	0	0	0	0	0	0	0	9	0	0	0	0	0	1	0	0	0
TMEM131	6640	0	0	0	2	1	0	0	14	15	0	0	0	0	142	67	0	0	0	0	0	32	0	0	0	1	0	0	1	0	0	0	1	0	0	0	0	0	53	32	3	0	88	125	0	0	0	0	0
ARPP21	3433	0	0	0	0	0	0	0	1	0	0	0	0	0	0	0	0	0	0	0	0	0	0	0	0	0	0	0	0	0	0	0	0	0	0	0	0	0	0	0	0	32	0	0	0	70	0	0	0
TMEM38A	2649	1	0	0	3	34	0	13	1	1	30	2	57	1	7	0	4	0	0	2	14	0	2	2	3	26	3	0	6	6	2	25	1	2	0	0	0	0	34	0	0	0	2	43	7	7	0	0	116
ZNF222	1598	0	0	0	0	0	0	0	0	0	0	0	0	61	0	0	0	0	0	0	0	0	0	0	0	1	0	0	0	0	0	0	0	56	0	0	0	0	0	1	0	0	14	1	0	0	0	0	0
ACTR6	2464	0	0	0	0	0	17	51	9	0	0	0	16	0	0	0	0	0	5	0	2	0	20	0	0	0	0	0	0	0	0	1	0	65	0	7	0	0	0	20	0	32	0	0	0	2	0	0	0
FAP	2780	0	0	0	0	0	0	0	0	0	0	0	0	0	0	0	79	0	0	0	0	0	0	0	0	0	0	0	0	0	0	0	1	0	0	0	0	0	0	0	0	0	0	0	0	0	0	0	0
DMRT3	2183	0	0	13	0	0	0	0	0	0	0	0	0	0	0	0	0	0	0	0	0	26	72	0	0	0	0	0	0	4	0	0	0	0	0	0	0	0	0	1	0	0	0	0	0	0	0	0	0
OSBPL6	10513	0	0	2	0	0	0	1	0	0	1	0	3	27	0	0	0	0	0	0	1	1	0	0	0	8	1	0	0	0	0	0	0	1	0	1	0	0	31	3	0	0	1	24	0	1	1	0	0
GAL3ST2	1370	0	0	0	0	0	0	0	0	0	0	0	0	0	0	0	0	0	0	0	0	0	0	0	0	0	1	0	0	0	0	0	0	0	0	0	0	0	0	45	7	0	0	0	0	0	0	40	0
UHRF1BP1	9570	0	0	8	2	0	0	3	1	0	0	0	4	1	0	22	0	0	516	106	52	0	0	1	0	95	0	0	1	3	1	0	0	1	0	0	0	0	82	1	0	5	0	6	0	0	0	0	0
OSTM1	4467	0	0	0	0	15	0	0	1	17	0	0	1	0	0	1	1	0	12	0	91	0	0	0	56	0	1	0	12	0	1	0	0	8	0	5	3	0	0	0	0	0	1	16	0	0	0	167	9
IMPG2	8337	8	0	0	0	2	0	1	1	0	0	0	2	0	1	0	0	0	3	0	5	0	112	1	15	23	0	0	0	0	1	0	0	1	0	0	0	0	5	1	2	0	0	2	0	4	0	0	0
ACTN1	3779	0	0	0	0	0	0	0	0	0	0	0	0	0	0	0	0	0	18	0	0	0	1	0	0	0	0	0	1	0	0	0	0	0	0	0	0	0	0	0	0	0	0	0	0	3	0	1	0
SLC13A1	3815	0	27	0	0	0	0	0	0	0	0	0	0	0	0	0	0	0	61	0	0	0	0	0	0	0	0	1	0	0	0	0	0	45	0	0	0	0	34	0	0	0	0	0	0	0	0	0	0
PCDHB4	3825	0	0	0	0	0	0	0	0	0	0	0	0	0	0	0	0	0	0	0	0	0	0	0	0	0	0	0	0	0	0	0	0	0	0	0	0	0	9	0	0	0	0	0	0	0	0	0	0
PCDHB2	4126	0	0	0	1	0	1	1	0	0	0	0	2	0	0	1	1	0	3	1	3	0	1	0	0	0	0	0	1	0	0	60	0	2	0	0	0	0	13	106	0	1	0	0	2	1	0	0	0
HSPB11	915	0	0	0	0	0	0	0	0	0	0	0	0	0	0	0	0	0	0	0	0	0	4	0	0	0	0	0	0	0	0	0	0	0	0	0	0	0	0	0	0	0	0	0	0	0	0	0	0
STRADB	2293	0	0	0	0	0	0	0	0	0	0	0	0	0	0	0	0	0	0	0	95	0	0	0	3	0	0	0	0	0	2	0	0	2	0	0	0	0	95	0	0	0	0	0	0	0	0	1	0
DLG3	6112	0	0	0	0	0	0	1	2	0	0	0	0	0	0	0	0	0	145	0	0	0	0	0	0	25	0	0	0	17	0	0	1	0	12	0	0	0	0	1	0	0	0	0	0	0	0	0	3
PLOD1	2940	0	0	0	0	0	0	0	0	0	0	0	0	0	0	0	0	0	0	0	0	0	0	0	0	0	0	0	0	0	0	0	0	0	0	0	0	0	0	0	0	0	1	0	0	0	0	0	0
TDRD3	3019	0	0	0	0	0	0	67	0	0	1	0	0	0	0	0	0	0	0	0	0	0	0	0	0	0	0	0	0	0	0	0	0	0	0	0	0	0	0	0	0	0	0	0	0	0	0	0	0
OXCT1	3388	0	0	0	65	0	0	0	0	0	0	0	0	1	0	0	0	0	2	0	0	58	0	0	0	0	0	0	0	0	0	0	0	1	0	0	0	0	0	0	0	0	0	0	0	0	0	0	0
ZNF416	2561	0	0	0	0	0	46	0	0	0	0	0	0	0	0	0	0	0	0	0	0	0	0	0	0	0	0	0	0	0	0	0	0	7	0	0	0	0	0	0	0	0	0	0	1	0	0	0	0
FAM234B	4808	0	0	16	0	0	0	1	0	0	0	0	2	0	1	0	6	0	53	0	15	1	0	2	0	2	1	0	0	12	14	0	2	11	0	1	1	0	1	8	0	0	1	0	17	13	0	0	1
PILRA	1316	8	77	31	74	43	102	319	39	27	49	14	337	176	429	279	294	202	132	115	358	20	84	69	280	614	8	17	252	13	15	84	221	133	30	32	23	73	536	207	6	127	464	164	291	118	64	555	322
RRN3	3762	0	0	0	0	0	0	0	0	0	0	0	0	0	0	0	0	0	0	0	0	0	0	0	59	0	0	0	0	0	0	0	0	0	0	0	2	0	0	0	0	0	0	0	0	0	0	0	0
AQP2	4174	0	0	0	0	0	0	0	0	1	0	0	1	1	0	0	1	0	1	0	0	0	0	0	0	2	0	0	0	0	0	0	0	0	0	0	0	0	1	0	0	0	146	0	0	0	0	0	0
DIMT1	2859	0	0	0	0	0	0	0	0	0	0	0	0	0	0	0	1	0	0	0	0	0	0	0	0	97	0	1	0	0	0	0	0	0	0	0	7	0	0	0	0	0	0	0	0	0	0	0	0
EIF2AK1	4469	0	38	0	0	11	0	104	0	0	0	0	0	6	0	0	0	0	1	0	0	0	1	34	168	55	1	0	0	0	0	0	0	0	0	0	0	0	0	0	0	0	0	0	0	0	0	0	122
NME8	2312	0	0	0	0	0	0	0	0	0	0	0	0	0	0	0	0	0	0	0	0	0	0	0	0	0	0	0	0	0	0	0	0	0	0	0	0	0	0	0	0	0	0	0	0	0	0	0	0
EPDR1	2599	0	0	0	0	0	0	1	0	0	0	0	0	0	0	0	0	0	0	0	0	0	0	0	0	90	0	0	0	0	0	0	0	0	0	0	0	0	0	0	0	23	0	0	0	0	0	0	0
MRPL28	1098	0	0	0	0	0	0	0	0	0	0	0	0	0	0	0	0	0	0	0	0	0	24	0	0	0	0	0	0	0	0	0	0	0	0	0	0	0	0	0	0	5	0	0	0	0	0	0	0
HBQ1	536	0	0	0	0	0	10	0	0	0	0	0	0	0	0	0	0	0	0	0	0	0	0	0	0	0	4	0	0	0	0	0	0	0	0	0	2	0	0	0	5	0	0	0	0	0	0	0	0
CEACAM6	2700	0	0	0	0	0	0	1	0	0	0	0	0	0	0	0	0	0	0	0	6	0	0	0	0	0	0	0	0	0	0	0	0	0	0	0	0	0	0	0	0	0	0	0	0	0	0	0	0
RBM22	2342	0	0	0	0	0	0	0	0	0	0	0	0	0	0	0	0	0	0	0	1	0	0	0	0	0	0	0	0	0	0	0	0	0	0	0	0	0	0	0	0	0	0	0	0	0	0	0	0
ZW10	2992	0	0	0	0	0	0	0	0	0	0	0	0	0	0	0	0	0	0	0	1	0	0	0	0	0	0	0	0	0	0	0	0	0	0	0	0	0	0	0	0	0	0	0	0	0	0	0	1
ITGB4	5919	0	0	0	0	0	0	0	0	0	0	0	1	0	0	0	0	0	1	0	0	0	0	0	0	0	0	0	0	1	0	0	0	0	0	0	0	0	0	81	0	11	0	0	8	0	0	57	0
PPP1R15A	2378	0	0	0	10	23	6	8	12	2	8	2	102	0	234	28	0	73	0	0	0	65	14	37	45	0	0	2	7	0	0	63	121	0	3	4	4	0	87	56	0	33	0	108	231	169	0	185	0
TRIP6	1942	0	0	0	0	0	0	0	0	0	0	0	0	0	5	0	0	0	0	0	0	0	0	0	0	0	0	0	0	0	0	36	0	0	0	0	0	0	0	0	0	0	0	0	0	0	0	0	0
ADAM11	4571	0	30	0	29	0	0	0	18	0	0	0	3	0	1	0	0	1	33	0	51	0	0	33	89	90	0	1	0	11	19	74	68	56	0	0	2	0	37	108	0	19	0	82	0	42	73	0	0
SLC22A4	2201	0	0	0	0	0	0	0	0	0	0	0	0	0	0	0	0	0	0	0	0	0	0	0	0	0	0	0	0	0	0	0	0	0	0	0	0	0	0	72	0	0	0	0	0	0	0	0	0
CETP	1791	0	0	0	0	0	0	0	0	0	0	0	0	0	0	0	0	0	0	0	0	0	0	0	0	0	0	0	0	0	0	0	0	0	0	0	0	0	0	0	0	0	2	28	0	0	0	0	0
TFAP2C	2866	0	0	0	0	0	0	0	0	0	0	0	0	0	1	0	0	0	0	0	0	0	0	0	0	0	0	0	0	0	0	0	0	0	16	0	0	0	0	0	0	0	0	0	0	0	1	1	0
EPS8L1	2536	0	0	0	0	0	0	0	0	0	0	0	0	0	0	0	0	0	0	0	0	0	0	0	0	0	0	0	1	0	0	0	0	0	0	0	0	0	0	0	0	0	0	0	0	0	0	0	0
REM1	1665	0	0	0	0	0	0	0	0	0	0	0	0	0	0	0	0	0	0	0	0	0	0	0	0	0	0	0	0	0	0	0	0	0	0	0	0	0	0	0	0	0	0	0	0	0	0	0	0
PDRG1	1998	0	0	0	0	0	0	0	0	0	0	0	0	0	0	0	0	0	0	0	0	0	0	1	0	0	0	0	10	0	0	0	0	0	0	0	0	0	1	0	0	3	0	0	0	0	0	0	0
PPP1R13B	4958	0	0	0	0	0	0	0	0	0	0	0	1	0	256	0	0	0	0	0	0	0	0	35	0	1	1	6	100	0	0	0	0	0	0	0	11	0	0	0	0	0	194	60	0	0	1	0	0
TGM6	2292	4	56	0	0	0	34	107	27	35	153	0	0	0	0	115	68	0	72	0	0	17	46	43	260	148	28	0	24	24	20	0	0	127	56	0	16	0	188	0	10	16	49	65	98	166	0	73	0
ESF1	3216	0	0	0	0	0	0	2	0	0	0	0	0	0	0	0	0	0	0	0	0	0	0	0	0	0	0	0	0	0	0	0	0	0	0	0	0	0	0	0	0	0	0	0	0	0	0	20	0
SIRT4	1217	0	0	0	0	0	0	0	0	0	0	0	0	0	0	0	0	0	0	0	0	0	0	0	0	0	0	0	0	0	0	0	0	0	0	0	0	0	0	77	0	0	0	0	0	0	0	0	0
TRMT6	2327	0	0	0	0	0	1	0	0	25	0	0	0	0	0	0	67	0	1	0	0	0	0	20	0	0	0	0	0	0	0	0	0	0	0	0	0	1	0	0	0	0	0	0	0	0	0	0	0
UQCRC1	1985	0	0	0	0	0	0	0	0	0	0	0	0	0	0	0	0	0	0	0	0	0	0	0	0	25	0	0	0	0	0	0	0	0	0	0	1	0	0	0	0	0	0	0	0	0	0	0	0
GMIP	3538	0	0	0	0	0	0	0	0	0	74	0	0	0	0	0	0	0	0	0	0	0	0	0	0	0	0	0	0	0	0	0	0	0	0	0	0	0	0	0	0	0	0	0	1	0	0	0	0
LAG3	1974	0	0	0	0	0	0	0	0	0	0	0	1	0	0	0	0	0	0	0	0	0	0	0	0	0	0	16	0	0	0	30	0	0	0	1	0	0	0	0	0	0	0	0	0	0	0	29	0
MLF2	1969	0	0	0	0	0	0	0	0	0	0	0	0	0	0	0	0	0	0	0	0	0	0	9	0	0	0	0	0	0	0	0	0	0	0	0	0	0	0	0	0	0	0	0	0	0	0	0	0
OTUB2	3922	0	0	0	0	0	62	0	0	0	0	0	0	0	0	0	0	0	0	0	0	0	0	0	0	0	0	0	0	0	0	0	0	0	0	0	0	0	0	97	0	0	0	0	0	0	0	0	0
LTBP4	5032	0	0	0	0	0	0	211	0	0	0	0	9	0	0	0	1	85	0	34	0	12	0	0	0	52	8	0	0	1	0	0	6	0	0	0	5	0	0	0	3	0	13	0	0	1	0	0	0
TFAP4	2215	8	0	0	0	0	0	0	0	1	24	0	0	0	0	0	1	3	0	0	17	0	0	0	0	0	0	0	0	0	2	2	0	48	0	0	0	0	10	0	0	0	0	2	8	2	0	0	0
PDCD7	2851	3	0	1	16	30	9	128	3	3	9	9	81	0	17	4	4	4	2	1	94	0	5	1	20	5	0	0	22	2	3	72	2	7	45	7	0	0	24	5	0	19	23	57	0	20	0	24	31
GNPTG	1983	0	0	0	0	1	0	0	6	0	0	0	0	0	0	0	0	0	0	0	0	0	1	0	0	0	0	0	0	0	0	0	0	35	0	0	0	0	0	0	0	0	0	0	0	0	0	0	0
GOLGA3	9252	1	1	0	10	6	5	32	13	0	0	0	116	3	0	17	68	0	8	0	42	58	5	0	9	35	0	0	12	0	3	81	18	24	3	13	0	0	102	40	2	8	9	58	1	14	0	17	2
EFNB1	3314	0	0	0	0	0	0	3	0	0	0	0	0	0	0	0	0	0	0	82	0	0	0	0	0	0	0	0	0	0	0	0	0	0	0	0	0	0	1	0	0	0	0	0	0	0	0	16	0
GLG1	8261	1	0	0	0	0	0	1	2	0	0	0	1	0	0	1	3	0	1	0	10	0	5	3	0	3	0	0	2	14	1	0	0	8	0	0	1	0	3	5	0	20	1	29	3	67	0	0	4
DLL3	2332	0	23	0	0	0	0	0	25	0	0	0	0	1	0	1	84	0	0	0	0	0	68	15	0	0	0	18	0	0	0	0	1	101	0	0	7	0	135	88	0	13	196	0	1	0	0	0	131
NAT14	1536	0	0	0	0	0	0	0	0	0	0	0	0	0	0	1	0	0	0	0	0	18	0	27	0	0	0	0	1	0	0	0	0	0	0	0	0	0	25	0	0	0	0	0	0	0	0	0	2
AASDH	3590	0	0	0	0	0	0	0	0	0	0	0	0	0	0	0	0	0	0	0	0	0	0	0	0	0	0	0	0	0	0	0	0	0	1	0	0	0	57	0	0	0	0	0	0	0	0	0	0
DLD	3755	0	0	0	0	0	0	0	0	0	0	0	0	0	0	0	0	0	2	0	0	0	0	26	0	0	0	0	0	0	0	0	0	0	0	0	0	0	0	0	0	0	0	0	0	0	0	0	0
ABCC6	5747	0	0	0	0	0	72	0	1	0	0	1	0	0	0	0	0	0	54	0	0	0	0	1	1	0	2	0	1	0	0	0	0	0	0	9	0	1	77	18	0	0	0	1	0	0	0	2	20
CMTM6	3863	0	0	0	0	0	0	1	0	0	0	0	0	1	0	0	1	1	0	0	0	0	0	2	0	67	0	0	1	0	0	11	0	0	0	0	0	0	0	0	0	0	0	0	1	0	0	0	0
MYO15A	11867	0	0	0	0	1	4	5	27	2	0	0	7	4	9	4	109	2	62	17	18	1	2	48	5	25	0	0	16	4	0	5	83	0	1	0	3	91	47	1	0	1	125	13	2	79	0	10	118
APOH	1176	0	0	0	0	0	0	0	0	0	0	0	0	0	0	0	0	0	0	0	0	0	0	0	0	0	0	0	0	0	0	0	0	0	0	0	0	0	0	0	0	0	0	0	0	42	0	0	0
CCDC80	12430	19	0	0	0	46	0	129	2	15	0	0	8	51	0	0	0	0	26	2	1	28	21	0	0	71	19	0	63	0	17	3	0	30	2	35	0	0	141	87	0	11	56	98	0	15	0	168	0
HAUS4	1642	0	0	0	0	0	0	0	0	0	1	0	0	0	0	0	0	0	0	0	0	0	1	0	0	0	0	0	0	0	0	0	0	0	0	0	4	0	0	0	0	0	0	0	0	0	0	0	0
CEBPE	1554	0	0	0	0	0	1	1	0	0	0	0	0	0	0	0	0	0	0	0	0	0	0	0	0	0	0	0	0	0	0	0	0	0	1	0	0	1	0	44	0	9	4	7	0	0	0	0	59
OSGEP	2002	0	0	0	0	0	0	0	0	0	0	0	0	0	0	0	0	0	0	0	0	0	0	0	0	0	0	0	0	0	0	0	0	0	0	0	0	0	0	0	0	0	0	0	0	0	0	0	0
G2E3	5804	0	0	0	0	0	6	0	0	11	0	0	0	101	0	0	0	0	0	0	0	0	0	0	2	86	0	0	0	0	0	0	0	0	0	0	0	0	0	0	0	0	0	0	0	0	0	0	0
TGM1	2777	0	0	0	0	0	0	0	0	0	0	0	0	0	0	0	0	0	0	0	0	0	0	0	0	0	0	0	0	0	0	0	0	0	0	0	0	0	0	0	0	0	0	2	0	0	0	0	0
UNC13D	4393	0	0	0	34	0	0	0	0	0	0	0	0	0	0	0	0	0	1	0	0	0	0	0	0	0	0	0	19	0	0	0	0	0	0	0	8	0	0	0	0	0	0	17	0	0	0	0	1
XYLB	3664	0	0	0	0	0	0	0	0	0	0	0	0	0	51	0	0	0	0	0	0	0	0	0	0	0	0	0	0	0	0	0	0	0	0	0	0	0	0	0	0	0	0	51	0	0	0	0	0
ADH1A	1499	3	0	0	0	0	0	0	0	0	0	0	0	0	0	0	0	0	0	0	0	0	0	0	0	0	0	0	0	0	0	0	0	0	0	0	0	0	0	0	0	0	0	94	0	0	0	0	0
KRT23	1987	0	0	0	0	0	1	0	0	0	0	0	0	0	0	0	39	0	0	0	0	0	0	0	0	0	0	0	0	0	0	0	0	0	0	0	0	0	0	0	0	0	0	0	0	0	0	0	0
CDC6	4810	0	0	0	0	6	0	206	0	0	0	24	2	0	0	0	0	0	6	0	0	5	0	1	1	0	0	0	0	1	0	27	0	2	0	0	3	0	0	7	0	1	0	113	0	0	0	0	0
AAAS	1840	0	0	0	0	0	0	0	21	0	0	0	0	0	0	0	0	0	0	0	0	0	0	0	0	3	0	0	0	0	0	0	0	0	0	0	0	0	0	0	0	47	0	0	0	0	0	0	0
CBX5	11528	5	4	0	3	0	1	26	17	3	129	0	291	0	13	85	4	103	97	0	13	5	76	0	0	3	3	0	8	36	2	6	0	25	20	32	0	0	96	126	0	2	57	19	3	69	0	137	24
KLHL20	3421	0	0	0	0	0	0	0	0	0	0	0	0	0	0	0	0	4	37	0	0	0	0	0	0	0	0	0	0	0	0	0	0	0	0	0	0	0	93	0	0	0	0	1	0	0	0	0	0
FMO2	3851	0	0	0	0	0	0	0	0	0	0	0	0	0	1	0	0	0	13	1	0	0	0	0	0	0	0	0	0	0	0	0	0	0	0	0	0	0	0	0	0	0	0	0	0	0	0	0	0
DHPS	1363	0	0	0	0	0	0	0	0	0	0	0	0	0	0	0	0	0	0	0	0	0	0	0	0	0	0	0	0	0	0	0	0	0	0	0	0	0	0	0	0	0	0	0	0	0	0	0	0
RAB26	1675	0	0	0	0	0	0	0	0	3	71	0	0	0	0	0	0	0	0	0	0	0	1	28	0	0	0	0	0	0	19	0	0	0	0	0	0	0	0	0	0	0	0	0	0	0	0	0	1
PSMD5	3443	3	0	0	0	1	14	1	3	0	0	0	273	0	5	0	0	0	28	0	0	15	9	0	0	3	0	0	13	1	0	0	1	3	0	11	0	0	5	1	0	13	1	21	0	3	0	0	0
TPSD1	1499	0	0	0	0	0	0	0	0	0	0	0	0	0	0	0	0	0	0	0	0	0	17	0	0	0	0	0	0	0	7	0	0	0	0	0	0	0	0	0	0	2	0	0	0	0	0	0	0
GSTA3	902	0	0	0	0	0	0	0	0	0	0	0	0	0	0	0	0	0	0	0	0	0	0	0	0	0	0	0	0	0	0	0	0	0	0	0	0	0	0	0	0	0	0	0	0	0	0	0	0
TMEM14A	992	0	0	0	0	0	0	0	0	15	0	0	0	0	0	0	0	0	1	0	0	0	0	0	0	0	0	0	0	0	0	0	0	0	0	0	0	0	0	0	0	0	0	0	0	0	0	0	0
PRRT1	1909	2	0	0	0	0	0	0	0	0	19	0	0	0	0	0	0	0	3	0	1	0	0	0	0	82	0	0	0	0	0	0	0	0	0	0	0	0	10	0	0	0	0	1	0	0	0	0	0
ZNF184	3101	0	1	0	0	0	0	0	0	0	0	0	0	0	0	0	0	0	0	0	0	0	0	0	0	0	0	0	0	0	0	0	0	0	0	0	0	0	36	0	0	0	0	0	0	0	0	0	53
SIRT1	4094	0	0	10	20	0	0	0	0	22	0	0	751	0	0	0	18	0	0	30	0	17	0	28	22	39	0	0	0	5	35	0	0	53	0	9	3	0	0	0	0	21	0	0	0	0	0	20	0
TGFBR3	6465	0	0	0	1	0	0	0	0	21	0	0	0	0	0	0	1	0	0	0	0	0	1	0	0	0	0	0	0	1	0	0	0	0	0	0	0	0	0	0	0	0	0	1	0	1	0	0	0
TMED1	1340	0	0	0	0	0	0	0	0	0	0	0	0	1	0	0	0	0	0	0	0	0	0	0	0	0	0	0	0	0	0	0	0	0	0	0	0	0	0	0	0	0	0	0	0	0	0	0	0
MZF1	2905	1	0	0	0	0	0	0	0	0	0	0	0	0	0	0	0	0	1	0	0	0	0	0	0	0	1	0	0	0	0	0	0	0	0	0	0	0	0	0	0	0	0	0	0	0	0	0	0
STX1B	4697	9	8	0	2	0	47	13	0	0	0	0	0	0	0	0	3	1	2	0	2	0	38	0	0	8	0	0	1	0	0	0	0	1	0	0	1	0	5	37	0	1	1	5	23	2	0	0	0
EFNA2	949	0	0	0	2	0	0	0	22	0	0	0	9	0	0	0	0	88	45	69	0	0	61	1	0	2	0	0	1	0	0	14	106	0	0	0	0	0	0	0	1	0	0	0	0	0	239	0	0
ATP5D	997	0	0	0	0	0	0	1	0	0	0	0	0	0	0	0	0	0	0	0	0	0	0	0	0	40	0	0	42	0	0	0	0	0	0	0	0	0	0	0	0	0	0	0	0	0	0	0	0
AMELY	802	0	0	0	0	0	0	0	0	0	0	0	0	0	0	0	0	0	70	0	0	0	0	0	0	0	0	0	0	0	0	0	0	0	0	0	0	0	0	0	0	0	0	0	0	0	0	0	0
FGF22	1311	2	0	1	1	1	20	13	3	0	2	0	7	0	47	0	24	2	4	4	1	0	1	0	11	0	0	0	6	0	0	0	0	2	2	0	0	0	31	19	0	3	9	1	2	1	0	1	10
SMIM24	1329	0	0	2	0	0	0	8	0	0	0	0	0	0	0	10	0	0	1	0	0	0	0	0	0	0	0	0	0	0	0	0	0	0	0	0	0	0	2	14	0	0	0	0	0	0	0	0	0
NDUFB7	531	0	0	0	0	0	0	0	0	0	0	0	0	0	0	0	0	0	0	0	0	0	0	0	0	0	0	0	0	0	0	0	0	0	0	0	0	0	0	0	0	0	0	0	0	0	0	0	0
TIMM13	1973	21	0	0	0	0	0	115	0	39	0	0	0	0	0	0	0	0	0	44	0	0	0	0	0	0	1	0	0	0	0	1	0	0	0	0	0	0	0	88	0	0	0	0	0	0	0	0	0
CDC34	1471	0	0	0	0	0	0	0	0	0	0	0	0	0	0	0	0	2	0	0	38	0	0	0	34	0	0	0	0	0	0	0	0	0	0	0	0	0	0	0	3	0	0	0	0	0	0	0	0
MISP	2871	0	0	0	0	0	0	0	0	0	0	0	0	0	0	0	0	0	0	0	0	0	0	0	0	0	0	0	1	0	0	0	0	61	0	0	0	0	0	0	0	0	0	0	0	0	0	0	0
GADD45B	1373	0	1	0	0	0	22	161	0	0	5	0	68	67	1	0	1	0	3	10	0	0	48	0	0	0	0	1	0	0	0	0	0	0	0	0	0	283	59	28	0	40	75	0	0	0	1	316	59
MAPK12	1918	0	0	0	0	0	0	1	0	0	0	0	0	0	0	0	1	0	0	0	1	0	1	29	0	0	5	0	0	0	0	0	59	0	0	0	0	0	0	0	0	0	0	60	0	0	0	0	0
SERPIND1	2437	0	0	0	0	0	0	0	0	0	0	0	0	0	543	0	0	0	0	0	0	0	0	0	0	1	0	0	0	0	0	0	0	0	0	0	0	0	0	0	0	0	0	0	0	0	0	0	0
SNAP29	4287	5	0	1	14	14	11	60	2	4	15	1	18	7	18	22	3	7	30	0	51	1	16	3	6	11	1	0	36	17	11	41	4	9	0	2	3	7	115	28	0	8	140	64	19	57	0	25	60
LZTR1	4572	11	1	1	0	0	0	164	0	0	0	0	0	0	0	0	0	0	0	1	0	0	0	0	0	0	1	0	0	0	0	0	0	0	0	0	7	0	1	0	0	0	0	0	0	0	0	0	1
THAP7	1213	0	0	0	0	0	0	0	0	0	0	0	0	0	0	0	0	0	1	0	0	0	0	0	0	0	0	0	0	0	0	0	0	0	0	0	0	0	0	1	0	0	0	0	0	0	0	0	0
MMP11	2291	0	0	0	0	0	0	0	0	0	0	0	0	0	0	0	1	0	0	0	0	0	0	0	0	0	0	0	0	0	0	0	0	0	0	0	0	0	0	0	0	0	0	0	0	0	0	0	0
MIF	939	0	0	0	0	0	0	0	17	0	0	0	6	0	0	22	0	0	0	0	0	0	0	0	0	0	0	0	0	0	0	0	0	5	12	0	0	0	0	0	0	0	0	0	0	0	0	0	92
DDTL	1545	18	0	0	0	0	0	0	0	0	0	0	0	0	0	0	0	0	0	0	0	0	0	0	0	0	0	0	0	0	0	0	0	0	0	0	0	0	0	0	0	0	0	1	0	0	0	0	0
OSM	1854	0	0	1	0	0	8	0	0	0	0	0	0	0	239	0	0	0	0	0	0	0	0	0	0	0	0	0	0	0	0	0	0	0	1	0	1	0	0	19	0	0	0	0	1	0	32	0	0
TBC1D10A	2077	0	0	0	0	0	0	0	0	0	0	0	0	0	0	0	0	0	0	0	0	0	0	0	0	0	0	0	0	0	0	0	1	0	0	0	0	0	1	1	0	0	0	0	0	1	0	0	0
SF3A1	5143	0	0	0	0	4	0	20	17	0	0	0	0	0	116	0	0	0	3	0	0	0	0	0	0	69	0	0	15	5	0	0	0	1	0	0	0	0	3	0	0	0	0	0	0	0	118	0	0
USP18	2129	0	0	0	0	0	0	0	0	0	0	0	0	0	0	0	0	0	0	0	0	0	0	0	0	82	0	0	0	0	0	0	0	0	0	0	0	0	0	0	0	0	0	0	0	0	0	0	0
SNRPD3	1763	17	0	0	0	0	0	0	0	0	0	0	1	0	1	0	2	0	1	0	0	0	0	0	0	3	0	0	0	0	0	0	0	0	0	0	0	0	1	0	0	2	1	0	1	0	0	0	1
MAPK1	11022	37	73	32	172	173	7	534	182	7	211	39	520	260	2213	268	242	694	247	227	404	362	432	210	290	124	10	58	255	56	96	181	138	137	17	83	31	578	492	658	4	176	1157	988	685	433	95	728	753
TCN2	2535	0	0	0	0	0	0	0	0	0	0	0	0	0	0	0	0	0	0	0	115	0	0	0	0	0	0	0	0	0	0	0	0	0	0	0	4	0	0	0	0	0	0	0	0	3	0	0	0
CRYBB3	867	0	0	0	0	0	0	0	0	0	0	0	0	0	0	0	0	0	0	0	0	0	0	0	0	0	0	0	0	0	0	0	0	0	0	0	0	0	0	0	0	0	0	0	0	0	0	0	0
SLC25A1	1648	0	0	0	0	0	0	0	1	0	0	0	1	0	0	0	0	0	0	0	0	0	0	0	0	0	0	0	0	0	0	0	0	0	0	0	0	0	0	0	0	0	1	0	0	0	0	0	0
PLA2G3	2697	0	0	0	0	0	0	0	0	0	0	0	0	0	0	0	0	0	1	0	0	0	0	0	0	0	0	0	0	0	0	47	0	0	0	0	0	0	0	0	0	0	0	0	0	0	0	0	0
LGALS2	591	0	0	0	0	23	0	0	0	0	0	0	0	0	0	0	0	0	0	23	0	29	0	0	0	0	0	0	0	0	0	0	0	0	0	0	0	0	1	0	0	0	0	0	0	0	0	0	0
PDXP	2010	0	15	5	0	0	0	0	12	0	45	3	41	0	17	0	44	0	0	0	0	0	0	16	0	26	0	0	43	0	10	0	22	0	19	4	0	0	35	164	0	13	0	57	0	35	1	0	0
ASPHD2	3357	0	0	0	0	1	0	0	0	0	0	0	0	57	0	0	0	35	0	0	0	0	0	0	25	0	1	0	0	0	0	0	0	0	0	0	0	0	0	0	0	0	0	0	22	1	0	0	0
PIK3IP1	2467	0	0	0	0	0	0	0	0	0	0	0	0	0	0	0	20	0	1	0	150	0	0	0	0	0	0	0	0	0	0	0	0	33	0	0	0	0	0	0	0	0	0	0	0	0	0	0	0
SRRD	4020	0	0	0	1	0	0	1	0	0	0	0	0	0	0	20	1	0	7	0	34	0	1	0	1	0	3	0	0	3	8	0	0	0	1	0	0	0	2	0	0	0	0	3	4	0	0	0	0
CRYBB1	1102	0	0	0	0	0	0	0	0	0	0	0	0	0	0	0	0	0	0	0	0	0	0	0	0	0	0	0	0	0	0	0	0	0	0	0	0	0	0	0	0	0	0	0	0	0	0	0	0
ANKRD54	2184	0	0	0	0	0	0	0	0	0	0	0	0	0	0	0	0	0	0	0	0	0	1	0	0	0	0	0	0	0	0	0	0	0	0	0	0	0	0	0	0	0	0	0	0	45	0	0	0
MICALL1	4710	1	0	0	0	23	8	0	0	0	0	0	4	0	1	0	2	0	6	0	1	0	0	3	0	0	0	0	0	2	0	0	21	0	0	0	1	0	14	13	3	1	0	28	3	6	0	0	0
KDELR3	1728	0	0	0	0	0	0	0	0	0	0	0	0	0	0	0	0	0	0	0	0	0	0	0	0	0	0	0	0	0	0	0	0	0	0	0	0	0	0	0	0	0	0	0	0	0	0	0	0
DMC1	2371	1	0	1	1	7	11	16	21	1	0	0	4	0	7	67	9	0	4	82	43	0	0	0	70	9	1	0	6	0	1	2	0	1	0	1	0	0	147	1	0	1	3	42	0	11	0	5	142
HSCB	1114	1	0	0	0	2	8	28	1	0	0	0	1	2	0	5	0	0	21	5	14	0	1	1	0	9	1	0	2	1	0	26	0	1	0	2	0	0	2	11	0	6	28	4	10	7	0	11	8
TOMM22	2040	0	0	0	0	0	0	0	0	0	0	0	1	0	250	0	1	0	3	1	0	0	0	1	1	0	0	0	0	0	0	0	0	27	0	0	0	0	0	0	0	0	0	0	0	0	0	0	0
RSPH14	1291	4	0	0	0	0	0	0	0	0	0	0	0	0	0	0	0	0	0	0	0	0	0	0	0	0	0	0	0	0	0	0	0	0	0	0	0	0	0	0	0	0	0	0	0	0	0	0	0
XBP1	1850	0	0	0	0	0	0	0	0	0	0	0	0	0	0	0	0	0	0	0	0	0	0	0	0	0	0	0	0	0	0	0	0	0	0	0	0	0	0	0	0	0	0	0	0	0	0	0	0
RTCB	2027	0	0	0	0	0	0	0	0	0	0	0	0	0	0	0	0	0	0	0	0	0	0	0	0	0	0	0	0	0	0	0	0	0	0	0	0	0	0	74	0	0	0	0	0	0	0	0	0
JOSD1	3648	2	1	0	0	0	0	2	1	0	0	0	32	0	0	0	0	111	2	0	0	0	0	1	11	1	1	0	0	2	0	1	0	2	2	0	0	0	2	1	0	1	5	3	0	0	0	0	0
GTPBP1	5126	0	0	4	1	1	1	74	41	0	1	0	2	2	243	80	3	3	5	1	126	0	0	2	0	3	8	0	0	6	15	5	0	6	0	2	6	0	108	6	1	6	16	0	40	5	0	0	1
DNAL4	1504	0	0	0	0	0	0	1	0	0	0	0	0	0	0	0	0	0	0	0	0	0	0	0	0	1	0	0	1	0	0	0	0	0	0	0	0	0	0	0	0	0	0	0	0	0	0	0	0
C22orf31	995	0	0	0	0	0	0	0	0	0	0	0	0	0	0	0	0	0	0	0	0	0	0	0	0	0	0	0	0	0	0	0	0	0	0	0	0	0	0	0	0	0	0	0	0	0	0	0	0
LMF2	2658	0	0	0	0	0	0	1	0	0	0	0	0	1	0	0	0	1	0	0	0	0	0	19	0	0	0	0	0	0	0	0	1	0	0	0	2	0	0	1	0	0	0	0	20	0	0	0	0
RHBDD3	1794	0	0	0	0	0	0	1	0	0	0	0	0	0	0	0	0	0	1	0	0	0	0	0	0	0	0	0	0	0	0	0	0	0	0	0	0	0	0	0	0	0	0	1	0	0	0	2	0
APOBEC3D	2528	0	0	0	17	0	0	13	1	2	0	0	10	0	0	0	6	0	17	0	3	1	1	4	0	1	0	0	2	1	0	0	0	0	1	1	0	0	11	9	0	3	7	6	2	3	0	0	5
BIK	953	0	0	0	0	0	0	0	0	0	0	0	0	0	0	0	0	0	0	0	0	0	0	0	0	0	0	0	0	0	0	0	0	0	0	0	0	0	0	0	0	0	0	0	0	0	0	0	0
HMOX1	1822	0	0	0	0	1	0	0	0	21	0	0	298	0	288	1	8	0	0	0	0	0	0	0	0	0	0	0	0	0	0	4	0	30	0	0	0	0	5	1	0	0	1	1	0	1	0	1	8
NIPSNAP1	2237	0	0	0	0	0	0	0	0	0	0	0	0	0	0	0	0	0	0	0	0	0	0	0	43	0	0	0	0	0	0	2	0	0	0	0	0	0	0	0	0	0	0	0	0	0	0	0	0
MCM5	3534	4	5	0	2	0	18	318	70	3	3	4	38	114	463	0	5	1	0	80	2	10	22	38	0	12	1	0	1	2	0	102	66	1	1	2	0	12	48	213	3	0	3	119	69	0	255	67	303
ARSA	2050	0	0	0	0	0	0	0	0	0	0	0	1	0	0	0	27	0	0	0	0	0	0	0	2	0	0	0	0	0	0	0	0	0	0	0	2	1	0	0	0	1	0	0	0	0	0	0	0
RASD2	3412	0	0	0	0	0	0	0	0	0	0	0	0	0	0	0	12	0	0	0	0	0	0	0	1	0	0	0	0	0	0	0	0	0	0	10	5	0	0	0	0	0	0	0	1	0	0	0	0
TTLL12	3385	0	0	0	0	0	0	0	0	0	0	13	0	0	0	0	9	0	0	0	0	0	0	0	0	0	0	0	0	0	0	0	0	1	0	0	0	0	0	0	0	0	0	0	0	13	0	0	5
CBX7	4081	0	0	0	0	0	0	1	0	0	0	0	0	0	0	0	0	0	0	0	95	0	0	46	0	0	0	0	4	0	0	0	0	0	0	0	0	0	0	0	0	0	31	0	0	0	0	0	0
ACR	1433	0	0	0	28	0	0	0	0	0	7	0	0	0	0	7	0	0	0	0	0	0	16	0	0	0	0	0	0	0	0	4	0	0	0	0	0	0	0	9	0	19	0	0	0	0	0	7	0
CABP7	3259	0	66	0	4	0	0	0	5	26	0	30	0	51	0	303	29	0	121	0	119	0	0	0	0	0	0	20	0	16	0	0	0	218	10	0	0	0	103	107	0	29	0	135	0	0	0	163	10
RPL3	1442	0	0	0	0	97	0	469	16	31	4	0	0	0	0	50	42	0	4	0	17	2	5	3	0	116	6	0	19	0	8	1	0	2	0	1	0	0	1	2	1	6	2	91	0	0	0	0	409
TAB1	3237	0	0	0	0	0	0	0	0	0	0	0	0	0	0	1	2	2	0	0	1	0	0	0	0	1	9	0	0	0	0	0	0	0	0	0	7	0	0	0	0	0	0	0	0	0	0	0	65
PNPLA5	2539	0	0	0	0	0	0	0	0	0	0	0	0	0	1	10	0	0	0	0	0	24	0	0	0	0	0	0	0	0	0	0	0	0	0	0	0	0	0	0	0	0	0	60	0	0	0	0	0
PNPLA3	2805	2	0	0	0	2	0	6	0	0	3	0	0	0	0	0	11	0	0	0	33	0	4	0	0	28	0	0	1	0	0	2	0	0	0	0	0	0	1	3	0	0	1	13	0	3	0	0	0
MYH9	7554	0	0	0	15	9	5	204	0	4	0	0	175	1	1	1	36	0	1	0	1	0	0	42	0	24	0	0	1	26	0	0	0	28	0	58	5	0	113	110	0	0	9	78	1	0	0	0	1
TXN2	1736	6	0	0	3	1	2	3	1	17	0	0	0	0	11	11	2	0	57	0	22	0	0	0	0	5	0	0	6	3	19	10	45	0	0	1	0	0	8	0	0	2	0	17	0	6	0	0	0
EIF3D	2155	0	0	0	0	0	0	10	0	0	1	0	3	0	6	0	2	0	13	0	10	0	9	1	3	0	0	0	10	1	0	31	0	0	0	0	0	0	5	1	0	0	2	16	0	2	0	2	5
PVALB	595	0	0	0	0	0	0	9	0	0	0	0	0	0	0	0	0	0	0	0	0	0	0	0	0	0	0	0	0	0	0	0	0	0	0	0	0	0	0	0	0	0	0	0	0	0	0	0	0
UPK3A	1051	0	0	0	0	0	0	0	0	0	0	0	0	0	0	0	0	0	0	4	0	17	0	0	0	72	0	0	0	0	0	0	0	1	0	0	0	0	0	0	0	0	0	0	0	0	0	0	0
FAM118A	3458	0	0	0	0	0	0	0	1	0	0	0	2	0	1	0	0	1	112	0	0	0	1	4	1	0	0	44	1	0	1	0	1	0	1	0	0	0	5	2	0	0	2	6	4	1	0	0	3
ST13	3595	0	66	0	0	76	0	0	0	17	0	0	341	0	0	3	0	0	48	1	125	0	0	0	0	60	0	4	0	0	15	0	0	0	0	0	0	0	20	0	0	2	106	64	0	97	0	5	114
IL2RB	4113	0	0	1	0	0	0	0	0	0	0	0	0	84	0	1	0	0	17	0	0	0	0	0	0	0	0	0	0	0	24	0	0	0	0	0	0	0	0	0	0	27	0	0	0	0	0	0	1
RBX1	1188	0	0	0	0	0	2	0	0	0	14	0	0	0	0	0	2	0	0	0	0	0	17	0	0	0	0	0	0	0	0	0	0	0	0	0	0	0	0	0	0	0	0	0	116	77	140	0	0
L3MBTL2	3296	0	41	0	0	0	1	0	0	0	0	0	0	0	0	0	0	0	0	0	0	0	0	0	0	0	0	0	0	0	0	0	0	0	0	0	8	0	0	0	0	0	0	0	0	0	0	0	0
CHADL	2533	0	0	0	0	0	0	0	0	0	0	0	0	0	0	0	0	0	0	0	0	0	1	0	0	0	0	0	0	0	0	0	1	0	0	0	0	0	0	0	0	1	0	58	0	0	0	0	0
PHF5A	1086	0	0	0	0	0	0	1	0	0	0	0	0	0	1	0	0	0	0	0	0	0	1	0	0	0	0	1	0	0	0	0	0	0	0	0	0	0	0	0	0	0	0	0	0	0	0	0	0
PMM1	1298	0	0	0	0	0	0	0	0	0	0	0	0	0	0	0	0	0	0	0	0	0	0	0	0	0	0	0	0	0	0	0	0	0	0	0	0	0	0	0	0	0	0	0	0	0	0	0	0
CERK	4450	2	2	0	5	23	3	33	0	3	0	0	0	5	21	5	1	0	8	0	16	0	6	0	0	4	0	0	4	1	1	8	0	0	0	4	1	0	34	1	0	3	6	31	8	13	0	16	57
ZBED4	6893	23	0	0	0	0	4	312	0	16	0	0	0	1	1	0	0	200	33	106	0	0	0	40	0	0	3	0	48	0	0	0	100	8	14	0	1	0	0	1	0	31	0	0	0	46	0	0	142
HDAC10	2687	0	0	0	0	0	0	0	0	0	0	0	0	0	0	0	0	0	33	0	0	0	0	0	0	0	0	0	23	0	0	0	0	0	0	0	0	0	0	0	0	0	0	0	0	0	0	0	0
RIPK3	1930	0	0	0	0	0	0	0	0	0	0	0	0	0	0	0	0	0	8	0	0	0	0	0	0	0	0	0	0	0	0	0	0	0	0	51	0	0	0	0	0	0	0	0	0	0	0	0	0
PAPOLA	4519	0	0	0	0	0	0	0	0	9	0	0	0	0	0	0	0	0	0	0	1	0	25	0	0	0	0	0	0	0	20	0	0	0	0	0	0	0	0	137	0	0	0	0	0	0	0	1	0
NID2	4811	0	0	0	0	0	0	0	0	0	0	0	0	0	0	0	1	0	1	0	0	0	0	0	0	0	0	0	0	0	0	0	0	6	0	0	0	0	0	0	0	0	120	0	0	0	0	0	0
SNAPC1	2656	2	0	0	12	23	0	12	23	0	1	0	3	7	0	7	1	0	32	0	67	2	2	9	0	3	9	0	17	0	1	57	2	2	2	22	2	5	63	15	0	3	12	42	5	27	0	8	15
SUPT16H	4684	0	0	0	0	1	1	1	0	0	0	0	0	15	0	3	6	0	0	0	0	3	2	8	0	25	0	0	1	7	0	0	0	1	0	0	0	0	64	1	0	9	1	6	0	0	0	3	3
FKBP3	1684	0	0	0	0	0	0	0	0	0	0	0	0	0	3	0	0	0	0	0	0	8	0	0	0	0	0	0	0	0	0	0	0	23	0	0	0	0	0	0	0	0	0	0	0	0	0	0	0
CTSG	886	0	0	0	0	0	0	10	0	0	0	0	0	0	0	0	0	0	0	0	0	0	4	0	0	0	0	0	0	0	0	1	0	0	0	0	0	0	0	0	0	0	0	0	0	0	0	0	0
GZMH	909	0	0	0	0	0	0	0	30	0	0	0	0	0	0	0	0	0	39	68	0	46	92	0	0	0	0	0	0	0	0	0	0	0	1	0	0	0	0	71	0	91	0	98	0	0	0	172	0
GZMB	968	0	0	0	0	0	0	0	0	0	0	0	0	0	0	0	0	0	0	0	0	0	1	0	0	0	0	0	1	0	0	0	0	0	20	0	0	0	0	69	0	0	0	0	0	0	0	0	0
SOS2	5498	0	0	0	0	0	0	0	0	0	0	0	0	0	0	0	13	0	0	0	0	0	0	0	43	1	0	0	0	3	0	0	23	0	0	0	7	0	0	0	10	0	0	0	4	0	0	0	0
CDKL1	2209	1	0	0	0	0	0	0	0	0	0	1	12	0	0	0	0	1	4	0	0	0	1	0	0	0	0	0	1	0	0	0	0	0	0	4	0	0	7	2	0	9	2	8	0	2	0	0	0
PYGL	3048	0	0	0	3	0	0	0	0	0	0	1	0	0	0	0	0	0	0	0	0	0	0	0	75	0	0	0	0	5	0	0	0	0	0	0	1	0	1	123	1	0	0	0	0	87	25	0	0
GNPNAT1	3860	0	0	0	0	0	0	25	0	7	0	2	11	0	0	17	0	19	4	12	1	2	0	0	3	0	0	0	0	14	0	0	0	2	0	0	6	0	69	17	0	6	4	32	1	6	0	0	0
CNIH1	4793	0	0	0	0	0	0	0	0	0	0	0	0	0	0	0	0	0	0	0	0	0	0	0	0	0	0	0	1	0	0	0	0	0	0	0	0	0	0	0	0	1	0	0	0	0	0	0	0
CGRRF1	2057	0	0	0	0	0	0	0	0	0	0	0	0	0	0	0	0	0	0	0	0	0	0	0	0	0	0	0	0	0	0	0	0	0	0	0	7	0	0	0	0	0	0	0	0	62	0	0	0
ATP6V1D	1845	0	0	0	0	0	0	1	0	0	0	0	0	0	0	0	0	0	0	0	0	1	0	0	0	0	1	0	0	0	0	0	0	0	0	0	0	0	0	0	0	0	0	0	0	0	0	0	0
C14orf105	3082	0	0	0	0	13	27	0	0	2	0	0	0	0	3	0	5	0	0	0	0	0	0	11	27	0	0	0	42	6	0	0	0	14	0	0	0	0	79	0	1	0	75	14	2	38	0	0	0
PLEK2	1549	2	0	0	0	0	0	0	0	0	0	0	0	0	0	0	42	0	13	0	0	0	0	0	0	0	0	0	0	0	0	0	0	0	0	0	0	0	0	0	0	0	0	1	0	0	0	0	130
PIGH	1420	0	0	0	0	0	0	0	0	0	0	0	0	0	0	0	0	0	0	0	0	0	0	0	0	0	0	0	25	0	0	0	0	0	0	0	0	0	0	0	0	0	0	0	0	0	0	0	0
PSMA3	970	0	0	0	0	0	0	0	0	0	0	0	0	0	0	0	0	0	0	0	0	0	0	0	0	0	0	0	0	0	0	0	0	0	0	0	0	0	0	0	0	0	0	0	0	0	0	0	0
TMED8	7784	0	0	0	0	4	0	1	0	0	0	0	0	0	0	0	0	41	8	7	0	0	0	0	4	130	0	0	0	0	0	0	0	1	0	0	0	0	47	0	0	0	0	70	11	1	0	0	0
SAMD15	2564	1	41	0	0	0	2	1	0	0	0	0	0	0	0	0	0	1	1	0	0	2	0	0	0	0	0	0	0	0	1	0	0	1	0	1	0	0	0	0	0	56	0	6	0	126	0	0	0
AHSA1	1402	0	0	0	0	0	0	0	0	0	0	0	0	0	0	0	0	0	0	0	0	0	0	0	0	0	0	0	0	0	0	0	0	0	0	4	0	0	0	0	0	0	0	0	0	0	0	0	0
ISM2	3045	7	0	0	0	0	0	0	14	0	3	0	6	0	0	0	0	0	0	0	0	0	0	0	0	0	0	0	0	5	0	0	9	8	0	0	0	0	0	0	0	0	0	0	0	0	0	0	0
SPTLC2	8170	33	0	2	3	16	101	155	4	5	23	0	11	0	318	46	19	2	60	1	11	31	2	21	16	100	0	10	112	29	38	38	19	4	0	1	1	0	32	41	0	3	42	157	3	12	0	87	6
ALKBH1	2594	0	0	0	0	0	0	201	0	0	0	0	0	0	0	0	0	0	0	0	0	0	0	0	0	0	0	0	0	0	0	1	0	0	0	0	0	0	0	0	0	0	0	0	0	0	0	0	0
CHGA	2063	0	0	0	0	1	1	5	0	0	5	0	0	0	2	4	9	0	6	0	3	2	5	9	0	6	0	0	1	7	2	6	0	0	0	0	0	0	20	10	0	0	13	53	0	2	0	0	0
DHRS7	2322	0	0	0	0	0	0	0	0	0	0	0	0	0	0	0	0	0	0	0	0	0	0	0	0	0	0	0	0	0	0	0	0	0	0	0	0	0	0	0	0	0	0	0	0	0	0	0	0
SIX4	6285	0	0	0	7	1	0	1	0	0	0	0	13	0	0	0	8	0	4	48	0	0	0	1	1	0	0	0	2	5	0	1	2	6	0	2	0	0	6	9	0	0	0	12	2	11	0	0	0
SLC10A1	2049	0	0	0	0	0	0	0	0	0	0	0	0	0	0	0	0	0	0	0	0	0	0	0	0	0	0	0	0	0	0	0	0	0	0	0	0	0	0	0	0	0	0	0	0	0	0	0	0
EIF5	5945	0	0	0	0	0	0	0	0	0	0	0	0	0	0	0	0	0	0	0	0	0	0	3	0	3	0	0	0	0	0	1	0	0	0	4	5	0	0	0	0	33	0	0	0	74	0	3	0
ZFYVE21	1521	0	0	0	0	0	0	0	0	0	0	0	0	0	0	0	0	1	0	0	0	0	0	26	0	0	0	0	6	0	0	0	0	0	0	0	0	0	1	0	0	0	0	1	162	0	0	0	1
BDKRB1	1687	0	0	0	0	0	0	0	0	0	9	0	0	0	0	0	0	0	0	0	63	0	0	0	0	1	0	0	0	0	0	0	0	0	0	0	0	0	0	0	0	33	16	0	0	0	0	0	1
VRK1	1745	0	0	0	0	0	0	0	5	0	0	0	0	0	0	26	5	0	0	0	249	0	31	0	56	0	0	0	0	0	0	0	0	0	0	0	0	0	151	0	0	0	79	65	0	0	0	0	0
APEX1	1484	0	0	0	0	0	0	0	0	0	0	0	0	0	0	50	0	2	0	1	0	0	0	25	0	0	1	0	0	0	0	0	0	0	0	0	0	0	0	0	0	0	0	0	0	0	0	0	0
EFS	3118	0	0	0	2	0	0	0	0	0	0	0	0	0	0	0	0	0	0	0	0	0	17	0	0	0	0	0	0	0	0	0	0	0	0	0	0	0	0	0	0	2	0	0	0	0	0	0	0
NFKBIA	1558	0	0	0	0	0	0	219	7	2	5	0	14	0	0	0	6	85	0	0	1	0	0	0	0	0	1	0	0	0	0	0	0	0	0	0	0	0	0	0	0	0	0	1	112	0	162	0	0
BRMS1L	2657	0	0	0	0	0	0	0	0	0	0	13	0	0	0	0	0	0	0	0	0	0	0	0	0	0	0	0	46	0	0	0	0	0	0	0	0	0	0	0	0	0	0	0	0	0	0	0	0
PNN	3576	0	0	0	0	0	0	421	0	0	0	0	0	0	0	0	68	0	0	0	0	0	0	0	0	0	0	0	1	0	0	0	0	0	0	0	0	0	0	0	0	0	0	0	0	0	0	0	0
CYP24A1	3262	0	0	24	0	0	0	199	0	0	0	0	409	0	0	1	2	0	0	0	0	0	0	0	0	0	0	0	0	0	0	0	0	0	0	0	0	0	0	0	0	0	0	0	0	0	0	0	0
PTPRA	3725	0	0	0	0	3	0	0	0	0	15	0	0	0	1	0	0	0	3	0	0	0	0	1	0	0	0	0	0	0	0	0	0	0	0	0	0	0	0	0	0	0	0	0	0	0	0	0	0
NSFL1C	3568	0	0	0	0	0	0	0	0	5	0	0	0	0	0	0	0	0	0	0	0	0	0	0	0	0	0	0	0	7	0	0	1	0	0	0	0	0	0	0	0	0	0	0	0	0	0	0	0
ZFP64	3264	3	0	0	1	0	0	0	0	0	2	0	4	0	0	0	1	0	0	60	1	0	0	0	0	0	0	0	0	0	0	4	0	2	0	0	0	0	9	0	0	2	0	0	1	6	0	0	0
PYGB	4134	0	0	9	0	0	0	232	0	0	27	0	1	0	0	71	0	0	1	0	0	0	7	50	63	222	1	0	0	8	0	0	90	0	0	0	3	0	0	0	0	0	0	0	0	0	0	0	118
PROCR	1348	0	0	0	1	0	0	0	0	0	0	0	0	0	0	0	0	0	0	0	0	0	0	0	0	0	0	0	0	0	0	0	0	0	0	0	0	0	0	0	0	0	0	0	0	0	0	0	0
R3HDML	1377	0	0	0	0	0	0	0	0	0	0	0	28	1	0	0	0	0	1	0	0	0	0	0	0	0	0	0	0	0	8	0	0	0	0	0	0	0	0	0	0	0	0	0	0	0	0	0	0
SALL4	5208	0	0	0	5	0	0	0	11	0	0	1	61	0	0	0	3	89	4	0	0	0	0	0	0	0	0	0	7	25	0	0	0	6	0	0	0	0	127	3	0	44	3	111	0	4	1	0	0
CSTF1	4290	4	0	0	0	1	1	0	1	0	1	1	28	1	0	1	0	0	5	1	7	0	2	0	1	1	1	0	1	23	1	1	0	4	3	0	1	0	12	3	0	1	3	13	0	16	0	0	9
TPD52L2	2362	0	0	0	0	0	0	0	0	0	0	0	0	0	0	0	78	0	0	0	0	0	0	0	0	0	0	0	0	0	0	0	0	0	0	0	0	0	0	0	0	0	0	0	0	0	0	0	0
CTSZ	1495	0	0	0	0	0	10	0	0	0	4	1	0	0	0	0	0	34	52	35	0	0	70	1	81	0	0	0	5	12	0	0	0	10	2	2	0	0	52	129	0	0	4	90	0	0	10	0	139
TUBB1	3496	0	0	0	0	0	0	0	0	0	0	0	0	0	1	0	0	0	1	0	23	0	17	0	3	0	0	0	0	0	0	0	0	0	0	0	0	0	4	0	0	0	0	14	0	0	0	0	0
BIRC7	1368	0	0	0	0	0	1	4	0	0	1	0	2	0	2	1	6	0	0	0	4	0	0	2	0	3	0	0	0	0	0	0	0	0	0	0	0	0	0	0	0	4	0	0	0	1	0	0	4
UBOX5	4631	5	0	0	2	2	5	7	2	3	0	1	2	0	21	6	4	0	9	2	26	26	0	0	2	8	0	0	65	2	6	4	2	2	0	3	1	0	33	9	0	34	12	32	3	8	0	101	4
EEF1A2	2014	0	0	0	0	0	0	0	0	0	0	0	0	0	0	0	0	0	0	0	0	0	0	0	0	0	0	0	0	6	0	0	0	0	0	0	0	0	0	0	0	0	0	0	0	8	0	0	0
SRMS	1516	0	0	0	0	0	0	0	0	0	0	0	0	43	0	0	0	0	0	0	0	0	0	0	0	0	0	0	0	0	0	0	0	0	0	0	1	0	0	1	0	0	0	0	0	0	0	0	0
TRIB3	2499	0	0	0	0	0	2	98	0	3	0	0	0	6	297	2	0	0	2	0	89	0	0	47	8	7	0	0	9	1	16	4	2	0	0	0	0	0	8	3	0	6	1	21	0	1	0	14	9
MACROD2	4994	0	0	0	0	0	0	4	0	0	1	0	0	0	1	1	1	0	2	0	0	0	1	1	0	0	0	0	1	7	0	0	0	3	0	0	0	0	1	1	0	0	0	1	0	0	0	0	0
RSPO4	2707	0	0	0	0	0	0	1	0	0	0	0	0	0	0	0	0	49	0	0	1	0	1	0	0	0	0	0	0	0	0	0	0	0	0	0	11	0	0	0	0	0	0	5	0	0	0	0	0
PROKR2	1155	0	0	0	0	0	0	0	0	0	0	0	0	0	1	30	0	0	0	0	0	0	0	0	0	36	1	0	0	0	7	0	0	47	0	0	0	0	0	0	0	0	0	0	0	0	0	0	0
FERMT1	5151	0	0	0	0	0	0	1	0	0	0	0	0	0	0	0	0	2	0	0	0	19	0	0	0	0	0	0	0	0	0	1	0	0	0	0	0	0	0	0	0	0	1	1	208	0	134	201	0
TM9SF4	4032	0	0	0	0	0	0	0	0	0	0	0	0	0	0	0	0	0	0	0	0	0	45	1	0	0	0	0	0	0	0	0	0	0	0	0	0	0	0	0	0	0	1	0	0	0	0	0	0
TLDC2	2083	0	0	0	0	0	0	0	0	0	0	0	0	0	2	1	2	0	1	0	0	0	0	1	0	0	0	0	0	0	0	0	0	0	0	0	0	0	0	0	0	0	0	2	0	0	0	0	0
SNTA1	2342	11	0	0	0	3	0	21	0	0	0	0	9	0	0	0	2	0	0	2	0	0	4	0	0	90	0	0	0	0	5	0	0	0	0	0	0	0	0	0	0	2	0	10	24	0	0	0	0
OXT	513	0	0	0	0	0	0	0	0	0	0	0	0	0	0	0	0	0	0	0	0	0	0	0	0	0	0	0	0	0	0	0	0	0	0	0	0	0	0	0	0	0	0	0	0	0	0	0	0
CHMP4B	1646	0	0	0	0	44	0	0	0	6	0	0	0	0	0	0	0	0	0	0	0	0	0	6	0	0	0	0	0	0	23	30	0	0	0	0	0	0	0	0	0	0	0	0	0	0	0	0	0
LBP	1961	0	0	0	0	0	0	0	0	0	0	21	0	0	0	0	0	0	10	87	0	0	0	1	0	0	0	0	0	5	0	0	0	0	18	0	3	0	0	2	0	7	0	0	0	1	0	0	0
SLC32A1	2574	0	0	0	0	0	24	0	0	0	0	0	0	0	0	0	0	0	0	0	0	0	0	0	0	0	0	0	0	0	0	0	0	0	0	0	0	0	0	0	0	0	0	0	0	0	0	0	0
CST4	751	0	0	0	0	0	0	0	21	0	0	0	0	0	0	0	1	0	0	0	0	0	0	0	0	0	0	0	0	0	0	0	0	0	0	0	0	0	0	0	0	0	0	0	0	0	0	0	0
SPINT3	476	0	0	0	0	0	0	0	0	0	0	0	0	0	0	0	0	0	0	0	0	0	0	0	0	0	0	0	0	0	0	0	0	0	0	0	0	0	0	0	0	0	0	0	0	0	0	0	0
PIGU	1632	0	0	0	0	0	0	0	0	0	0	0	0	0	0	0	0	0	0	0	0	0	0	0	0	0	0	0	0	0	0	0	0	0	0	0	0	0	0	0	0	0	0	0	0	0	0	0	0
APMAP	2430	0	0	0	88	0	0	1	0	0	0	0	1	2	0	0	0	0	0	0	0	0	0	10	0	0	0	0	0	0	0	0	0	0	1	0	0	0	0	0	0	0	0	0	0	0	0	0	0
TXNL1	6894	9	3	0	4	47	48	175	16	10	1	0	166	6	48	21	67	9	34	1	69	0	13	10	29	15	0	0	19	1	5	12	5	18	0	0	2	0	150	2	0	5	20	76	13	33	0	20	32
MYL12A	1229	0	0	0	0	0	0	0	0	0	0	0	0	0	0	42	62	0	25	0	0	19	0	0	0	0	1	0	0	12	24	0	0	0	0	0	0	0	0	5	0	0	0	56	0	0	0	0	0
RNF125	6020	6	48	0	3	5	11	12	10	2	7	0	32	3	132	5	22	0	64	0	65	37	6	3	21	83	1	14	21	8	2	17	5	46	12	3	0	4	30	6	0	4	135	81	1	39	0	20	19
SLC25A43	2783	0	0	0	0	0	0	0	0	26	0	0	0	0	0	0	4	0	6	0	9	2	0	0	0	0	5	0	3	0	0	0	0	10	0	5	0	0	0	0	0	0	0	0	0	0	0	0	0
H2BFWT	894	0	0	0	0	0	0	0	0	0	0	0	0	0	0	0	0	0	0	0	0	0	0	0	0	0	0	0	0	0	0	0	0	0	0	0	0	0	0	0	0	0	0	0	0	0	0	0	0
MXRA5	9793	0	42	10	0	0	0	23	0	0	1	0	1	0	0	1	66	81	4	0	0	0	1	0	80	2	0	0	117	0	0	0	43	35	1	0	0	0	0	89	0	26	0	0	7	0	0	0	0
PSMD10	1546	0	0	0	0	0	0	0	0	0	0	0	0	0	3	0	0	0	0	0	0	0	0	0	0	0	0	0	0	0	0	0	0	0	0	0	0	0	0	0	0	0	0	0	0	0	0	0	0
STS	6521	0	0	0	0	0	0	1	0	2	0	0	1	0	55	1	21	0	2	1	0	0	0	0	0	0	0	0	0	0	0	7	0	2	0	0	0	0	1	1	0	0	0	1	0	0	0	0	0
PGRMC1	1911	0	0	0	0	0	0	0	0	0	0	0	0	0	0	0	0	0	0	0	0	0	0	0	0	0	0	0	0	0	0	12	0	0	0	0	0	0	0	0	0	0	0	0	0	0	0	0	0
RHOXF1	769	0	0	0	0	0	0	0	0	0	0	0	0	0	0	0	0	0	0	0	0	0	0	0	0	0	0	0	0	0	0	0	0	0	0	0	0	0	0	0	0	0	0	0	0	0	0	0	0
NXT2	2692	0	0	0	0	0	0	1	0	0	0	0	0	0	0	0	0	0	0	0	0	0	0	0	0	1	0	0	0	0	0	1	0	0	0	0	0	0	0	0	0	0	0	0	0	0	0	0	0
GUCY2F	3714	0	0	0	0	0	0	0	0	0	0	0	0	0	0	0	0	0	0	0	0	0	0	0	0	0	0	0	1	0	0	122	0	0	0	0	0	0	74	0	0	0	0	0	0	0	0	0	0
TLR8	4216	0	0	0	0	0	0	0	0	0	0	0	0	0	0	0	0	0	0	0	0	0	50	0	0	0	0	0	0	0	0	1	0	0	0	0	0	0	1	0	0	0	0	0	0	0	0	0	1
PAGE4	499	0	0	0	0	0	0	0	0	0	0	0	0	0	0	0	0	0	0	0	0	0	0	0	0	0	0	0	0	0	0	0	0	0	0	0	0	0	0	0	0	0	0	0	0	0	0	0	0
GLRA2	3216	0	0	0	0	0	0	0	0	0	30	0	0	0	0	0	0	0	9	0	5	0	0	0	0	0	0	0	0	0	0	0	0	0	0	0	0	0	61	1	0	0	0	0	0	0	0	0	2
F9	2780	0	0	0	0	0	0	0	0	0	0	0	0	0	0	0	0	0	0	0	0	0	0	0	0	0	0	0	0	0	0	0	0	0	0	0	0	0	0	0	0	0	0	0	0	0	0	0	0
ABCD1	3664	0	0	0	0	1	10	1	21	0	0	0	0	0	15	0	3	0	358	0	405	0	38	0	0	56	16	0	4	13	0	0	0	67	0	0	0	0	14	0	0	0	0	135	0	2	0	1	0
KCND1	4437	0	1	0	0	0	0	2	0	0	0	0	0	0	0	0	0	0	0	0	31	0	0	0	0	0	0	0	0	2	0	0	1	0	0	0	0	0	0	0	2	26	0	0	0	0	0	0	0
FMR1	4333	0	0	0	0	0	0	0	0	0	0	0	0	0	0	0	0	0	0	0	37	0	0	0	0	0	0	0	0	0	0	0	0	0	0	0	0	0	0	0	0	0	0	0	0	0	0	0	0
PQBP1	1113	0	0	0	0	0	0	0	0	0	0	0	0	0	0	0	0	0	0	0	0	0	0	0	0	1	0	0	0	0	0	4	0	0	0	0	0	0	0	4	0	0	0	3	0	0	0	0	0
PCSK1N	1050	0	0	0	44	0	0	17	0	0	0	0	0	0	0	0	22	0	0	0	0	0	0	0	0	0	1	0	1	0	0	0	0	0	0	0	0	0	0	0	0	0	0	0	0	0	0	0	0
RAB40AL	1029	0	0	0	26	0	0	0	0	0	0	0	0	0	0	0	0	0	0	0	0	0	0	0	0	0	0	0	0	0	0	0	0	0	0	0	0	0	0	0	0	0	0	0	0	0	0	1	0
GPR50	1951	0	4	6	0	0	0	0	12	0	0	0	43	0	53	0	19	0	29	0	0	8	29	0	0	18	8	0	0	9	0	0	0	0	3	0	1	0	0	77	0	27	0	0	52	0	0	0	0
RP2	3803	0	0	0	0	0	0	0	0	0	0	0	0	0	0	0	0	0	36	5	2	0	0	0	0	3	1	0	0	0	0	0	0	0	0	0	0	0	1	0	0	2	0	2	0	1	0	0	0
PIN4	1780	0	0	0	0	0	0	0	0	0	0	0	0	0	0	0	0	0	0	0	0	0	10	0	0	0	0	0	0	0	0	0	0	70	0	0	0	0	0	0	0	0	0	0	0	0	0	0	0
ITIH6	4968	0	0	0	0	0	48	19	1	0	0	0	0	0	0	0	0	0	9	0	0	0	0	0	0	0	0	0	0	0	0	0	0	1	0	0	0	0	0	2	0	0	0	1	0	0	0	0	0
MLNR	1239	0	0	0	0	0	0	0	0	0	0	0	0	0	0	0	0	0	0	0	0	0	0	0	0	0	0	0	0	0	0	0	0	0	0	0	0	0	0	0	0	0	0	0	0	0	0	0	0
SGCG	1624	0	0	0	0	0	10	0	0	0	0	0	0	0	0	0	0	0	0	0	59	37	0	0	0	0	0	0	0	0	0	0	0	0	0	0	0	0	0	0	0	0	0	0	0	0	0	0	0
DHRS12	1970	0	0	0	0	0	0	0	0	0	0	0	0	0	0	0	0	0	0	0	0	0	0	0	0	86	0	0	0	0	0	0	0	0	0	0	0	0	0	0	0	0	0	0	0	0	0	0	0
OLFM4	2897	0	0	0	0	0	0	0	24	0	0	0	52	0	0	0	1	9	65	0	0	0	0	43	0	1	0	0	0	0	0	0	0	62	0	0	0	0	0	0	0	0	0	6	0	0	0	0	0
NTHL1	1067	0	8	0	0	0	0	0	0	0	0	0	0	0	0	0	0	1	0	0	0	63	0	0	0	0	0	0	0	0	0	0	0	26	0	9	0	0	0	0	0	0	0	0	0	0	0	0	0
ZNF263	3830	0	0	0	0	0	0	0	24	0	0	0	0	0	0	0	0	0	0	1	104	0	0	0	0	0	1	0	1	1	0	0	1	0	0	0	0	0	0	0	0	0	0	0	0	0	0	0	0
MMP2	3741	0	0	0	53	0	0	1	0	0	0	0	0	0	0	0	1	0	0	0	0	0	0	0	1	0	0	0	0	0	1	0	0	0	0	0	0	0	0	0	0	0	0	1	0	0	0	0	0
C16orf70	2865	0	0	0	0	0	0	0	0	0	0	0	0	0	0	0	0	77	0	0	0	0	0	0	0	0	0	0	0	0	0	0	0	0	0	0	0	0	0	0	0	0	0	0	0	0	0	0	0
CORO1A	1803	0	0	0	5	0	0	146	2	37	0	0	0	0	0	0	0	0	0	0	0	0	62	0	0	0	3	0	0	0	0	34	53	1	0	0	1	0	17	1	0	17	0	2	0	0	0	0	164
MT4	294	0	0	0	0	0	0	0	4	0	0	0	0	121	0	0	0	103	0	0	0	0	0	0	0	0	0	0	0	0	0	0	86	0	0	0	0	0	0	0	0	0	0	0	0	0	0	0	0
NUTF2	2321	0	0	0	0	0	0	190	0	0	0	0	0	0	0	0	0	0	9	0	99	0	1	11	0	1	0	0	0	0	0	0	0	0	0	0	0	0	0	0	0	0	0	125	0	68	0	0	0
CBLN1	2435	0	0	0	0	0	72	0	0	0	0	0	0	0	1	0	1	0	0	0	0	0	55	0	0	0	3	0	0	0	0	0	0	0	0	0	0	0	0	0	0	0	0	117	0	0	0	0	0
ARL2BP	2130	0	0	2	0	0	2	17	0	13	0	0	0	0	0	0	0	0	0	0	0	0	0	0	0	0	0	0	0	0	0	0	0	0	0	0	0	0	0	0	0	0	0	0	0	0	0	0	0
CCL22	2929	1	0	7	1	0	0	4	1	0	1	0	246	0	0	0	0	1	52	0	0	60	5	0	0	1	3	0	0	1	0	1	0	2	2	1	1	0	21	7	0	1	0	152	0	3	0	0	12
CCL17	615	0	0	0	0	0	0	0	0	0	0	0	0	0	0	0	0	0	0	0	0	0	0	0	0	0	0	0	0	0	0	0	0	0	0	0	0	0	0	0	0	0	0	0	0	0	0	0	0
POLR2C	2057	0	0	0	0	0	0	0	0	0	0	0	0	0	0	46	0	0	24	0	0	0	0	0	0	0	0	0	0	14	0	0	0	0	0	0	0	0	0	0	0	0	0	0	0	0	0	0	0
MMP15	4250	0	0	0	0	0	0	393	0	0	0	0	1	0	0	0	0	0	1	0	1	0	0	0	0	37	0	0	0	3	0	0	0	21	0	0	0	0	0	0	0	0	6	0	0	0	137	0	0
USB1	2282	0	0	0	0	0	0	0	0	0	0	0	0	0	0	0	0	0	0	0	0	0	0	0	0	0	0	0	113	0	0	2	0	27	0	0	0	0	0	0	0	0	0	0	0	1	0	0	0
CCDC113	5272	4	0	3	1	0	1	155	0	1	9	19	0	0	1	62	73	125	16	7	301	0	3	65	3	66	1	0	3	0	29	0	0	6	0	0	0	0	7	1	0	0	2	3	1	11	0	0	120
PRSS54	1810	0	0	0	0	0	0	0	0	0	0	0	0	0	0	0	1	0	0	0	0	0	0	0	0	0	0	0	0	0	0	0	0	0	0	0	0	0	0	0	0	0	0	0	0	0	0	0	0
NME3	1069	0	6	0	0	75	0	185	18	0	0	0	12	49	0	0	0	0	0	0	0	23	40	0	0	0	5	0	0	1	0	84	56	0	0	0	0	0	1	0	0	59	0	0	77	0	0	0	0
PSMD7	1670	0	0	2	0	0	0	203	0	2	2	0	15	47	385	159	0	115	169	0	0	100	0	2	0	0	0	0	0	0	0	44	0	0	2	1	0	0	0	0	0	0	156	255	205	0	109	181	88
SMPD3	5453	0	3	0	3	7	6	307	0	0	0	1	1	130	297	0	12	18	78	0	2	102	55	25	38	83	1	0	16	0	0	12	76	0	1	1	0	15	0	124	0	59	66	0	0	105	0	260	2
PLA2G15	2727	0	0	0	0	0	31	118	8	18	0	0	190	0	0	1	56	38	13	47	94	0	2	0	0	3	1	0	2	2	11	1	0	2	8	0	2	1	33	1	0	51	26	1	0	2	0	45	0
FA2H	2424	0	0	0	1	0	0	0	15	0	0	0	106	0	0	0	0	0	0	0	0	0	0	0	0	20	0	0	0	0	0	0	0	0	0	0	0	0	0	0	0	0	0	0	0	0	0	0	0
CMC2	10301	4	0	1	7	5	5	184	17	2	1	0	124	4	18	4	8	82	11	51	37	2	16	3	85	9	1	0	26	11	32	21	115	28	17	3	0	0	34	23	0	12	4	266	8	24	0	16	22
PDIA2	1698	0	0	0	0	0	0	1	21	0	0	0	0	0	0	0	0	0	56	0	0	1	0	0	77	0	0	0	82	0	0	0	0	63	0	0	0	281	0	0	0	0	93	0	0	0	0	0	0
ARHGDIG	949	0	0	0	0	0	0	0	0	3	0	0	0	0	0	0	0	0	0	0	70	0	0	0	0	0	0	0	0	0	0	0	0	0	0	0	0	0	0	0	0	0	0	0	0	0	0	0	0
HSDL1	3519	0	0	0	0	0	0	0	18	0	1	0	1	0	0	0	0	0	1	0	0	0	0	0	0	0	0	0	0	0	0	0	0	0	0	0	1	0	0	4	0	0	2	0	0	77	0	0	0
WFDC1	1534	0	0	0	0	0	0	0	0	0	0	0	0	0	0	0	1	0	0	0	0	0	0	0	0	0	0	0	0	0	0	0	0	0	0	0	0	0	0	0	0	0	0	0	0	0	0	0	0
ZNF500	5880	2	0	0	2	2	14	26	7	0	56	0	32	2	0	11	9	0	40	0	22	1	1	5	1	0	2	0	1	6	10	6	0	62	4	1	1	0	48	74	0	8	67	44	0	22	0	1	9
RHBDL1	1560	0	0	0	0	0	0	0	0	0	0	3	0	0	0	0	0	0	0	0	0	0	0	0	0	0	0	0	0	0	12	0	0	0	0	0	0	0	0	0	0	0	0	0	0	0	0	0	0
CRYM	1471	0	0	0	0	0	0	183	0	0	0	0	1	1	1	1	189	0	103	1	0	0	23	13	98	58	0	0	12	1	17	0	221	55	0	0	0	0	97	3	0	0	0	6	0	60	0	58	1
CAPN15	4744	2	0	0	4	0	86	0	0	0	0	0	414	0	28	7	0	0	17	0	0	0	0	27	1	0	1	0	0	0	17	3	0	0	20	0	0	0	0	0	0	0	0	2	0	70	165	0	131
AQP8	1359	0	0	0	0	0	0	0	0	0	0	0	0	0	0	0	0	0	0	0	0	0	0	0	0	0	0	0	0	0	0	0	0	0	0	0	0	0	0	0	0	0	0	0	0	0	0	0	0
USP31	10699	0	0	0	0	0	0	0	1	0	0	16	0	0	0	1	0	0	0	1	0	0	2	0	0	1	0	0	0	7	0	0	0	1	0	0	3	0	0	0	0	0	0	2	207	0	0	0	0
TOX3	3233	0	0	0	0	0	0	0	0	0	0	0	0	0	0	0	0	0	0	0	0	0	0	0	0	0	0	0	0	0	0	1	0	0	0	0	1	0	0	0	0	0	43	0	1	0	0	0	0
MAZ	2698	0	0	0	3	75	52	73	0	0	16	0	210	0	3	22	1	1	16	0	23	0	4	0	23	0	0	5	61	14	5	0	98	112	10	0	0	188	7	1	0	15	0	72	0	1	0	0	33
CDIPT	2353	0	0	0	0	0	0	0	0	0	0	0	1	0	0	0	0	0	0	0	0	1	0	0	0	0	0	0	0	0	0	0	0	0	0	0	0	0	0	0	2	0	0	0	0	0	0	0	0
C16orf88	6432	14	1	1	2	24	2	109	11	4	1	0	12	7	194	21	12	3	55	2	146	59	7	24	12	11	4	25	168	7	6	45	0	3	5	5	1	0	57	6	0	30	29	164	11	13	0	11	12
AQP9	3034	0	0	0	11	0	0	0	0	0	0	0	0	0	297	0	0	0	0	0	0	0	0	0	0	0	0	0	0	0	0	36	0	0	0	0	0	0	0	0	2	34	0	0	0	61	0	0	0
CSK	2767	0	12	0	0	0	0	171	4	1	0	2	0	0	1	75	0	0	19	9	2	0	4	0	0	2	1	0	1	0	5	1	5	0	0	0	2	0	15	0	0	0	0	128	0	0	0	0	0
MTFMT	2734	1	0	0	5	1	2	7	13	0	3	0	1	28	14	0	2	0	47	1	0	0	3	1	1	9	0	0	3	2	1	0	0	4	1	1	1	0	14	7	0	5	1	27	1	20	0	180	1
RASL12	2640	0	0	0	0	0	0	0	0	0	0	0	1	0	0	0	0	0	0	0	0	0	0	0	0	0	0	0	0	0	0	0	0	0	0	0	6	0	1	0	0	0	1	0	0	0	1	0	0
CTSH	2190	0	38	0	0	0	0	0	13	18	0	0	0	0	0	0	1	84	110	0	0	0	0	0	0	0	0	0	0	12	2	0	0	0	0	0	0	0	0	0	0	0	104	0	0	28	0	1	12
EHD4	6416	7	0	0	2	0	0	0	1	0	0	0	9	0	10	0	56	0	0	0	4	1	0	0	0	0	1	0	0	3	1	0	0	51	0	2	2	0	35	1	0	3	2	1	1	3	0	0	0
TGM5	2767	0	0	0	0	0	0	0	0	0	0	0	0	0	0	0	0	0	0	0	0	0	0	0	0	1	0	0	0	0	0	0	0	15	0	0	0	0	8	0	0	0	0	0	0	0	0	0	0
SCG3	3315	0	0	0	0	0	0	0	0	0	0	0	0	0	0	0	2	163	0	0	0	0	0	0	0	63	0	0	0	0	0	0	0	0	0	0	2	1	1	1	0	0	0	0	0	0	0	0	0
DNAJC17	3731	74	1030	256	886	661	1218	7715	757	360	557	221	8013	1268	3447	1608	3541	1226	10610	1073	1385	511	736	1375	1391	5369	113	566	1965	518	405	485	2360	2151	381	239	376	1233	2925	1959	41	729	1333	1877	1007	1012	312	2315	1250
RHOV	1705	0	5	0	0	0	0	0	2	0	0	0	0	0	0	9	2	0	0	0	0	0	0	1	0	6	0	0	0	0	0	5	0	0	0	11	0	0	0	0	0	0	0	0	0	0	0	0	0
VPS18	3895	12	0	0	63	0	0	0	0	0	0	0	0	0	0	0	0	0	1	0	0	0	0	0	0	0	6	0	0	0	0	0	0	0	0	0	0	0	0	0	0	0	0	11	0	0	0	0	0
OIP5	1236	0	1	0	0	0	0	0	0	0	0	1	0	0	61	0	0	0	0	0	0	0	0	0	31	0	0	0	0	0	0	0	0	0	0	0	1	0	0	0	0	0	0	0	0	0	0	0	0
BLOC1S6	4037	26	6	1	0	63	14	5	1	19	13	0	18	135	5	13	5	0	40	0	14	10	5	14	5	7	0	0	31	2	0	20	1	4	2	2	0	8	100	0	0	3	102	116	11	11	0	57	9
EXTL3	6483	1	0	0	2	0	20	178	0	0	12	0	1	0	0	0	0	0	0	0	0	0	30	0	0	0	0	0	184	3	0	0	0	1	0	0	1	0	0	0	0	0	0	0	1	77	0	0	126
AGO2	14581	42	0	0	3	0	1	2	0	0	7	11	13	1	169	1	0	1	5	0	51	6	3	0	0	74	11	0	49	14	17	27	1	1	0	1	0	0	46	122	0	13	57	98	3	4	0	1	0
PAG1	10744	2	0	0	0	14	10	71	8	19	51	0	0	7	43	13	7	5	59	0	57	1	87	63	6	35	2	0	33	3	6	22	8	6	3	6	0	0	87	4	2	9	19	233	2	31	0	67	122
TG	8450	0	0	0	24	0	0	0	0	0	0	0	361	0	0	0	57	0	0	0	0	0	0	0	0	0	0	0	9	11	0	0	1	1	0	0	0	0	0	99	0	0	119	0	0	0	0	0	0
BRF2	2603	0	0	0	0	0	0	0	0	0	0	0	1	0	0	0	0	0	0	0	0	0	0	1	0	0	0	0	0	0	0	0	0	0	0	1	0	0	0	0	0	0	0	0	0	0	0	0	0
ZFAND1	1798	0	0	0	0	0	0	0	0	0	0	0	0	0	1	0	0	0	0	0	0	0	0	0	0	0	0	0	0	0	0	0	0	0	0	0	0	0	0	0	0	0	0	1	0	0	0	0	0
RP1	7100	0	0	0	26	0	1	2	0	0	0	0	0	0	0	0	0	0	0	0	0	0	0	0	0	0	0	0	0	0	14	0	0	0	0	0	0	0	0	0	0	0	1	0	0	0	0	0	0
RIPK2	2584	0	0	0	0	0	1	0	0	0	12	0	0	0	0	0	0	0	0	0	0	40	0	0	0	0	0	0	0	0	0	0	122	0	0	0	0	0	0	0	0	0	0	0	0	0	0	0	0
CPQ	1947	0	0	0	0	0	0	0	0	0	0	0	0	0	0	0	0	0	0	0	0	0	0	0	0	0	0	0	0	0	0	1	0	0	0	0	0	0	0	0	0	0	0	0	0	0	0	0	0
SFRP1	4492	0	0	0	0	0	0	0	0	0	0	0	1	0	0	0	1	0	0	0	0	0	1	0	0	0	0	0	0	0	0	0	0	0	0	0	0	0	0	0	0	0	1	1	0	0	0	0	113
PLAT	2706	0	0	0	0	0	0	0	0	0	0	0	0	0	0	0	0	0	0	0	0	0	0	0	0	0	0	0	0	0	0	0	0	0	0	0	0	0	0	0	0	0	0	0	0	0	0	0	0
DKK4	894	0	0	0	0	0	0	0	0	0	0	0	0	0	0	0	0	0	0	0	0	0	0	0	0	0	0	0	0	0	0	0	0	0	0	0	0	0	0	0	0	0	0	0	0	0	0	0	0
GDAP1	3666	0	0	0	0	0	0	0	0	0	0	0	0	0	0	0	0	0	1	0	0	0	0	0	0	0	0	0	0	0	0	0	0	0	0	0	0	0	0	0	0	0	0	0	0	0	0	0	0
EIF3E	1543	0	0	0	0	0	0	0	22	0	0	0	0	0	0	0	0	0	0	0	0	55	18	0	0	1	0	0	0	0	0	0	0	0	0	0	0	0	0	0	0	0	0	0	0	0	0	181	0
EMC2	1243	0	23	0	0	0	0	0	0	0	0	0	0	0	0	0	0	0	24	0	0	0	0	0	0	0	0	0	0	0	0	0	0	0	0	0	0	0	0	0	0	0	0	0	78	0	0	0	0
STMN2	2223	0	0	0	0	0	1	0	0	0	0	0	1	0	0	61	0	0	0	0	0	0	0	0	0	0	1	0	2	0	0	0	0	0	0	0	0	0	0	0	0	0	0	0	0	0	0	0	0
CHRAC1	2488	1	0	1	0	0	2	0	3	0	3	0	6	0	0	1	0	2	4	2	2	0	0	5	0	0	8	0	0	0	0	0	0	1	0	0	0	0	0	1	0	2	3	35	0	20	0	0	1
GML	723	0	0	0	0	0	0	0	0	0	0	0	0	0	0	0	0	0	0	0	0	0	0	0	0	0	0	0	0	0	0	0	0	0	0	0	0	0	0	0	0	0	0	0	0	0	0	0	0
PYCRL	2678	0	0	1	0	6	2	4	1	1	6	0	3	0	0	4	0	0	3	1	37	0	1	4	3	17	3	0	7	2	4	6	1	0	0	0	0	0	5	1	0	0	1	49	0	0	0	2	3
MTMR9	7481	0	0	0	0	0	14	1	6	0	1	0	810	0	0	89	11	77	85	31	0	16	3	12	1	81	0	0	0	1	1	65	1	1	1	2	0	0	25	2	0	11	82	27	1	9	0	3	0
DCTN6	1127	0	0	0	0	0	0	0	0	0	0	0	0	0	0	0	0	0	0	0	0	0	0	0	0	0	0	0	0	0	0	0	0	0	0	0	0	0	0	0	0	0	0	0	0	0	0	0	0
GSR	3192	1	0	0	1	0	0	10	0	0	0	0	4	0	0	0	1	0	66	0	0	0	0	0	3	3	3	0	0	0	0	0	0	2	0	0	0	0	2	4	0	0	0	7	0	2	0	0	0
TNFRSF10A	2714	0	0	0	2	33	5	0	0	0	0	0	0	0	0	0	0	0	13	1	0	0	0	0	6	0	0	0	0	0	0	0	0	0	0	0	0	0	0	2	0	0	0	120	0	36	0	0	0
PPP2CB	2006	0	0	0	0	0	0	1	0	0	0	0	0	0	0	0	0	0	0	0	0	0	0	0	0	0	0	0	0	0	11	4	0	0	0	0	0	0	0	1	0	1	85	0	0	7	0	0	0
NEFM	4020	0	0	0	1	79	77	83	0	0	0	0	0	14	0	0	0	0	0	0	1	0	7	0	0	2	0	0	53	1	0	9	0	0	0	0	0	0	215	0	1	16	258	2	0	28	0	0	162
KCTD9	3401	0	0	0	0	0	0	0	0	0	0	0	1	0	0	0	0	0	0	0	0	0	0	0	0	0	0	0	0	0	5	0	0	0	0	0	0	0	164	0	0	0	0	1	0	0	0	0	0
EXOSC5	1118	0	0	0	0	0	0	0	0	0	0	0	0	0	0	0	0	0	0	0	0	0	0	0	0	0	0	0	0	0	0	0	0	0	0	0	0	0	0	0	0	0	0	0	0	0	0	0	0
PNPLA6	4617	0	0	0	1	0	0	0	0	0	0	0	0	0	0	0	32	0	0	0	0	0	0	3	0	0	0	0	0	0	0	0	0	0	0	0	0	0	0	0	0	0	0	25	0	0	0	0	0
PLAUR	1610	0	0	0	0	0	0	0	24	0	0	0	0	113	0	80	0	0	0	0	1	0	0	13	0	0	0	0	0	0	0	0	0	0	0	0	0	0	0	0	0	0	0	0	0	1	0	0	0
PAF1	2066	0	52	0	0	0	0	0	0	0	0	0	0	0	5	0	0	0	1	0	0	0	0	0	0	0	0	0	3	0	0	0	0	0	0	0	0	0	0	0	0	0	0	99	0	0	0	0	0
CYP4F3	5050	1	0	2	1	0	5	50	2	5	3	4	7	0	0	17	3	0	8	2	269	1	2	0	24	1	3	0	32	0	0	28	0	25	0	0	0	0	40	140	0	5	1	66	2	19	0	0	12
ZNF180	4335	0	0	0	19	0	0	0	0	0	0	0	1	0	0	0	0	0	0	0	0	0	15	0	0	0	0	0	0	0	0	0	0	0	0	0	0	0	0	0	0	0	0	0	0	0	0	0	0
TULP2	1754	0	0	0	0	0	0	0	0	0	0	0	0	0	0	0	0	0	1	0	0	0	0	0	0	1	0	0	0	0	0	0	0	0	0	0	0	0	0	0	0	0	0	0	0	0	0	0	0
DHDH	1081	0	0	0	0	0	0	0	0	0	0	0	0	0	0	0	0	0	0	0	0	0	0	0	1	0	9	0	0	0	0	0	0	0	0	0	0	0	0	0	0	1	0	0	0	0	0	0	0
ECH1	1411	0	0	0	0	0	0	0	0	0	0	0	0	0	0	0	0	0	0	0	0	0	0	0	0	0	0	0	0	0	0	0	0	0	0	0	0	0	0	0	0	0	0	0	0	0	0	0	0
HNRNPL	2471	0	0	0	0	0	0	0	0	0	0	4	0	0	16	0	2	0	0	0	0	0	0	0	0	0	0	0	2	1	0	0	0	0	0	0	0	0	1	0	6	0	0	0	0	8	0	0	0
LHB	514	0	0	0	0	0	0	65	0	0	0	0	0	0	0	0	0	0	0	0	0	0	0	0	0	0	0	0	0	0	0	0	0	0	0	0	0	0	0	0	0	0	84	71	0	0	0	0	0
SARS2	2057	32	73	18	118	89	98	264	79	34	48	32	522	70	147	70	393	148	1022	198	338	43	182	117	103	398	22	24	255	42	36	47	91	164	42	44	19	22	216	190	4	150	72	149	84	76	52	65	90
KCNA7	4372	11	1	0	1	6	11	44	2	17	4	0	6	9	27	32	3	3	195	0	29	0	29	2	2	10	1	0	25	10	4	39	1	3	0	1	1	0	42	8	1	34	32	59	0	29	0	15	47
RELB	2294	0	0	0	87	0	0	0	0	0	0	0	0	0	0	0	0	0	0	0	0	0	0	0	0	0	0	0	0	0	0	0	0	10	0	0	0	0	41	0	0	0	0	0	0	0	0	0	0
PPP1R37	3163	0	0	0	2	3	0	0	15	0	0	0	4	0	0	199	72	0	0	0	14	0	0	0	0	0	6	0	81	0	0	4	0	0	0	0	0	694	3	0	0	0	0	0	0	0	0	1	14
CKM	1657	0	0	0	0	0	0	1	0	0	0	0	0	0	0	0	0	0	0	0	0	0	0	0	0	0	0	0	0	0	0	0	0	0	0	0	0	0	0	0	0	0	0	0	0	0	0	0	0
SLC17A7	2973	0	0	0	0	0	0	0	0	30	0	0	1	0	0	0	1	95	0	0	0	0	1	0	1	115	0	17	0	0	0	0	0	84	0	0	2	0	133	7	0	31	0	0	0	0	0	0	0
RNASEH2A	2753	2	0	0	16	0	291	3	3	0	0	0	3	0	2	10	2	2	102	26	4	2	11	0	1	0	0	0	0	13	3	1	1	20	0	0	1	0	12	6	0	4	5	8	5	41	0	0	0
SF3A2	1963	0	0	0	0	0	0	0	0	0	0	0	0	1	0	0	0	0	0	0	0	0	47	0	1	12	0	0	0	0	0	0	0	1	0	0	11	0	0	1	0	0	0	0	0	1	0	0	0
AMH	1821	0	34	0	0	0	0	51	0	0	0	0	0	0	0	0	0	0	0	0	0	0	0	0	0	0	0	0	0	0	0	1	0	1	0	0	0	0	0	0	0	25	0	0	0	0	0	0	0
DKKL1	1222	0	0	0	0	0	0	0	0	0	0	0	0	0	0	0	0	0	0	0	0	0	0	0	0	0	0	0	0	0	0	0	0	0	0	0	0	0	0	1	0	0	0	0	0	0	0	0	0
RETN	520	0	0	0	0	0	1	0	0	0	0	0	0	0	0	0	0	0	0	0	0	0	0	0	2	0	0	0	0	0	0	1	0	0	0	0	0	0	0	0	0	0	0	0	0	0	0	4	0
RSPH6A	2456	0	0	0	0	0	0	0	0	0	0	0	0	0	0	3	0	0	0	0	0	0	0	0	0	23	0	0	0	1	0	0	0	0	0	0	0	0	3	1	0	6	0	1	0	0	0	0	0
AES	1884	0	26	0	0	0	0	1	0	0	0	0	372	0	0	3	10	0	0	0	0	0	0	0	0	30	0	12	175	0	0	27	0	0	0	0	0	0	0	0	16	23	26	0	103	0	0	0	0
SGTA	2330	0	0	0	0	0	0	0	0	0	0	0	0	0	0	0	0	58	0	0	1	0	0	0	0	0	0	0	17	0	0	0	0	0	0	0	0	0	0	0	0	0	0	0	0	0	0	0	1
SNAPC2	1542	0	0	0	0	0	0	1	0	0	0	0	0	0	0	0	0	0	0	0	0	0	0	0	0	0	0	0	0	0	0	0	0	0	0	0	0	0	0	0	0	0	0	0	0	0	0	0	0
C19orf44	3427	0	0	0	0	0	0	0	0	0	0	0	0	0	0	0	0	0	0	0	0	0	0	0	0	0	0	0	1	0	0	0	0	0	0	0	0	0	0	0	0	0	0	0	0	0	0	0	0
CYP4F2	2407	0	0	0	0	0	0	0	0	0	0	0	0	0	0	0	0	0	0	0	0	0	0	0	0	0	0	0	0	0	0	0	0	0	0	0	0	0	0	45	0	0	0	0	0	0	0	0	0
EPHX3	1822	0	0	0	0	0	0	0	0	0	0	0	0	0	0	0	0	0	0	0	1	0	0	0	0	0	0	0	0	0	0	0	114	0	0	0	0	0	0	0	0	0	0	1	0	0	0	0	0
LGALS13	602	0	0	0	0	0	20	0	0	0	0	0	0	0	0	0	0	0	0	0	0	0	0	0	0	0	0	0	0	0	0	0	0	0	0	0	0	0	0	0	0	0	0	0	0	0	0	0	0
FBL	1160	0	0	0	0	0	18	0	0	0	0	0	0	0	0	0	0	0	0	0	0	0	0	0	0	0	0	0	0	0	0	0	0	0	0	0	0	0	0	0	0	0	0	0	0	0	0	0	0
CLC	635	0	1	0	0	10	0	404	0	0	2	5	0	121	0	0	0	13	118	0	0	0	0	0	0	5	0	0	6	0	0	24	59	1	2	6	0	245	95	0	2	0	112	139	0	71	0	217	226
EBI3	1186	0	0	0	0	0	0	123	0	0	0	0	0	0	277	0	0	0	0	3	0	0	0	0	70	0	5	0	0	0	0	0	0	0	3	0	0	312	0	0	0	0	0	1	0	0	0	0	0
TBCB	1473	0	0	0	0	0	0	2	0	0	0	0	1	0	0	0	0	0	0	0	0	0	0	0	0	0	0	0	0	0	0	0	0	0	0	0	0	0	82	0	0	1	0	0	0	0	0	0	0
FSD1	1831	0	0	0	0	0	0	0	0	0	0	0	0	0	1	0	0	0	0	0	0	0	1	0	0	0	1	0	0	0	4	0	0	0	0	0	0	0	0	0	0	0	0	0	0	0	0	0	0
POLR2I	913	0	0	0	0	0	0	0	0	0	0	0	0	0	0	0	0	0	0	0	0	0	0	0	0	0	0	0	0	0	0	0	0	0	0	0	0	0	0	0	0	0	0	0	0	0	0	0	0
APLP1	2495	0	0	0	0	0	0	0	0	0	0	0	0	0	1	0	1	0	0	0	0	17	0	0	0	0	1	0	0	0	0	0	0	0	0	0	0	0	0	0	0	0	0	0	0	0	0	0	0
TGFB1	2769	13	0	3	0	1	2	1	0	2	0	0	0	0	11	2	41	0	15	2	0	0	0	0	0	76	0	0	1	2	0	0	0	29	25	0	0	0	0	0	0	5	6	14	4	58	0	16	27
ATP5SL	1692	0	0	0	0	0	0	0	0	0	0	0	2	0	0	0	71	0	0	0	0	0	1	0	0	0	0	18	0	0	0	0	101	0	0	0	0	0	0	0	0	0	0	0	1	0	0	0	0
CEACAM4	1205	0	0	0	0	0	0	1	0	0	0	0	0	0	0	0	0	0	1	0	0	0	0	0	0	0	0	0	0	0	0	0	0	0	0	0	0	0	0	0	0	0	0	0	0	0	0	0	0
PLIN3	2333	1	0	0	11	2	7	21	0	12	0	0	5	1	9	1	0	68	1	0	4	0	0	1	2	4	0	7	4	0	0	4	0	84	0	0	1	0	3	5	0	1	4	18	3	10	0	7	3
CD79A	1258	0	0	0	0	0	0	0	0	0	0	0	0	0	221	0	0	0	0	0	0	0	0	0	0	0	0	0	52	0	0	0	0	0	0	0	1	0	0	0	0	0	0	0	0	0	0	0	0
LIM2	983	0	86	0	0	0	0	0	0	0	0	0	309	0	0	0	58	0	0	0	148	0	0	0	0	0	0	0	0	0	0	0	108	0	16	0	0	0	52	0	0	0	0	0	50	0	0	0	0
NKG7	843	0	5	0	10	0	1	1	0	0	0	0	0	0	0	0	0	0	0	0	0	0	0	0	0	0	0	13	0	0	0	60	0	0	0	0	0	0	0	0	0	0	0	0	0	0	0	0	125
ICAM5	3000	0	0	0	0	99	0	1	26	0	0	14	0	0	0	0	10	48	67	0	0	0	0	0	0	0	0	0	0	0	0	0	0	13	0	2	5	0	0	0	0	0	0	0	0	0	0	0	0
CEACAM5	2874	0	0	0	0	23	12	6	3	1	0	0	0	1	18	9	1	4	11	0	25	0	1	1	1	14	4	0	8	0	1	5	2	44	0	2	4	0	16	176	0	44	8	102	1	101	0	11	8
CRX	4470	3	1	0	4	3	7	28	3	1	0	0	34	0	40	5	0	1	13	0	12	7	3	0	105	7	0	1	6	1	2	18	1	14	0	2	0	0	20	15	0	4	7	69	4	5	0	9	3
SULT2A1	1987	1	1	0	8	5	14	29	5	3	30	1	41	11	5	18	7	1	14	0	26	0	15	4	14	16	1	0	23	3	3	58	0	12	0	1	0	2	21	13	0	3	17	19	24	8	0	11	8
CDC37	1608	0	0	0	0	0	0	0	0	0	0	0	0	0	0	0	0	0	26	0	0	0	0	0	0	0	0	0	0	0	0	0	0	0	0	0	0	0	0	0	0	0	0	0	0	0	0	0	0
RABAC1	821	0	0	0	0	0	0	0	0	0	0	0	0	0	0	0	0	0	0	0	0	0	0	0	0	0	1	0	0	0	0	0	0	0	0	0	0	0	0	0	0	0	0	0	0	0	0	0	0
CNFN	523	2	0	0	0	0	0	0	0	0	0	0	0	0	1	0	0	0	0	0	0	0	0	0	0	0	0	0	0	0	0	0	0	0	0	0	0	0	0	0	0	0	0	0	82	0	0	0	0
ZNRF4	1426	0	0	0	0	0	0	0	0	0	0	0	0	0	0	0	0	89	0	0	0	0	0	0	0	0	0	0	0	0	0	0	0	0	0	0	0	0	0	0	0	0	0	1	0	0	0	0	0
RAB3D	4273	0	0	1	0	0	1	2	0	0	0	0	25	4	0	0	0	0	12	1	1	0	2	1	0	0	1	0	2	0	2	1	0	0	0	0	0	0	2	52	0	1	0	8	2	0	0	1	0
DBP	2229	0	0	1	0	0	0	1	0	0	9	0	1	0	0	1	76	0	35	0	81	0	25	45	3	3	0	0	0	0	0	0	90	1	0	0	0	0	124	3	0	0	0	17	39	15	0	1	0
EPOR	2411	0	0	0	0	0	0	1	0	0	0	0	0	0	0	11	1	0	0	0	0	0	0	0	0	0	0	0	0	0	2	0	0	0	0	0	0	0	80	0	0	0	0	109	0	78	0	0	0
RASIP1	3308	0	0	0	1	0	0	0	0	0	0	0	0	0	0	0	0	0	0	0	0	47	0	26	0	0	0	0	0	0	0	0	0	0	0	0	3	0	0	0	0	0	0	0	0	0	0	0	0
GCDH	1956	0	0	0	0	0	0	0	0	0	0	0	0	0	0	0	1	0	0	0	0	0	0	0	0	0	0	0	0	0	0	0	0	0	0	0	0	0	0	0	0	0	0	0	0	0	0	0	0
DNASE2	1955	0	0	0	0	0	0	0	0	0	0	0	0	0	0	0	0	0	0	0	0	0	33	2	0	0	0	0	0	0	0	1	0	0	0	0	0	0	32	0	0	0	0	0	0	6	0	1	0
LENG1	1542	0	0	0	0	0	0	0	0	0	0	0	0	0	0	0	0	0	24	0	0	48	2	0	0	0	0	0	0	0	0	0	1	0	0	0	0	0	96	0	0	0	0	0	0	0	0	0	0
SLC5A5	3576	2	0	0	0	0	4	8	0	0	0	0	13	0	232	5	0	2	42	0	0	3	0	4	0	0	0	0	1	1	0	0	0	2	1	0	1	0	6	10	0	2	1	12	0	1	0	0	0
KCNN1	3625	0	13	0	1	0	2	66	2	0	72	0	2	0	258	39	27	0	69	0	4	10	26	0	1	0	3	2	66	6	0	0	0	67	0	2	1	0	13	42	1	8	1	13	44	0	0	12	7
PIK3R2	4033	0	0	0	0	0	0	97	0	9	9	8	0	0	0	9	2	22	0	0	31	0	0	4	29	0	9	0	0	1	4	22	0	0	0	6	0	0	34	3	0	5	0	53	0	35	0	4	0
RAB3A	1528	0	0	0	0	0	0	0	0	0	0	0	0	0	1	0	0	0	0	1	0	0	0	1	1	0	0	0	0	0	0	0	0	0	1	0	0	0	0	1	2	0	0	0	0	0	0	0	0
GAPDHS	1489	0	0	0	0	0	0	0	0	0	0	0	0	0	0	0	2	0	0	0	0	0	0	0	0	0	0	2	0	1	0	6	2	0	1	4	0	0	6	9	0	0	0	0	0	0	0	0	0
USF2	1634	0	0	0	0	0	0	0	10	0	0	0	0	0	0	0	3	1	0	0	2	0	1	0	0	1	0	0	0	0	0	0	0	0	0	1	0	0	0	1	0	1	0	1	1	0	0	0	0
ERF	2698	0	0	1	1	0	0	1	0	0	0	0	1	0	0	66	1	0	0	0	2	0	0	0	0	0	0	0	0	0	0	0	0	1	0	0	0	0	54	1	0	0	0	2	0	0	0	0	22
SIPA1L3	7987	0	0	0	19	0	0	0	7	4	7	0	0	0	1	0	0	1	0	0	0	0	0	0	0	2	0	24	0	0	42	0	0	0	0	0	13	0	5	3	0	40	1	1	0	2	0	2	0
CADM4	2178	0	0	0	0	0	0	0	0	0	0	0	0	0	0	0	0	0	0	0	0	0	0	5	0	0	0	0	0	0	0	0	0	0	0	0	0	0	0	0	0	0	0	2	0	0	0	168	0
PON1	2568	0	0	0	0	0	0	0	0	0	0	0	0	0	0	0	0	0	0	1	0	0	0	0	0	0	0	0	0	0	1	7	0	0	0	0	0	0	0	0	0	0	0	0	0	56	0	1	0
RP4-548D19.5	2185	0	0	0	1	0	0	0	0	0	0	0	0	0	0	0	0	0	0	0	0	0	0	0	0	0	0	0	0	0	0	0	0	0	0	0	0	0	0	24	0	11	0	0	0	0	0	0	0
HGF	5987	0	0	0	0	0	0	1	1	0	0	0	1	0	0	0	0	0	0	0	100	0	1	16	0	0	0	0	0	0	0	1	1	0	11	0	0	0	0	0	0	0	0	1	0	0	0	0	0
UBE2D4	3974	23	1	0	1	0	0	235	0	0	0	0	190	0	0	0	185	48	33	5	50	30	0	0	0	0	0	0	0	0	12	62	0	54	0	0	0	0	31	1	4	0	33	22	34	30	0	0	0
WNT16	3147	0	0	0	0	0	0	0	0	0	1	0	0	0	0	0	0	0	0	0	0	0	0	0	1	0	0	0	0	0	0	0	0	0	0	0	0	0	0	0	0	0	0	0	0	0	0	0	0
CPA2	1366	0	0	0	0	0	0	0	0	0	0	0	0	0	0	0	0	0	0	0	0	0	0	0	0	0	0	0	0	0	0	0	0	0	0	0	0	0	0	0	0	0	0	0	0	0	0	0	0
CPA4	2797	4	0	0	1	0	3	0	0	1	0	0	9	53	0	0	0	0	4	0	0	0	2	0	0	6	0	0	0	0	2	1	0	33	0	0	10	0	5	0	0	1	7	0	0	3	0	1	0
GTPBP10	7531	3	0	0	16	5	18	10	3	2	0	0	43	11	98	13	10	1	19	4	80	1	4	1	1	6	0	0	54	5	5	33	0	4	0	2	0	0	191	19	3	0	12	100	12	37	0	9	4
TFPI2	2444	0	0	0	0	0	0	0	0	0	0	0	0	0	0	0	0	0	0	0	0	32	0	0	0	0	0	0	0	0	0	0	0	1	0	0	0	0	0	0	0	0	0	1	0	0	0	0	0
NAMPT	4582	0	0	0	0	0	18	3	2	0	0	0	2	0	0	0	209	1	1	100	0	0	0	70	0	132	0	43	0	17	16	0	0	0	0	0	1	1	69	0	0	0	1	0	0	0	1	1	4
TWISTNB	3942	0	27	0	0	0	0	0	0	0	0	0	0	0	0	0	0	0	0	0	0	0	0	0	0	0	0	0	0	0	0	0	0	0	0	0	0	0	0	0	0	0	0	0	0	51	0	0	0
ITGB8	8751	2	0	12	0	0	0	2	1	0	1	3	3	1	3	0	52	0	2	0	1	0	1	14	18	0	0	6	1	21	0	0	0	1	0	6	0	0	1	8	0	0	0	1	0	13	0	0	0
HBP1	2829	0	0	0	0	0	0	0	0	0	0	0	0	0	0	0	0	0	0	0	0	0	0	0	0	0	0	0	96	0	0	0	0	0	0	0	1	0	0	31	0	0	0	0	0	0	0	0	0
SP4	6126	0	0	0	78	2	2	1	0	0	1	0	12	0	3	2	16	3	0	0	0	0	2	0	5	0	0	0	55	1	2	1	0	0	0	0	3	0	8	0	0	0	32	4	1	2	0	0	0
DLX5	1422	0	0	0	0	0	0	0	0	0	0	0	0	0	0	0	0	0	1	0	23	0	0	0	1	0	0	0	0	0	0	25	0	0	0	0	0	0	5	2	0	0	0	0	0	0	0	0	0
MPP6	8452	0	0	0	0	2	1	1	0	0	2	0	0	0	0	1	6	0	13	1	8	0	0	0	1	1	2	3	111	1	15	0	0	0	0	0	0	0	2	2	0	0	104	2	0	10	1	4	0
OGDH	4181	0	0	0	0	0	0	0	0	0	0	0	0	0	0	0	0	0	0	0	0	0	0	0	0	0	0	0	0	0	0	20	0	0	0	0	0	0	0	0	0	0	0	0	0	0	0	0	0
NPVF	1190	0	0	0	0	0	0	0	0	0	17	0	0	0	0	0	0	0	0	0	0	0	0	0	0	0	0	0	0	0	0	0	0	0	0	0	0	0	0	0	0	0	0	0	0	0	0	0	1
H2AFV	3804	0	0	0	0	0	0	0	0	4	0	0	7	0	0	1	2	0	0	0	0	0	0	0	4	0	0	0	0	0	0	0	1	1	0	0	0	0	2	0	0	0	0	0	0	0	0	0	0
CAV2	3301	3	1	0	4	0	3	9	0	0	0	0	0	0	1	0	0	0	0	1	5	0	0	0	0	3	0	0	1	0	12	1	0	0	0	0	0	0	4	2	0	0	6	11	5	0	0	0	0
HOXA2	1814	0	0	0	0	0	0	0	0	0	0	1	0	0	0	0	0	0	0	0	0	0	0	0	0	0	0	0	0	0	0	0	0	0	0	0	0	0	0	0	0	0	0	0	0	0	0	0	0
LFNG	2377	0	0	0	0	0	0	2	0	0	0	0	0	0	0	0	0	0	3	0	0	0	1	0	0	0	0	0	0	0	0	0	0	0	0	0	0	0	0	0	0	1	0	0	0	0	0	171	0
HOXA5	1657	0	0	0	0	0	0	56	0	0	0	0	0	0	0	0	0	0	0	0	0	0	0	0	0	0	0	0	0	0	0	0	0	0	0	0	0	0	0	0	0	0	0	0	0	0	0	0	0
HOXA6	989	0	0	0	0	0	0	0	0	0	0	0	0	0	0	0	0	0	0	0	0	0	0	0	0	0	0	0	0	0	0	0	0	0	0	0	0	0	40	0	0	0	0	0	0	0	0	0	0
TSPAN12	2798	0	0	0	0	0	0	0	0	11	0	0	0	0	0	0	0	0	0	0	0	0	61	0	0	0	0	0	0	0	0	0	0	0	0	0	0	0	0	0	0	0	0	0	0	0	0	0	0
HOXA13	5030	0	0	17	0	0	0	0	0	0	0	0	59	0	0	0	0	0	52	0	0	0	28	0	0	89	0	0	37	0	38	52	81	0	0	5	0	0	0	0	0	11	303	0	0	0	0	0	0
CHN2	3530	0	0	0	0	0	0	0	0	0	0	0	0	0	0	0	0	0	0	0	0	0	0	0	0	0	0	0	0	5	0	0	0	0	0	0	0	0	0	0	0	0	0	0	0	0	0	0	0
ABHD11	1483	0	0	2	0	4	7	60	0	0	1	0	0	0	0	0	25	85	1	0	2	0	2	0	4	0	0	0	49	12	0	2	0	3	0	0	0	0	0	4	0	4	2	15	17	0	0	31	0
FKBP14	4960	8	0	0	4	12	23	116	3	6	2	0	38	3	32	51	17	23	59	0	55	1	26	1	15	119	0	0	41	7	0	30	6	8	2	4	3	0	116	8	0	25	42	157	2	61	0	75	68
STX1A	2095	0	0	0	0	0	0	0	0	0	0	0	0	0	1	1	0	0	0	1	0	0	0	0	0	0	0	0	0	0	0	0	0	0	0	0	0	0	0	0	0	0	0	0	0	0	0	1	0
SNX8	4727	0	0	10	11	0	0	2	0	0	0	0	0	0	0	0	0	0	9	0	1	0	0	0	0	0	0	0	0	0	0	1	0	0	0	0	13	0	1	0	0	0	0	108	0	0	0	0	0
WASL	4435	0	0	0	60	0	15	17	0	0	0	0	164	0	54	0	0	0	8	0	1	0	0	4	11	0	0	0	0	2	1	0	0	0	0	0	1	0	1	0	0	0	1	0	0	0	0	0	0
HYAL4	2407	0	0	0	0	0	0	50	0	0	0	0	0	0	0	0	0	0	1	0	0	57	0	2	5	0	0	0	8	0	7	0	0	2	0	0	0	0	1	1	0	0	86	5	1	4	0	0	0
AIMP2	1225	0	0	0	0	0	0	0	1	0	0	0	0	0	0	0	0	2	0	0	12	0	0	0	0	0	0	0	0	0	1	0	0	0	0	0	0	0	1	0	0	0	4	0	0	0	0	0	0
PCOLCE	1702	0	0	0	0	0	0	0	0	0	0	0	0	0	0	0	0	0	50	0	0	0	0	0	0	107	1	0	0	0	0	0	0	0	0	0	0	0	0	0	0	0	0	24	0	0	0	0	0
RBM28	15507	56	133	14	167	2	22	46	68	19	79	2	491	10	6	93	62	30	2764	20	416	36	93	19	208	706	1	0	338	33	39	143	1	53	7	23	5	11	166	99	12	45	65	199	34	202	1	118	1
SERPINE1	3190	1	0	0	0	8	1	9	1	0	0	0	362	3	2	1	1	126	0	0	0	0	10	0	0	0	0	0	0	3	0	21	0	0	0	0	0	0	1	0	0	2	0	105	0	1	0	0	0
MOGAT3	2132	0	0	5	4	37	25	0	0	13	25	0	0	0	0	1	0	0	1	6	12	0	1	12	1	45	0	0	0	7	0	34	0	0	0	27	0	0	62	1	1	4	132	49	1	21	0	0	0
PLOD3	2920	0	0	0	0	0	0	0	0	0	0	0	0	0	0	0	0	0	0	0	0	0	0	0	0	0	0	0	0	0	0	0	0	0	0	0	0	0	0	0	0	0	0	0	0	1	0	0	0
RPA3	2020	0	3	0	0	0	0	0	0	0	0	0	22	0	0	0	41	1	0	0	0	0	0	0	0	0	0	0	0	0	0	0	1	0	0	0	0	0	0	0	1	0	0	0	0	0	120	0	0
GLCCI1	4743	2	0	0	0	0	0	0	1	0	0	0	0	0	0	0	0	0	0	13	0	0	0	0	68	0	1	0	10	0	0	0	0	0	0	0	0	0	0	0	0	0	0	0	0	1	0	0	0
MYL10	1009	0	0	0	0	0	0	3	2	0	0	0	0	0	0	0	0	0	6	0	12	0	2	2	0	4	0	0	0	9	0	1	0	2	0	0	0	0	4	0	0	0	0	2	0	1	6	0	95
CEP41	6513	14	0	1	29	0	88	558	44	40	119	24	840	0	0	164	266	113	141	0	140	105	195	98	61	124	18	37	0	69	16	109	259	242	30	37	33	0	274	207	13	53	103	210	64	60	256	336	54
ZNF862	6950	0	0	0	0	1	0	0	20	0	60	0	187	0	0	0	0	0	0	0	0	0	54	0	0	0	0	0	0	0	0	0	0	0	0	0	0	0	0	2	0	0	0	0	0	0	0	0	0
MEST	2505	8	1	0	0	0	79	55	58	23	0	0	0	0	567	0	0	0	105	0	120	0	0	0	58	145	0	0	279	11	8	0	0	87	0	22	10	0	0	108	6	119	0	0	0	70	0	0	0
GIMAP2	1449	0	2	11	87	3	40	346	22	24	162	19	192	92	144	33	53	0	0	83	228	10	2	36	40	87	43	12	64	0	0	1	51	30	24	0	0	1	91	5	11	31	31	111	0	81	161	67	225
AEBP1	4081	0	1	0	89	0	0	33	1	0	4	0	184	0	6	0	60	1	9	0	1	0	0	0	0	0	0	0	0	1	1	0	2	4	0	0	0	15	0	1	0	1	1	3	0	1	0	2	1
BCL7B	1975	0	0	0	0	0	0	0	0	0	0	0	0	0	0	0	0	0	0	0	0	1	0	0	0	0	4	0	0	0	0	0	0	0	0	0	0	0	0	0	0	0	0	0	0	0	0	0	0
YKT6	2696	0	0	0	33	0	0	0	0	0	0	0	0	0	0	0	45	0	0	0	0	0	0	0	0	0	0	0	0	0	0	0	0	0	0	0	0	0	0	0	0	0	0	0	0	0	0	0	1
CLIP2	5563	0	3	0	8	0	15	0	0	4	7	0	23	202	0	48	8	0	0	0	1	22	0	14	0	12	1	0	0	1	0	48	0	0	0	0	0	506	208	87	0	0	11	0	0	21	0	0	93
ZNF688	2506	0	0	0	0	0	0	93	0	0	0	0	0	0	0	0	11	0	0	0	0	0	0	0	0	0	0	0	0	0	0	0	0	0	0	0	3	0	125	7	0	0	0	0	0	0	0	0	0
FKTN	7364	1	0	0	0	2	29	22	2	4	0	0	3	3	0	2	0	0	10	0	42	0	49	0	16	60	1	7	23	0	0	34	1	49	12	1	9	0	104	7	2	2	85	55	8	34	0	8	8
C5	5465	0	0	0	49	0	2	0	0	0	0	0	0	0	0	0	0	0	0	1	0	0	0	2	76	0	0	0	0	0	0	0	0	1	0	0	0	0	0	6	0	0	89	0	0	0	0	0	0
TNFSF8	1906	0	0	0	0	0	0	0	0	0	0	0	0	0	0	0	0	0	9	0	0	0	0	0	0	0	0	0	0	0	0	6	0	0	0	0	0	0	100	0	0	0	1	0	0	0	0	0	0
RLN1	967	0	0	0	0	0	0	0	0	0	0	0	0	0	0	0	0	0	0	0	0	0	0	0	0	0	0	0	0	0	0	0	0	0	0	0	0	0	0	0	0	0	0	0	0	0	0	0	0
PLGRKT	932	0	0	0	0	0	38	0	0	0	0	0	0	0	0	0	0	0	0	0	0	0	0	0	0	0	0	0	0	0	0	0	0	0	0	0	0	0	0	0	0	0	0	0	0	0	0	0	0
SETX	11100	0	0	0	0	0	0	0	0	0	1	0	0	0	0	0	2	0	0	0	0	0	0	0	117	0	0	0	0	0	0	0	0	34	14	0	2	0	8	0	0	2	0	0	0	0	0	0	0
C8G	855	0	0	0	0	0	0	0	0	0	0	0	0	0	0	0	0	0	0	0	0	0	0	0	0	11	0	0	0	0	0	0	0	0	0	0	0	0	0	0	0	0	0	0	0	0	44	0	0
BLNK	1784	0	0	0	0	0	0	0	0	0	0	0	4	0	0	17	0	0	2	1	72	1	1	0	0	1	0	0	0	5	0	0	0	58	0	0	0	0	0	1	0	1	25	0	0	0	1	0	0
CDH23	11124	1	0	0	0	0	0	0	0	0	0	0	174	0	0	0	1	0	1	0	0	0	0	37	0	0	0	0	0	4	5	0	38	6	0	0	2	0	110	53	0	0	0	208	0	0	0	0	0
CCSER2	7664	0	0	9	317	86	141	20	103	0	1	36	322	0	548	77	225	63	81	0	284	97	0	0	453	226	16	0	244	55	63	1	319	124	0	33	14	215	130	122	5	11	285	134	1	75	0	107	0
ACTA2	1349	0	0	0	0	0	0	0	0	0	0	0	0	0	0	0	0	0	16	0	0	0	0	0	0	0	0	0	0	0	0	0	0	0	0	0	0	0	0	0	0	0	0	0	0	0	0	0	0
FBXL15	2362	7	0	0	0	0	0	0	0	0	0	0	0	0	0	0	1	0	0	0	0	27	0	0	0	0	0	0	0	0	0	0	0	0	0	0	6	0	0	0	0	0	0	0	0	0	0	0	0
OBFC1	1417	0	0	0	0	0	0	0	11	0	0	0	0	0	0	0	0	0	0	0	0	0	0	0	0	0	0	0	0	0	0	0	0	0	0	0	0	0	0	0	0	0	0	0	0	0	0	0	0
DNAJC12	1201	0	0	0	0	0	17	0	0	0	0	0	0	0	0	0	0	0	0	0	0	0	0	0	0	0	0	3	0	0	5	0	0	23	0	0	0	0	0	0	0	0	0	1	0	0	0	0	0
PPIF	2190	0	0	0	0	0	0	0	0	0	0	0	0	0	0	0	0	0	0	0	0	0	0	0	0	0	0	0	96	1	0	0	0	0	0	0	0	0	18	1	0	0	0	0	0	0	0	0	0
TBC1D12	5272	0	0	0	0	0	0	0	0	0	0	0	0	0	0	0	0	0	58	0	0	0	0	0	0	0	0	0	0	0	0	0	0	0	0	0	0	0	0	0	0	0	0	0	91	74	0	0	0
MPO	3215	0	0	0	0	0	0	81	0	0	0	0	0	102	188	0	0	0	56	0	0	0	0	0	0	0	0	0	5	0	0	0	0	0	0	6	0	0	1	0	0	0	0	0	0	0	0	0	68
ST6GALNAC2	2170	0	0	0	0	10	0	0	0	0	0	0	0	0	0	0	0	0	0	0	0	0	0	0	0	0	0	0	0	0	0	0	0	0	0	0	0	0	18	0	0	0	0	0	0	0	0	0	0
DHX33	5618	0	0	0	0	0	0	1	0	0	1	0	0	0	0	0	0	0	1	0	0	0	0	0	0	0	0	0	0	1	1	0	0	0	0	0	0	0	1	2	0	0	7	0	30	0	0	0	0
UTP18	1894	0	0	0	0	0	2	0	0	0	0	0	1	0	0	0	0	0	0	0	0	0	96	0	54	0	0	0	0	0	0	0	0	0	0	0	0	0	0	0	0	0	0	0	0	0	0	1	0
SLC25A39	1607	0	0	9	0	0	0	76	0	0	0	0	0	0	0	0	9	0	45	0	0	0	72	46	0	0	0	0	0	0	0	0	0	1	9	0	0	0	0	0	0	0	0	0	0	0	0	0	0
P2RX5	2309	4	0	0	0	0	1	0	0	0	3	0	4	0	0	0	2	0	2	0	63	1	0	4	0	3	0	0	2	0	0	1	0	0	0	0	0	0	3	1	0	0	2	7	0	5	0	0	0
EPX	2708	0	0	0	0	0	0	0	0	0	0	0	168	0	0	0	1	0	0	0	0	45	0	0	0	0	0	0	15	0	0	0	0	0	0	0	0	0	0	0	0	0	0	0	0	0	0	0	0
CRYBA1	783	0	0	0	0	0	0	0	0	0	0	0	0	0	0	0	0	0	0	0	0	0	0	0	0	0	0	0	0	0	0	0	0	0	0	0	0	0	0	0	0	0	0	0	0	0	0	0	0
NUFIP2	10850	0	2	2	0	74	1	8	0	0	0	1	8	0	0	3	1	0	1	51	124	0	2	1	0	1	4	0	9	1	1	0	0	3	19	1	0	0	1	8	0	0	141	7	3	8	0	48	0
GIT1	3768	0	0	0	0	0	0	114	0	0	0	0	0	0	53	0	0	0	0	0	0	0	0	0	0	0	0	0	0	0	0	1	0	0	0	0	0	0	0	0	0	10	0	0	0	0	1	2	0
WNT3	3355	1	0	0	0	0	0	1	0	0	0	0	7	0	0	0	1	0	46	0	0	0	0	0	19	46	0	0	0	0	0	0	0	0	0	0	0	0	0	0	9	41	0	104	47	0	0	0	0
SHPK	3838	7	0	0	0	23	18	87	1	6	1	0	12	2	9	22	3	1	9	0	68	1	14	18	26	14	1	0	26	2	7	6	26	2	0	2	1	1	12	3	0	3	16	19	0	10	76	50	132
TAX1BP3	1377	0	0	0	1	0	0	0	0	0	0	3	0	0	0	0	0	0	0	0	0	0	0	0	0	0	0	0	0	0	0	0	0	0	0	0	0	0	0	0	0	0	0	0	0	21	0	0	0
P2RX1	2697	0	0	0	87	0	0	1	0	3	0	0	0	0	0	0	0	0	0	0	0	0	0	0	0	0	0	0	10	0	0	38	0	0	0	0	0	0	0	0	0	0	70	0	0	1	0	1	0
KRT37	1475	0	0	0	0	0	0	0	0	0	0	0	0	0	0	0	9	0	0	0	0	0	0	0	0	0	0	0	0	0	0	0	0	0	0	0	0	0	0	0	0	0	0	0	0	0	0	0	0
PFN1	1291	0	0	0	0	0	0	0	0	6	0	0	0	0	0	0	0	2	0	0	121	0	1	0	0	0	0	0	0	3	0	0	0	0	21	0	0	0	0	0	0	0	39	0	0	0	0	0	0
SLC25A11	1897	0	0	0	0	0	0	0	0	0	0	0	0	0	0	0	0	0	0	0	0	0	0	0	0	0	0	0	0	0	0	0	0	0	0	0	0	0	0	0	0	0	0	0	0	0	0	0	0
RASD1	1746	0	0	0	0	0	1	0	0	0	0	0	35	0	0	0	0	0	0	58	0	0	0	0	0	0	0	0	0	0	0	0	0	0	16	0	0	0	1	0	0	0	0	0	0	0	0	0	1
C1QBP	1169	0	0	0	0	0	0	0	0	0	0	0	0	0	0	0	0	0	0	0	0	0	0	0	0	0	0	2	0	0	0	0	0	0	0	0	0	0	0	0	0	37	0	1	0	0	0	0	0
CPD	9394	0	0	0	0	0	0	96	4	17	34	29	0	0	264	65	95	0	10	87	163	0	25	0	27	0	3	48	112	12	27	0	1	0	38	0	0	0	0	0	12	0	36	99	0	213	1	342	0
GOSR1	6039	21	0	2	14	1	13	108	16	9	40	0	15	6	26	28	28	29	126	0	164	0	45	10	37	42	0	0	149	42	6	60	0	78	0	0	5	0	255	15	2	10	20	71	45	86	0	4	45
CCDC47	3466	0	0	0	0	0	0	15	0	0	0	0	0	1	0	0	0	0	0	0	0	0	0	0	0	0	0	0	0	0	20	4	1	0	0	0	0	0	0	0	0	0	0	0	0	0	0	0	0
MED31	1654	0	0	0	0	0	0	0	0	12	0	0	0	0	0	0	0	0	0	0	1	0	0	0	0	0	0	0	0	0	0	0	0	0	0	0	0	0	0	0	0	0	101	0	0	0	0	0	0
AKAP10	4072	0	0	0	0	0	0	0	0	0	0	0	0	0	0	17	0	0	1	0	0	0	0	1	0	0	0	0	0	0	0	0	0	0	0	0	0	0	0	0	0	0	0	1	0	0	0	0	0
SYNGR2	2325	0	0	0	0	0	0	0	0	0	0	0	0	0	0	0	0	0	0	0	0	0	0	0	0	0	0	0	0	0	0	0	0	0	0	0	14	0	0	70	0	0	0	0	0	0	0	0	0
DDX5	2554	32	0	0	0	0	7	1	0	0	0	0	2	0	0	0	0	0	56	0	0	0	0	0	61	0	0	0	0	0	0	0	0	3	0	0	1	1	1	107	4	35	0	143	0	0	0	85	0
C17orf75	4581	11	0	1	12	8	24	48	1	18	8	0	47	2	28	27	12	2	29	11	63	1	7	6	71	38	1	0	25	6	4	21	2	15	0	4	2	0	81	69	0	9	17	46	4	46	7	29	61
ASIC2	3443	0	0	0	0	0	0	0	0	0	0	0	0	0	0	0	0	0	0	0	0	0	0	0	0	0	0	0	0	0	0	0	2	0	0	0	0	0	0	50	0	0	0	0	0	0	0	0	0
CCL2	741	0	0	0	0	0	0	0	0	0	0	0	0	0	0	0	0	0	0	0	64	0	0	0	0	0	1	0	0	0	0	0	0	0	0	1	0	0	0	0	0	0	0	0	0	0	0	0	78
CCL1	592	0	0	0	0	0	0	0	0	0	0	0	0	0	0	0	0	0	0	0	0	0	0	0	0	0	0	0	0	0	0	0	0	0	0	0	0	0	0	0	0	0	0	0	0	0	0	0	0
CCL13	851	0	0	0	0	0	0	0	0	0	0	0	0	0	0	0	0	0	0	0	0	0	0	0	0	0	0	0	0	0	0	0	0	0	0	0	0	0	0	0	0	23	0	0	0	0	0	0	0
KRT32	1750	0	0	0	0	0	0	0	0	0	0	0	0	0	0	0	6	0	0	0	0	0	0	0	0	0	0	0	0	0	0	0	0	0	0	0	0	0	0	0	0	0	0	0	0	0	0	0	0
KAT2A	3109	0	0	0	0	0	1	2	29	0	0	0	0	1	0	0	0	1	0	0	1	0	0	1	0	2	0	0	0	0	0	31	0	0	0	0	0	0	0	0	0	0	1	0	0	0	0	0	0
NAGLU	2544	0	17	2	11	0	42	1	0	21	1	3	13	0	0	1	30	20	72	11	27	3	21	30	0	38	1	0	0	8	0	0	0	7	7	7	6	0	41	96	0	28	0	0	4	0	0	0	9
ABI3	2109	0	0	0	0	0	1	6	0	0	0	0	0	0	0	1	0	0	53	0	1	0	0	0	0	94	0	0	0	0	0	0	0	0	0	0	0	0	0	0	0	0	0	0	0	0	0	0	0
COL1A1	6727	0	58	0	24	57	97	165	27	3	69	0	82	293	110	0	15	60	1	0	0	109	40	120	74	77	4	0	83	4	0	74	64	20	0	11	0	158	122	132	0	0	128	0	474	96	0	254	214
LRRC59	2910	0	0	0	0	0	0	0	0	0	0	0	0	0	0	0	117	0	0	0	0	0	0	0	0	0	0	0	0	0	0	0	0	0	0	0	0	0	0	0	0	0	0	0	0	52	0	1	0
HDAC5	5326	1	0	0	0	0	0	204	0	0	0	0	1	0	1	0	0	0	0	0	0	1	31	63	0	1	0	0	0	0	0	0	0	0	0	0	0	0	4	0	0	0	124	7	36	1	0	0	135
DUSP3	4110	0	0	0	0	0	0	0	0	0	0	0	0	1	0	0	0	0	1	0	0	0	0	0	0	1	0	0	0	0	0	0	0	120	0	0	0	0	1	0	0	0	0	0	0	0	0	0	0
CACNG1	1266	0	26	0	0	0	0	0	0	0	0	0	0	0	0	0	0	0	0	0	0	0	0	0	0	0	0	0	0	0	0	0	0	0	0	0	0	0	0	0	0	0	0	0	0	0	0	0	0
HLF	5547	1	0	0	0	0	0	0	0	1	0	0	0	0	0	0	75	0	1	0	0	0	0	0	0	0	0	0	0	5	0	0	0	0	0	0	0	0	1	0	0	0	0	0	121	0	0	0	0
EFNB3	3222	0	0	0	0	1	0	0	0	0	0	0	0	1	0	83	26	0	58	0	133	0	0	26	0	1	0	0	0	0	0	0	0	0	0	0	0	0	25	68	0	0	85	0	26	61	0	1	0
RCVRN	2819	0	0	0	0	0	6	3	0	0	0	0	2	0	0	1	0	51	1	28	0	0	0	1	0	13	0	0	0	0	0	0	0	0	0	9	0	0	19	1	0	0	0	0	113	2	0	0	66
MYH1	6024	0	0	0	0	0	0	49	0	0	0	0	0	0	0	0	0	88	0	0	0	0	0	5	0	1	0	0	1	0	0	28	1	0	0	14	0	0	7	93	0	0	0	0	9	0	0	1	0
VTN	2149	0	0	0	0	0	0	0	0	0	0	0	0	0	0	0	0	0	0	0	12	0	0	0	0	0	0	9	3	0	0	0	0	0	0	0	0	0	0	0	0	0	0	0	0	78	0	0	0
TNFAIP1	3627	0	0	0	0	0	1	0	0	0	0	1	0	0	0	0	0	0	0	0	1	0	0	0	0	0	0	0	0	0	11	0	0	0	0	0	0	0	205	0	0	0	0	0	0	42	0	0	0
TMEM97	2568	0	0	0	0	0	0	0	0	0	0	0	0	0	0	0	0	0	3	0	0	0	1	0	0	0	0	1	0	0	0	23	0	1	0	0	0	0	1	0	0	0	0	21	0	0	0	0	0
FOXN1	3436	0	1	0	0	0	0	0	0	0	0	0	0	0	0	0	51	0	61	0	1	0	0	0	0	0	0	0	0	11	0	0	0	0	0	0	0	0	0	0	0	0	0	0	0	0	0	0	0
ALDOC	1982	0	0	0	0	0	0	0	0	0	0	0	0	0	0	0	0	0	0	0	0	0	0	0	0	78	2	0	0	0	0	0	0	0	0	0	0	0	0	0	0	0	31	0	0	0	0	0	0
CD38	5668	24	0	0	0	0	0	12	2	0	1	1	5	0	1	0	1	0	0	0	0	33	54	1	0	4	1	0	0	15	0	0	0	1	0	16	0	0	4	0	0	1	10	22	0	5	0	1	64
IBSP	1546	0	0	0	0	0	0	0	0	0	0	0	1	0	0	0	0	0	0	0	0	0	0	0	0	0	0	0	0	0	0	0	0	0	0	0	0	0	0	0	0	0	0	0	0	0	0	0	0
LAP3	2213	0	0	0	0	17	0	0	0	0	0	0	1	0	0	0	1	0	0	0	0	0	0	0	0	0	0	0	0	0	0	0	0	0	0	0	0	1	0	0	0	0	0	0	0	0	0	0	0
CXCL6	1718	0	1	0	0	0	0	0	0	0	0	0	0	0	10	0	0	0	0	0	0	0	0	0	0	0	0	0	0	0	0	0	0	0	0	0	0	0	0	0	0	0	21	0	0	0	0	0	0
JADE1	5772	0	0	0	0	0	0	0	0	0	81	0	0	0	0	0	0	0	1	0	0	0	0	0	0	0	0	0	1	0	0	0	0	0	0	0	0	0	0	0	2	0	79	36	0	0	0	0	0
RUFY3	4233	0	32	0	141	0	0	1	0	0	1	0	18	0	0	0	0	0	1	0	0	11	0	36	0	0	0	0	50	12	20	0	0	2	5	0	0	1	98	0	4	40	0	1	56	0	378	0	0
AFM	2059	0	0	0	0	0	0	0	0	0	0	0	0	1	0	1	0	1	0	0	0	0	0	0	0	0	0	0	0	0	0	0	0	0	0	0	0	0	0	0	0	0	0	0	0	1	0	0	0
PHOX2B	3030	0	0	0	0	1	1	1	2	0	0	0	2	0	0	0	0	0	55	0	0	0	0	0	0	0	0	0	20	27	3	0	0	48	0	43	0	0	0	1	0	0	0	0	1	0	0	0	0
GNRHR	2164	0	0	0	0	0	0	0	0	0	0	0	58	0	0	0	1	0	0	0	0	0	0	0	0	0	0	0	1	0	15	0	0	0	0	0	0	0	0	91	0	0	0	0	0	0	0	0	0
CWH43	2472	0	0	0	0	0	1	0	0	0	0	0	1	0	0	0	0	0	0	0	0	0	0	0	0	0	0	0	0	0	0	0	0	0	0	0	0	0	0	0	0	12	0	0	0	0	0	0	0
SULT1E1	1780	2	0	0	0	2	1	0	0	0	0	0	0	0	0	0	0	0	1	0	0	0	71	0	0	1	0	0	0	0	0	0	0	0	0	0	0	0	0	4	0	0	0	0	0	0	0	0	0
SMR3A	665	0	0	0	0	0	0	0	0	0	0	0	0	0	0	0	0	0	0	0	0	0	0	0	0	0	0	0	0	0	0	0	0	0	0	0	0	0	0	0	0	0	0	4	0	0	0	0	0
PF4V1	522	0	0	0	1	0	0	0	0	0	0	0	0	0	0	0	0	0	0	0	0	0	0	0	0	0	0	0	0	0	0	0	0	0	0	0	0	0	0	0	0	0	0	0	0	0	0	0	0
NFKB1	4085	0	0	0	0	0	0	1	0	0	0	1	0	0	0	0	0	1	0	1	0	9	0	0	0	0	0	0	0	0	0	0	0	0	0	0	0	1	0	0	0	0	1	4	0	0	0	0	0
KLHL2	3134	0	0	0	0	0	0	1	0	0	0	0	0	0	0	0	0	0	0	0	0	0	0	0	0	0	0	6	0	0	0	0	0	0	0	0	0	0	0	0	0	0	0	0	0	0	0	0	0
IL2	1029	0	44	1	0	0	21	0	1	0	0	0	1	0	20	0	0	159	0	0	0	52	0	21	17	45	0	0	0	2	0	0	0	0	0	0	5	0	90	0	0	32	621	568	208	1	0	1	0
WFS1	3640	0	0	0	0	0	0	37	0	0	0	0	0	0	0	0	0	0	0	0	0	0	0	0	0	0	0	0	0	0	8	0	0	0	0	0	0	0	0	0	4	0	0	0	0	0	0	0	0
GAR1	1224	0	0	0	2	0	0	2	0	0	0	0	8	0	4	0	3	0	0	0	2	0	0	0	0	0	0	0	0	1	0	1	0	0	0	0	0	0	3	0	0	0	1	0	0	2	0	0	2
FRG1	1074	0	0	0	85	0	0	0	0	0	0	0	0	0	0	0	0	0	107	0	0	0	0	0	0	26	0	0	77	0	0	0	0	0	0	0	0	0	0	0	0	0	103	0	0	0	0	0	0
CLNK	5599	0	0	0	0	0	0	4	2	0	0	1	0	0	28	0	1	0	5	0	0	0	2	0	10	5	0	0	57	1	17	1	0	46	0	0	0	0	14	0	0	1	0	6	0	7	0	0	1
CD82	2289	1	0	14	4	12	5	17	1	1	2	0	12	5	20	1	5	2	14	0	129	1	9	0	6	3	1	0	4	0	19	4	0	13	0	1	0	0	19	3	0	7	7	32	5	8	0	99	125
ZPR1	6566	2	1	1	1	0	8	10	1	0	10	0	0	0	3	1	2	0	18	3	9	0	32	0	1	3	1	0	8	1	10	3	0	1	0	2	1	0	12	121	0	13	1	150	23	5	0	1	0
CRTAM	2469	7	0	0	6	3	4	70	3	7	0	0	3	3	27	39	1	0	5	0	76	9	10	2	1	43	4	0	59	0	2	4	21	1	0	2	1	0	39	31	0	4	126	39	5	22	0	11	33
C11orf63	3147	0	0	0	0	0	0	0	0	0	0	0	0	0	0	0	0	0	0	0	0	0	0	0	0	0	0	0	0	0	0	0	0	0	0	0	1	0	0	0	0	0	0	0	0	0	0	0	0
DTX4	5642	0	0	0	0	0	0	0	0	0	0	0	0	0	0	0	65	52	1	0	0	0	0	0	0	0	0	0	0	0	0	76	0	0	0	0	0	0	0	0	0	0	0	62	0	0	0	0	0
UNC93B1	2316	0	0	0	28	0	1	0	0	0	0	0	0	85	1	0	0	0	0	0	46	0	0	0	0	0	0	0	0	2	0	0	0	0	0	0	0	0	3	0	0	0	0	2	0	0	0	30	0
PUS3	1843	0	0	0	0	0	0	0	0	0	0	0	0	0	0	0	0	0	0	0	0	0	0	0	0	0	0	0	0	3	0	0	0	24	0	0	0	0	0	0	0	0	0	0	0	0	0	0	0
CCND1	4307	0	0	0	25	0	63	3	0	2	0	0	12	1	0	0	4	0	4	0	4	0	0	0	0	89	0	0	6	1	0	0	0	7	3	0	1	0	0	4	1	1	1	5	0	2	71	147	3
CCDC86	1893	0	0	0	0	0	0	0	0	0	0	0	0	0	0	81	0	0	0	0	0	0	0	0	0	0	0	0	0	0	0	0	0	0	0	0	0	0	0	0	0	0	0	0	0	0	0	0	0
PRPF19	2157	0	0	0	0	0	8	0	0	0	0	0	0	0	1	0	0	0	0	0	0	1	0	0	0	0	0	0	0	0	0	0	0	1	0	0	0	0	0	0	0	0	0	0	0	0	0	0	0
TMEM109	2413	0	0	0	0	0	0	0	0	0	0	0	0	0	1	0	0	0	0	0	0	0	0	0	0	0	0	0	0	0	0	0	0	0	0	0	0	0	0	0	0	0	0	0	0	0	0	0	0
PANX1	2769	1	1	0	0	0	0	0	0	0	0	0	3	1	2	1	0	0	61	0	0	1	0	0	0	0	0	0	24	0	0	0	0	1	0	0	0	0	0	0	0	0	0	1	0	1	0	1	0
IL10RA	3695	0	0	0	0	0	0	0	0	0	0	0	0	0	0	0	0	0	0	0	0	0	0	0	0	0	0	0	0	0	0	0	0	0	0	0	1	0	0	0	0	0	0	0	0	0	0	0	0
GALNT18	2504	0	0	0	0	0	0	0	0	0	0	1	0	0	0	0	0	1	0	0	0	0	0	0	0	0	0	0	0	0	0	0	0	0	0	0	0	0	0	0	0	0	0	0	0	0	0	0	132
SLC15A3	2115	0	0	0	76	0	0	39	0	0	0	0	0	0	0	0	0	8	70	0	0	0	0	0	1	0	9	0	0	0	0	0	0	15	0	0	0	0	8	0	0	0	102	2	0	0	28	0	21
DGAT2	2453	0	0	0	1	0	0	0	0	0	0	0	0	0	0	0	67	0	71	0	0	0	0	0	0	1	0	0	0	0	0	0	0	0	0	0	0	0	0	0	0	0	0	0	0	0	0	0	0
C11orf58	2049	0	0	0	0	3	0	34	0	0	0	0	0	0	0	0	0	0	0	0	250	0	0	0	0	0	0	0	0	2	0	0	0	0	0	0	0	0	0	0	0	23	26	0	0	0	0	0	0
YBX3	1796	6	0	0	118	175	0	0	0	0	0	0	0	0	0	87	119	0	43	0	0	0	2	3	0	133	0	16	0	10	0	25	0	1	0	0	8	0	1	0	6	21	0	4	0	0	0	135	0
SART3	4004	0	0	0	0	0	78	0	0	0	0	0	0	0	0	0	0	0	0	0	0	0	0	0	0	0	1	0	1	5	0	0	0	1	0	0	0	0	53	0	0	0	0	0	1	0	0	0	0
POLR3B	4273	0	0	0	0	0	0	0	0	0	0	0	0	0	0	0	0	0	0	0	1	0	0	0	0	0	0	0	0	0	0	13	0	0	0	0	0	0	0	0	0	0	1	0	0	0	0	0	1
CD69	1676	0	0	41	0	0	0	0	0	41	174	0	0	231	0	0	0	0	0	0	0	9	17	0	0	171	0	40	0	0	0	0	0	0	0	0	0	0	0	0	2	0	36	0	0	110	0	0	0
PRDM4	4210	0	0	0	0	0	0	1	0	0	0	0	0	0	0	0	0	0	0	0	0	0	0	0	0	0	0	0	0	0	0	0	0	0	0	0	0	0	0	0	0	0	0	1	0	0	0	2	0
CLEC2B	1700	1	0	0	1	0	12	0	0	1	5	0	0	0	0	0	2	0	4	0	0	0	3	0	0	0	0	0	9	0	0	4	0	0	0	35	3	0	3	0	0	1	0	0	0	0	0	164	23
ASIC1	4072	0	0	0	0	0	0	0	2	0	0	0	0	0	0	0	0	0	0	0	0	0	0	0	0	1	0	0	47	0	1	0	0	2	0	0	0	0	0	0	5	14	0	0	0	0	0	0	0
KCTD10	4163	0	0	0	1	0	0	1	0	0	0	0	0	0	1	10	0	0	1	1	1	0	0	0	0	1	0	0	1	0	0	1	0	2	0	0	0	0	1	0	0	1	1	0	1	2	0	0	0
MLEC	6626	0	0	3	0	15	2	36	0	13	0	0	0	0	5	1	0	1	47	1	15	1	0	5	0	1	0	0	9	0	0	22	0	0	0	49	0	1	160	0	0	0	57	7	0	5	3	1	14
CSRNP2	4471	0	0	0	0	0	0	0	0	2	0	0	0	0	0	0	0	0	0	0	0	0	0	0	0	0	0	0	0	0	5	0	0	2	0	0	0	0	3	0	0	0	0	0	0	0	0	0	0
IL23A	1046	0	0	2	4	9	0	0	0	0	0	0	15	0	0	75	0	0	69	0	120	0	71	0	0	1	2	0	0	0	0	0	51	0	0	2	0	0	0	0	0	8	0	115	213	0	151	0	0
SYT10	4461	0	0	0	0	0	0	0	0	0	0	0	0	0	1	0	0	1	49	0	0	0	0	0	0	1	3	0	0	0	0	0	1	0	0	0	0	0	0	0	0	0	0	0	0	54	0	0	0
CYP27B1	2540	0	0	0	0	0	0	0	0	0	0	0	0	0	0	0	0	0	0	0	0	0	0	0	0	0	0	0	0	0	0	0	0	0	0	0	0	230	3	0	1	0	0	0	0	0	0	0	0
MYF6	1465	0	0	0	0	0	0	0	0	0	0	0	0	0	0	0	0	0	0	0	0	0	0	0	0	0	0	0	0	0	0	0	0	0	0	0	0	0	0	0	0	0	0	0	0	0	0	0	0
MYF5	1542	0	0	0	0	0	0	0	1	0	0	0	8	0	2	1	0	1	1	0	0	1	1	0	0	0	0	1	1	2	0	0	0	1	0	0	1	0	0	2	0	1	1	0	2	0	0	0	0
GLI1	3613	0	0	0	0	0	0	0	0	0	0	0	0	0	0	0	0	0	0	0	0	0	0	0	0	0	0	0	0	0	0	0	0	0	0	0	0	0	0	0	0	0	0	0	0	0	0	0	0
PPM1H	6353	0	0	0	0	0	21	0	0	0	0	0	0	0	0	0	0	0	0	0	39	0	0	0	1	1	0	0	0	0	0	1	0	0	0	0	0	0	0	0	0	0	0	0	0	0	0	0	0
LTA4H	2139	0	0	0	0	4	0	0	0	0	0	0	0	0	0	0	0	0	0	0	0	0	0	0	0	0	0	0	0	0	0	0	0	0	0	0	0	0	0	1	0	0	0	0	0	0	0	0	1
ELK3	4205	0	0	0	0	0	0	0	0	0	0	0	0	0	0	0	18	0	36	0	0	0	0	0	0	0	1	0	0	0	0	0	0	0	0	0	0	0	0	0	0	0	0	0	0	0	0	0	0
PRR4	563	0	0	0	0	0	0	0	0	1	0	0	0	0	0	0	0	0	0	0	0	0	0	0	0	0	0	0	0	0	0	0	0	0	0	0	0	0	0	0	0	0	0	0	0	0	0	0	0
PARP11	4424	9	45	2	0	1	6	2	37	0	87	9	2	3	72	0	5	0	11	1	84	2	76	4	0	160	0	0	20	29	2	6	0	30	0	1	10	0	11	40	0	3	10	39	4	4	0	21	95
ARPC3	1014	0	0	0	0	10	0	216	0	45	0	0	0	78	0	0	4	0	0	0	58	18	0	0	0	119	1	0	0	0	21	0	0	4	0	0	0	0	0	0	0	0	0	0	0	0	0	0	0
FGF6	743	0	0	0	0	0	0	0	0	0	0	0	0	62	0	0	0	0	0	0	0	0	0	0	0	0	0	0	0	0	0	0	0	0	0	0	0	0	0	0	0	0	0	0	0	0	0	0	0
MYL2	807	0	0	0	0	0	0	0	0	0	0	0	0	0	0	0	0	0	1	0	0	0	0	0	0	0	0	0	0	0	0	0	0	0	0	0	0	0	0	0	0	0	0	0	0	0	0	0	0
AKAP3	3339	0	0	0	0	0	0	0	0	0	57	0	1	0	0	0	0	0	0	0	0	1	0	0	0	0	0	0	0	0	0	1	0	0	0	0	0	0	58	0	0	16	0	0	0	0	0	0	0
CREBL2	3754	0	0	0	0	0	0	0	0	0	0	0	0	0	0	0	5	0	0	0	0	8	0	0	0	0	0	0	0	0	0	26	0	0	0	0	0	0	0	7	0	0	0	0	0	14	0	0	0
CDKN1B	2657	0	0	0	0	0	48	384	0	0	0	4	0	0	1	0	85	0	0	0	0	0	0	0	0	1	2	0	0	0	0	0	0	1	0	0	0	0	0	0	0	10	0	64	0	1	0	0	0
GPRC5D	1038	0	0	0	0	0	0	0	0	0	0	0	0	0	0	0	0	0	0	0	0	0	0	0	0	0	0	0	0	5	0	0	0	0	0	0	0	0	0	0	0	0	0	0	0	0	0	0	0
LTBR	2260	0	0	0	0	0	0	0	0	0	0	0	0	0	0	0	0	0	0	0	0	0	28	45	0	1	0	0	0	0	0	0	0	0	0	0	0	0	0	0	0	0	0	0	0	0	0	0	0
OAS3	6719	0	0	0	0	0	41	359	0	0	0	0	0	0	0	0	23	0	0	0	0	0	0	0	0	0	0	5	0	0	0	0	0	0	0	0	0	0	79	0	0	40	0	0	0	0	0	1	0
ART4	5167	1	0	25	10	6	0	13	4	0	0	0	104	33	94	1	0	26	1	0	2	10	0	4	0	13	0	0	2	0	0	0	0	2	0	0	0	0	30	0	0	2	3	100	22	21	0	25	3
ARHGDIB	1256	0	0	24	92	0	7	0	0	4	0	0	0	0	11	5	173	0	56	0	0	0	56	34	0	54	0	0	0	15	10	0	0	0	0	0	0	0	85	0	0	7	0	47	0	0	2	213	129
RERGL	1147	0	0	0	0	0	0	0	0	0	0	0	0	0	0	53	0	0	0	0	0	0	0	0	0	0	0	0	0	0	0	0	0	0	0	0	0	0	0	0	0	0	0	101	0	0	0	0	0
VDR	4773	0	1	0	0	3	2	1	0	1	0	0	0	0	9	0	1	41	52	5	249	0	1	0	3	2	0	0	6	2	0	0	2	2	0	0	0	0	7	0	0	1	0	5	1	2	0	6	1
IL26	1075	0	0	0	0	0	0	0	0	0	0	0	0	0	243	80	0	23	0	0	0	0	0	0	58	0	0	0	0	0	0	53	0	0	0	0	0	0	0	0	0	16	76	0	0	16	209	0	0
IFNG	1218	0	0	0	0	0	0	0	1	0	0	0	0	0	0	0	0	0	0	0	0	0	0	0	0	0	0	0	0	0	0	0	0	0	0	0	0	0	0	0	0	0	0	0	0	0	0	0	0
NUP107	6457	0	1	0	0	0	0	11	22	0	0	0	14	1	6	1	8	0	4	10	5	0	50	0	0	71	0	22	23	15	0	33	191	4	0	1	0	2	1	26	0	14	12	48	11	61	0	1	95
KRR1	10118	0	0	0	0	0	0	1	1	11	0	4	0	0	0	2	0	0	55	0	3	0	1	0	0	0	0	0	0	7	0	0	0	18	0	0	1	0	6	24	0	7	79	0	0	1	0	0	0
MRPL51	1234	0	1	0	0	0	0	0	0	0	0	0	0	0	0	0	0	0	0	0	0	0	0	0	0	0	2	0	0	0	0	0	0	0	0	0	0	0	0	0	0	0	0	0	0	0	0	0	0
GAPDH	1875	0	0	0	0	0	2	307	0	22	0	0	1	153	0	0	0	0	97	0	0	1	0	0	0	9	4	0	1	19	2	0	0	0	0	0	0	0	0	0	0	0	5	0	0	0	0	26	2
ACRBP	1933	0	0	0	0	0	0	0	0	0	0	0	0	0	0	0	0	0	0	0	0	0	0	0	0	88	0	0	0	0	0	0	0	0	0	0	0	0	0	0	0	1	0	0	0	0	0	0	0
GNB3	1923	0	0	0	0	0	0	0	0	0	1	0	0	0	0	1	2	1	1	0	0	0	0	1	1	0	0	0	0	0	0	0	1	0	0	0	0	0	0	0	0	1	0	0	0	0	0	0	0
USP5	3181	0	0	0	0	0	0	0	0	0	0	0	0	0	0	0	1	0	0	0	0	0	0	0	0	0	5	0	0	0	0	0	0	0	0	0	0	0	0	0	0	0	0	0	0	0	0	0	0
TPI1	1763	0	0	0	0	0	0	0	0	0	0	0	0	0	0	0	0	0	0	0	0	0	0	0	0	0	0	0	0	0	0	0	0	0	0	0	0	0	100	10	0	0	0	0	0	0	0	0	0
APOBEC1	879	0	0	0	0	0	0	0	0	0	0	0	0	0	0	0	47	0	0	0	0	0	0	0	0	1	0	0	118	0	0	0	0	0	0	0	0	0	0	0	0	0	0	0	0	0	0	0	0
NANOG	5183	3	0	7	2	0	1	37	6	0	2	0	26	1	12	2	4	11	59	0	6	2	13	4	8	2	1	0	7	8	1	36	6	8	0	14	0	0	40	5	2	33	0	261	2	32	0	1	1
GOLT1B	3227	0	0	0	0	0	0	0	0	0	0	0	0	0	0	0	0	0	0	0	0	44	0	0	0	0	0	0	0	0	0	0	0	0	0	0	0	0	0	0	0	0	0	0	0	0	0	0	0
PRKAB1	2610	0	0	0	0	0	0	0	3	0	0	0	0	27	0	0	0	0	53	0	22	0	0	0	2	0	0	0	42	0	0	15	0	0	2	0	2	0	0	0	0	0	0	0	0	32	0	0	0
CMAS	1787	0	0	0	0	0	0	0	0	0	0	0	0	1	0	0	0	0	0	0	2	0	0	0	0	1	0	0	0	0	0	0	0	0	0	0	0	0	0	0	0	0	0	0	0	0	0	0	94
HCFC2	5734	0	0	0	0	0	0	0	0	0	0	7	1	0	1	6	0	0	1	0	0	0	1	0	0	0	0	0	0	0	0	0	0	0	0	5	2	0	0	1	0	0	49	0	1	0	0	0	0
CLEC4A	1281	0	2	0	0	1	0	0	0	0	0	0	0	0	0	0	0	0	0	0	0	21	19	18	0	0	1	0	0	0	0	0	0	0	0	0	0	0	0	0	0	0	0	0	0	15	0	0	0
AICDA	2819	11	0	0	0	0	0	7	25	0	0	0	2	1	0	0	1	0	7	1	159	0	1	0	0	25	0	4	3	0	0	80	0	18	1	0	0	0	114	2	0	20	0	81	0	0	0	0	74
RAB35	2945	0	0	0	0	0	0	0	0	16	90	0	0	0	0	1	0	0	0	0	0	0	26	1	0	0	0	0	0	0	0	0	0	0	0	0	0	0	0	0	0	0	0	1	0	0	0	0	0
COX6A1	572	0	0	0	0	0	0	0	0	0	0	0	0	0	0	0	0	0	0	0	0	0	0	0	0	0	0	0	0	0	0	0	0	0	0	0	0	0	0	0	0	0	45	0	0	0	0	0	0
SRSF9	1201	0	0	0	0	0	0	0	14	0	0	0	0	0	0	0	0	0	2	0	0	0	0	0	0	0	0	0	0	0	0	0	0	47	0	0	0	0	0	0	0	0	0	0	0	0	0	0	0
FGFR1OP2	2924	0	0	0	0	0	0	0	0	0	0	0	0	0	0	1	0	0	0	0	95	0	0	22	0	81	0	0	0	0	0	0	0	0	0	0	0	0	0	0	0	11	0	0	0	0	0	1	0
KLRB1	1448	0	1	0	0	0	0	4	0	0	0	0	0	0	0	0	0	0	0	2	126	0	0	0	0	0	0	0	0	0	0	0	0	0	0	0	0	0	0	0	0	0	0	0	0	0	0	0	0
ZNF76	4651	0	1	0	66	0	0	0	18	0	0	0	0	0	0	0	0	0	0	0	1	0	0	0	0	0	1	0	0	11	0	0	0	1	0	12	0	0	0	0	0	0	0	1	0	0	0	0	0
GCLC	3813	0	0	0	1	0	0	3	0	0	2	0	0	0	1	0	2	1	3	0	1	0	6	1	0	1	0	0	0	0	0	3	0	0	0	0	0	0	5	1	0	0	4	18	0	3	0	0	0
RSPH4A	2825	0	0	0	0	0	57	0	0	0	0	0	0	0	8	0	0	0	0	1	270	0	0	1	7	0	0	0	61	0	0	9	0	0	0	0	0	0	2	0	0	0	0	14	0	65	0	1	0
ASF1A	2362	0	0	0	0	0	1	0	0	0	0	0	0	0	0	0	88	0	0	0	0	0	0	0	0	0	0	0	0	0	0	0	0	0	0	0	0	0	0	0	0	0	0	0	0	0	0	0	0
HINT3	3314	3	0	0	0	10	2	5	0	6	0	0	23	8	9	1	33	2	19	0	37	0	4	3	0	67	3	0	21	5	0	9	0	1	0	1	1	0	34	1	0	5	1	43	0	11	0	25	16
ULBP1	3142	0	0	0	0	0	0	0	0	0	0	0	21	94	0	0	0	0	47	0	0	0	0	0	0	0	0	0	0	0	0	0	0	63	0	0	0	0	0	0	0	0	0	13	0	13	0	0	0
FANCE	2554	1	0	0	0	0	0	1	0	0	0	0	0	92	0	0	0	0	77	0	0	0	0	0	0	0	0	0	0	1	0	0	0	0	0	0	0	0	0	0	0	1	0	0	0	0	0	0	0
TULP1	2162	0	0	0	0	1	2	3	0	0	0	0	3	0	0	8	8	0	0	0	0	2	1	0	2	0	0	0	2	1	0	0	0	1	0	0	0	0	18	0	0	0	20	4	0	0	0	0	0
MAPK14	4319	0	0	0	0	0	1	24	0	0	0	0	137	0	0	0	0	0	0	89	0	0	20	24	0	0	0	0	0	2	0	0	1	1	0	1	0	0	77	0	0	24	1	0	0	0	0	0	136
STK38	3576	0	0	5	0	0	0	0	0	0	0	0	265	0	0	0	0	0	0	0	0	0	0	0	0	0	0	0	0	0	0	0	0	0	0	0	0	0	3	0	0	0	0	0	1	0	0	0	0
HLA-DOA	3489	1	1	0	14	8	19	62	2	2	0	0	31	112	9	6	2	2	3	5	7	1	12	44	103	3	0	0	7	0	1	8	0	3	0	0	0	312	9	24	0	1	17	43	12	11	0	2	37
SAYSD1	2020	0	0	0	1	0	0	0	0	0	0	0	0	0	0	0	0	77	0	0	0	0	0	0	0	0	0	0	0	0	0	0	0	0	0	1	0	0	0	15	0	0	0	1	0	0	0	0	0
CAP2	3316	0	0	0	0	0	0	0	0	1	0	0	0	0	0	0	0	0	0	0	0	0	0	0	0	0	0	0	0	0	0	6	0	0	0	0	0	0	0	0	0	0	0	1	0	0	0	0	0
GPR63	5952	4	0	0	0	0	0	3	0	0	0	0	0	0	0	2	0	2	0	0	2	2	14	0	0	0	0	0	4	1	0	0	0	5	19	0	0	0	2	0	0	1	0	0	0	0	0	0	0
GPLD1	3489	0	0	0	0	0	0	0	17	0	0	0	0	0	1	0	75	0	0	0	3	0	0	0	0	0	0	0	61	11	1	0	0	0	0	0	0	0	1	110	0	0	0	119	0	0	0	0	0
RPS12	631	0	0	0	0	64	2	216	1	7	0	0	455	0	652	10	58	0	149	1	497	0	64	0	0	2	11	1	7	0	17	62	87	1	8	0	4	0	95	2	0	71	5	11	1	0	0	80	242
B3GAT2	6565	0	27	42	23	136	81	439	33	18	0	0	0	60	200	150	80	110	59	11	183	11	182	91	171	187	7	18	94	0	2	36	163	8	4	5	17	63	214	0	2	6	0	236	20	0	0	119	255
GMNN	1262	0	0	0	0	0	0	3	0	0	0	0	1	0	0	0	0	0	0	0	0	0	0	0	0	0	0	0	0	0	0	0	0	0	0	0	0	0	0	0	0	0	0	0	1	0	0	0	0
SNX3	1755	0	0	0	38	0	0	0	0	0	0	0	0	22	0	1	28	0	33	0	0	0	113	0	219	65	1	0	254	0	0	0	0	0	0	0	5	12	32	0	0	1	78	0	0	0	0	0	0
ZBTB24	5519	0	1	0	3	7	13	42	0	0	0	0	0	1	19	4	2	9	21	0	25	0	0	1	3	10	0	0	8	0	1	14	6	8	0	5	2	0	17	20	0	0	7	36	3	0	0	20	0
FIG4	3011	0	0	0	0	0	0	0	0	0	0	0	0	0	0	0	0	0	0	0	0	0	0	0	0	1	0	0	0	0	0	0	0	0	0	0	0	0	0	0	0	0	0	0	0	0	0	0	0
ADGRG6	7026	534	2418	466	4638	0	843	9575	1963	386	2720	224	35148	1150	5200	1654	9442	4351	6262	3349	2031	2313	5439	3211	2401	5018	440	293	1938	2022	1967	1170	2480	8089	537	1935	1050	17	7498	7298	234	3853	3440	5485	3711	4708	2427	1766	1461
UNC93A	2116	0	0	7	0	0	0	0	0	0	0	0	1	0	0	0	0	0	0	0	0	0	0	0	0	0	5	0	0	0	0	0	0	0	0	0	0	0	0	0	0	0	0	0	0	0	0	0	0
C6orf118	1812	0	0	0	0	0	0	0	0	0	0	0	0	0	0	0	0	0	0	0	0	0	0	0	1	0	0	0	0	0	0	0	0	0	0	0	0	0	0	0	0	9	0	0	0	0	0	0	0
MDFI	1629	0	0	0	0	0	0	14	0	2	0	0	0	0	0	0	55	0	67	0	0	0	0	0	0	0	0	0	32	0	0	0	0	0	0	0	0	0	1	0	0	0	0	0	0	0	0	0	0
BYSL	2029	0	0	0	0	0	0	0	0	0	0	0	0	0	1	0	0	0	0	0	0	0	59	0	0	0	0	0	0	0	0	0	0	0	0	0	0	0	0	0	0	0	0	0	0	0	0	0	0
GUCA1B	1113	0	0	0	0	0	0	0	0	0	0	0	0	0	0	0	0	0	0	0	0	0	0	0	0	0	0	0	0	0	0	0	0	0	0	0	0	0	0	0	0	0	0	0	0	0	0	0	0
PRPH2	2976	0	0	0	0	0	0	0	0	0	0	0	0	0	0	0	0	0	0	0	0	0	0	0	0	0	0	0	0	0	0	0	0	0	0	0	0	0	0	0	0	0	0	0	0	0	0	0	0
PTK7	4272	0	86	0	0	4	0	155	48	0	0	5	1	0	287	25	0	64	38	0	56	29	28	0	0	10	0	0	101	0	0	93	0	1	0	2	0	0	0	19	0	30	0	281	97	0	0	0	1
EXOC2	4449	0	41	0	1	0	0	61	0	0	0	0	1	0	0	0	38	0	0	0	0	0	0	0	0	0	0	0	0	0	0	57	0	42	34	0	0	0	107	0	2	0	0	0	0	78	0	172	0
TMEM30A	4594	0	0	0	0	0	0	0	0	0	0	0	1	0	0	0	0	0	0	0	117	0	0	3	0	0	0	8	0	0	0	0	0	0	0	0	0	0	0	0	0	0	0	0	0	0	1	29	0
LAMA4	6547	0	0	0	0	0	0	1	0	0	0	0	1	0	61	0	0	0	0	1	96	0	0	0	65	0	0	0	0	0	13	0	98	0	0	0	0	0	0	2	0	0	0	0	0	0	0	0	0
PRSS16	2716	0	0	0	0	0	0	0	0	0	0	0	0	0	1	0	0	0	0	0	0	0	0	0	0	0	0	0	0	0	0	0	0	0	0	0	0	0	0	0	0	0	6	0	0	0	0	0	0
SKIV2L2	4192	0	0	0	0	86	0	0	0	0	0	0	0	0	0	7	0	0	0	0	0	0	0	0	0	0	0	0	0	0	0	0	0	0	0	0	0	0	12	0	0	0	0	0	0	0	0	0	0
ISL1	2459	0	0	0	0	0	0	0	0	0	0	0	0	0	0	0	0	0	0	0	0	0	0	0	0	0	0	0	0	0	0	0	0	0	0	0	0	1	1	0	0	0	0	0	0	0	0	0	30
SLC6A7	3739	0	0	11	0	0	0	0	0	0	0	0	0	0	0	0	0	0	46	0	0	0	0	0	0	0	0	0	0	0	0	0	0	0	0	0	9	0	0	1	0	1	0	0	0	0	0	0	0
HARS2	2510	0	0	0	0	0	0	0	0	0	0	0	0	0	0	0	0	0	0	0	0	0	0	0	0	0	0	0	0	0	0	0	0	0	0	0	0	0	0	0	0	0	0	0	0	0	0	0	0
NUDT12	3492	0	0	0	0	0	0	0	0	0	0	0	0	0	0	0	75	0	0	0	0	0	0	0	0	0	0	0	0	0	0	0	0	0	0	0	0	0	0	0	0	0	0	0	0	0	0	0	0
PAPD7	5459	0	0	0	38	0	0	0	1	0	0	0	0	0	0	0	0	0	1	0	0	0	0	0	26	0	0	0	1	0	0	10	0	0	0	0	0	0	0	0	0	0	0	3	34	0	0	0	0
DAP	2339	0	0	0	0	0	0	0	0	0	0	0	0	0	0	2	0	0	52	0	0	0	0	0	0	0	0	0	0	0	0	0	0	0	0	0	0	0	0	0	0	0	0	208	0	0	0	0	0
HBEGF	2386	0	0	0	0	0	0	2	0	0	63	0	0	0	3	0	0	0	1	1	0	1	0	0	7	0	0	0	0	0	6	0	17	0	0	0	0	0	6	20	0	0	75	1	0	0	0	14	2
LOX	5102	0	0	0	0	0	0	1	0	0	0	0	0	0	0	0	1	0	0	0	1	0	0	0	0	38	0	0	0	0	0	0	0	0	0	0	0	0	15	0	0	0	0	0	0	0	0	0	0
GZMK	1509	7	0	0	13	0	0	0	0	0	0	0	0	0	0	52	0	0	0	0	0	0	0	28	85	0	0	0	0	0	0	0	43	19	0	0	0	262	103	0	0	0	0	0	12	0	0	0	0
CDH9	3079	0	0	0	0	103	0	0	0	0	0	0	0	0	0	1	0	0	0	0	0	40	0	0	0	0	0	0	0	0	0	0	0	0	0	0	0	0	0	0	0	0	0	0	115	0	0	0	53
SPARC	3701	0	0	0	0	0	0	0	0	0	0	0	0	0	0	0	0	0	0	0	1	0	0	0	0	0	1	0	122	0	13	0	0	0	0	0	0	0	0	1	0	0	0	0	0	0	0	0	0
HAND1	1738	0	0	0	0	0	0	0	0	0	0	0	0	0	0	0	0	0	0	0	0	0	0	34	0	0	0	0	0	0	0	9	0	0	0	0	0	0	0	0	0	0	0	0	0	0	0	0	0
PCDHB3	3355	0	0	0	0	0	0	97	0	0	0	0	0	0	0	0	1	0	0	1	0	0	0	0	0	0	0	0	0	0	0	0	0	0	0	0	0	0	1	0	0	0	0	0	0	0	0	13	0
PCDHB5	3408	0	0	0	0	0	0	0	0	0	6	0	0	0	0	0	1	0	0	0	0	0	0	0	0	0	0	0	0	0	0	0	0	0	0	0	0	0	11	0	0	0	0	25	0	0	0	0	0
PCDHB6	3266	1	0	0	0	0	0	0	0	0	0	0	42	0	118	0	0	0	0	0	0	0	0	0	0	40	7	0	0	0	0	0	0	0	0	0	0	0	14	0	0	0	0	0	0	0	0	0	0
PCDHB7	3765	0	0	0	0	0	0	0	0	0	0	0	0	0	0	0	0	0	0	0	0	0	2	43	0	56	0	0	26	0	0	0	0	0	0	0	0	0	6	1	0	1	0	0	0	0	0	0	0
PCDHB15	4017	0	0	0	0	53	0	0	19	0	0	26	0	0	0	0	0	0	0	0	0	0	0	0	0	0	0	0	0	0	0	0	0	0	0	0	0	0	0	0	0	34	0	117	0	0	0	0	0
GRM6	6143	10	0	1	1	1	11	33	2	5	18	0	6	7	24	18	5	4	16	9	86	0	8	3	8	14	0	0	10	2	1	30	7	8	0	6	0	0	77	2	0	18	12	44	3	13	7	25	30
THG1L	3107	0	0	0	0	0	0	0	0	0	0	0	15	1	0	0	1	1	0	1	0	0	0	0	0	2	1	0	0	2	0	1	1	0	0	0	1	0	0	0	0	0	1	4	0	2	0	0	1
IL12B	2761	0	0	0	0	3	9	159	5	0	0	0	1	0	0	0	0	0	16	3	18	0	3	0	2	4	0	0	0	0	0	2	0	0	0	0	0	0	28	0	2	22	0	14	0	0	0	0	0
BTNL8	2229	0	0	14	0	0	0	0	19	0	0	0	1	0	0	0	0	0	0	0	0	0	0	0	0	0	0	0	0	0	0	0	0	0	0	0	0	0	0	0	0	0	106	0	0	0	0	0	0
TTC1	1467	0	0	0	0	0	0	0	0	0	0	0	0	0	0	0	0	0	0	0	0	0	0	0	0	0	0	0	0	0	0	0	0	0	0	0	0	0	0	0	13	0	0	17	0	0	0	0	0
LNPEP	12752	25	0	0	1	6	1	278	0	14	0	0	14	0	2	1	1	0	5	0	16	0	7	40	5	2	3	0	29	11	0	5	2	2	0	3	12	0	27	4	0	0	8	11	0	2	109	13	19
AGXT2	2364	0	19	0	0	0	0	0	0	0	0	0	0	0	0	0	0	0	0	0	0	0	0	0	0	37	0	0	0	0	0	0	0	0	0	0	0	0	0	0	0	0	0	0	0	0	0	0	0
IL5	816	0	0	0	5	0	0	0	0	0	0	0	0	0	0	0	0	0	0	0	0	0	0	0	0	16	0	0	0	0	0	0	0	0	0	0	0	0	0	47	1	0	0	498	0	0	40	0	0
ST8SIA4	6303	1	0	0	1	0	0	40	0	0	0	0	5	0	0	0	2	0	9	0	3	1	42	0	0	1	0	0	1	2	1	51	0	3	0	1	0	0	12	4	0	0	14	12	5	10	0	2	1
PCDH12	6562	0	0	0	0	0	0	1	0	1	0	0	0	0	0	0	0	0	1	0	74	0	0	0	79	0	0	0	0	0	0	0	0	0	0	0	0	0	96	0	0	0	0	0	102	0	0	0	0
NUP155	8143	3	54	14	2	56	83	18	113	4	14	0	11	98	83	206	30	2	88	1	175	0	22	32	51	241	7	0	428	8	47	2	0	25	25	0	3	273	405	3	3	7	90	402	18	6	0	0	338
C5orf15	2358	0	0	0	0	0	0	1	0	0	0	0	0	0	1	0	0	87	0	0	1	0	0	0	0	1	1	0	0	0	0	1	0	0	0	12	0	0	1	0	0	0	0	0	0	0	0	0	0
TRIM23	4186	0	8	0	0	0	0	0	0	0	0	0	0	0	0	0	0	0	0	83	0	0	0	0	0	0	0	0	0	0	0	0	0	29	0	0	0	0	0	0	0	0	0	0	0	0	0	0	0
RARS	2146	0	0	0	0	0	2	0	0	0	0	0	0	0	0	0	0	0	0	0	0	0	0	0	0	0	0	0	0	0	0	0	0	0	0	0	0	0	0	0	0	0	0	0	0	0	0	0	0
CDX1	1758	0	23	0	0	0	0	154	0	0	0	9	1	0	0	0	49	0	44	112	0	0	0	0	0	0	0	0	0	0	0	0	0	4	0	0	2	0	0	0	0	19	0	0	0	0	0	0	0
BNIP1	1339	0	0	0	0	0	0	0	0	0	0	0	2	0	0	0	0	0	0	0	0	60	0	0	0	0	0	0	0	0	0	1	0	0	0	0	0	0	3	0	0	0	0	0	0	0	0	0	1
SLC7A14	10103	3	0	1	2	9	8	20	2	1	22	0	1	0	0	38	19	10	4	0	12	2	32	2	118	15	0	0	14	2	26	22	10	25	0	4	4	0	27	16	0	7	1	23	1	20	0	20	12
SEMA3G	4899	0	0	0	94	0	0	1	0	0	0	0	1	0	1	0	41	0	28	0	0	0	0	0	0	0	0	0	122	0	0	0	0	0	0	0	0	0	4	0	0	0	0	1	1	0	0	0	0
ZMYND10	2896	0	22	0	1	0	1	0	6	0	0	5	19	0	0	0	0	0	0	47	0	0	0	0	0	0	0	0	5	0	0	8	0	5	0	0	0	0	6	2	0	2	50	14	0	3	0	0	0
LTF	2979	0	0	0	0	0	0	0	0	0	0	0	0	0	72	0	0	0	0	0	0	0	0	0	0	0	0	0	0	0	0	0	0	0	0	0	0	0	0	0	0	0	0	0	0	0	0	0	0
MLH1	2752	0	0	0	0	0	0	0	0	0	0	0	0	113	0	0	0	0	55	0	119	0	0	0	0	0	3	0	0	0	17	59	0	0	5	0	5	220	1	0	0	0	0	1	0	0	0	0	0
EHHADH	3850	0	0	0	0	0	0	0	1	0	0	0	0	0	0	0	12	0	5	0	44	0	0	0	1	0	0	0	0	0	0	0	0	0	0	0	0	0	0	0	0	0	0	1	0	0	0	0	1
HRG	2015	0	0	0	0	0	0	0	0	0	0	0	0	0	0	0	0	0	0	0	0	0	0	0	0	0	0	0	0	0	0	0	0	0	0	0	0	0	0	0	0	0	0	0	0	0	0	0	0
RBP2	694	0	0	0	0	0	0	0	0	0	0	0	0	0	0	0	0	0	0	0	0	0	0	0	0	0	0	0	0	0	0	0	0	0	0	0	0	0	0	0	0	0	0	0	0	0	0	0	0
PFKFB4	3586	0	0	0	0	0	0	187	0	0	0	1	1	1	0	0	0	0	3	0	48	0	0	0	0	0	0	0	0	0	0	0	1	0	0	0	0	0	0	0	0	0	112	0	1	0	0	0	146
HES1	1578	0	0	0	7	0	0	0	0	0	0	0	0	0	0	0	0	0	0	0	37	0	0	0	0	0	0	0	0	0	0	0	56	0	0	0	0	0	0	0	0	0	38	0	0	0	0	0	0
GNAT1	2417	0	0	0	0	0	0	0	0	0	0	0	0	0	0	0	0	0	0	0	0	0	0	0	0	0	0	0	0	0	0	0	0	0	0	0	0	0	0	0	0	0	0	0	0	0	0	0	0
TUSC2	1691	0	0	0	0	107	0	0	0	0	0	0	0	0	0	0	0	0	0	0	0	0	0	0	0	0	0	0	0	0	0	0	0	0	0	0	0	0	0	0	0	0	0	0	0	0	0	0	0
GNB4	6434	1	1	0	29	7	3	124	11	3	0	0	3	4	25	14	0	9	2	0	23	1	28	2	5	18	0	0	1	14	4	73	0	53	0	1	0	0	79	109	0	26	8	217	0	3	71	31	0
MORC1	3764	0	0	0	0	0	0	0	0	0	0	0	0	0	0	84	0	0	0	0	0	104	0	0	76	0	0	1	0	0	0	0	1	139	14	0	10	0	52	0	0	0	0	0	0	0	0	0	0
UMPS	6738	17	0	5	136	57	14	324	13	20	72	44	58	101	571	25	157	191	53	43	513	0	137	49	51	257	2	3	0	37	15	28	162	40	19	2	0	165	316	191	5	19	723	480	50	91	144	230	296
KLHL18	4620	0	0	0	0	0	0	0	0	0	0	0	1	0	0	0	0	0	0	0	0	0	0	0	0	0	0	0	0	0	0	0	0	0	0	5	0	0	0	0	0	0	0	0	0	0	0	0	0
RRP9	1578	2	0	0	1	0	0	0	0	0	0	0	0	0	1	0	1	0	1	0	1	0	1	0	0	0	1	0	1	0	0	1	1	0	0	0	0	0	1	2	0	0	4	2	0	0	0	0	0
AADAC	1642	0	0	0	0	0	0	0	0	0	0	0	0	0	0	0	0	0	0	0	0	0	0	0	0	0	0	0	0	0	0	0	0	0	0	0	0	0	0	0	0	0	0	0	0	0	0	0	0
EIF1B	1010	0	0	13	0	0	0	0	0	0	0	0	0	0	325	0	2	0	0	0	0	0	3	0	0	89	0	0	0	0	22	0	0	1	0	0	0	0	1	0	0	0	0	0	0	0	0	0	0
ZBTB47	3781	1	0	0	8	1	2	2	0	0	1	0	1	0	8	4	7	0	4	0	14	3	2	11	5	2	0	0	76	3	3	0	0	0	0	0	1	0	6	84	0	0	4	10	0	1	0	0	8
NKTR	7343	0	0	0	0	0	0	2	0	0	0	0	0	0	0	0	0	0	0	0	34	0	0	0	0	1	1	0	1	0	0	1	0	0	0	0	0	0	1	0	0	0	0	0	0	0	0	0	0
NEK4	6057	1	4	0	50	0	0	9	3	0	3	0	133	0	0	0	10	1	10	0	4	1	24	2	1	15	0	0	6	4	2	7	0	58	0	1	3	0	5	6	2	2	1	29	0	7	0	0	32
TMEM159	2014	0	0	0	1	0	1	0	0	0	0	0	9	0	0	0	2	0	22	2	2	0	1	0	0	0	1	0	22	0	2	0	0	1	1	0	0	0	10	3	0	3	0	153	2	2	0	0	0
WDFY1	4660	0	0	0	0	0	0	192	0	18	0	0	0	0	1	0	0	0	40	0	0	0	0	0	0	0	0	0	0	0	0	0	0	0	0	0	0	0	0	0	0	4	0	0	0	0	0	0	0
EIF2AK2	10042	2	0	12	1	3	6	5	0	0	1	0	7	1	3	5	61	0	27	0	3	70	31	10	0	0	0	0	0	4	0	5	0	9	0	0	0	0	6	1	0	6	11	101	35	15	0	19	0
CPS1	5821	0	0	0	0	0	0	0	0	0	0	0	34	0	0	0	1	0	0	0	0	0	47	0	1	164	0	0	0	0	0	44	108	23	0	0	2	0	0	0	0	11	0	0	0	0	0	0	0
HEATR5B	6905	0	0	0	0	0	0	1	0	0	139	0	1	0	0	0	0	0	0	0	0	0	58	0	0	0	0	0	0	0	0	0	0	0	0	1	0	0	0	0	0	0	0	0	0	0	0	0	0
MDH1	1650	0	0	0	0	0	0	0	0	0	0	0	0	0	0	0	0	0	55	0	1	0	0	0	0	1	1	0	0	0	0	0	0	23	0	0	7	0	0	0	0	0	2	0	0	0	0	0	0
MAPRE3	1892	0	0	0	0	0	0	0	0	0	0	0	0	0	0	0	0	0	0	0	0	0	0	0	0	0	1	0	0	13	0	1	0	0	0	0	0	0	0	0	0	2	0	0	0	40	0	0	0
TMSB10	496	0	0	0	0	124	0	47	0	27	0	0	0	0	2	7	12	0	73	0	0	0	51	26	41	0	1	0	2	0	3	11	0	0	0	0	0	0	115	53	0	0	0	17	0	0	0	150	0
NCK2	2683	0	0	0	0	0	3	3	0	0	0	0	0	0	0	0	0	0	38	0	0	0	0	0	0	0	0	0	0	0	0	1	0	0	0	0	0	0	0	0	0	0	0	0	0	0	0	0	0
TFPI	3885	0	1	0	0	0	0	10	0	0	0	0	2	0	1	0	0	0	32	0	0	0	0	0	0	0	0	0	0	1	0	1	0	47	0	0	0	0	0	1	0	4	0	34	0	0	0	1	0
NDUFS1	11819	8	4	3	3	6	74	280	18	7	5	0	59	17	21	12	22	1	122	1	83	5	13	7	10	56	2	0	20	21	5	18	0	31	0	8	14	0	108	25	0	10	16	53	3	66	0	12	88
SLC11A1	3852	0	0	0	0	0	0	1	0	0	0	0	0	0	0	0	0	0	1	13	0	0	0	0	7	46	2	0	0	0	0	0	0	0	0	0	6	0	0	1	0	1	0	0	0	0	0	1	0
APOB	14121	5	0	0	0	33	0	21	0	0	0	0	0	84	0	0	0	0	1	0	0	0	0	0	0	4	0	0	64	6	0	0	1	1	0	13	0	0	0	25	0	0	47	0	0	0	0	0	0
INO80B	1261	0	7	0	0	0	0	0	0	0	0	0	0	0	0	0	0	0	0	0	0	0	0	0	0	0	0	0	0	0	0	0	0	0	0	0	0	0	0	0	0	0	0	0	0	0	0	0	0
TTL	14269	18	0	0	81	15	59	38	2	4	12	2	159	11	56	13	11	2	54	0	64	5	35	2	33	41	0	2	59	26	65	38	76	72	0	1	8	67	209	42	2	15	216	232	169	115	0	166	4
FAHD2A	4757	0	0	0	0	0	0	0	0	0	0	0	0	0	0	0	0	0	0	0	0	0	0	0	0	0	16	14	0	0	0	0	6	42	0	0	0	0	0	0	4	0	0	1	0	0	0	0	0
SF3B6	770	0	0	0	0	0	0	0	0	0	0	0	0	0	0	0	0	0	0	0	0	0	0	0	0	0	0	0	0	0	0	0	0	0	0	0	0	0	0	0	0	0	0	0	0	0	0	0	0
SLC30A3	2260	0	0	0	0	0	0	0	0	0	0	0	0	0	0	0	0	0	15	0	0	0	0	0	0	0	0	0	47	0	0	37	0	0	0	0	1	0	1	0	0	0	47	1	0	0	0	0	1
NRBP1	2887	0	0	0	0	0	0	0	0	0	0	0	0	0	0	0	0	0	0	0	0	0	0	0	84	0	3	0	0	0	0	0	0	0	0	0	0	0	0	0	0	0	4	0	0	0	0	0	0
REEP6	1794	0	0	0	0	0	0	0	0	0	0	0	0	0	0	0	1	0	0	1	0	0	0	0	0	0	0	0	0	0	0	0	0	0	0	0	0	0	0	0	0	0	0	0	0	0	0	0	0
MOGS	2895	0	0	0	0	0	0	0	22	0	0	0	0	0	0	0	72	0	42	0	0	0	0	0	0	0	0	0	0	0	0	0	0	0	0	43	0	0	0	0	0	0	0	0	0	0	0	0	0
PCGF1	1792	0	0	0	0	0	0	0	0	0	0	0	0	0	0	0	0	0	1	0	0	0	0	0	0	0	0	0	0	0	0	0	0	0	0	0	0	0	0	0	0	0	0	9	0	0	0	0	0
TLX2	2136	0	0	2	0	0	0	0	0	0	0	0	0	0	0	0	0	0	0	0	0	0	0	0	0	0	0	0	0	18	0	0	0	0	0	0	0	0	0	0	0	0	0	1	0	0	0	0	0
DOK1	2555	0	0	0	0	0	0	17	0	0	0	0	0	0	75	0	0	0	0	0	0	0	0	0	0	0	0	12	0	2	0	0	0	0	13	0	0	0	0	0	0	0	0	0	0	0	142	0	0
ACADL	2543	0	0	0	0	0	0	0	0	8	0	0	0	0	0	0	0	0	2	0	0	0	0	0	0	0	0	0	0	0	0	31	0	0	0	0	0	0	0	0	0	0	0	0	0	0	1	0	0
EVA1A	1815	0	0	0	0	0	0	0	0	0	0	0	0	0	0	0	0	0	0	0	0	0	0	0	0	0	0	0	0	0	0	0	0	0	0	0	0	0	0	1	0	0	0	0	0	0	0	0	0
REG1A	808	0	0	0	0	0	0	0	0	0	0	0	0	0	0	0	0	0	0	0	0	0	0	0	1	0	0	0	0	16	0	0	0	0	0	0	0	0	0	0	1	0	0	0	0	0	0	0	0
IGFBP2	1439	0	0	0	0	0	0	0	0	0	0	0	0	0	0	0	0	0	60	0	0	5	0	0	0	0	1	0	0	0	0	0	0	0	0	38	0	0	0	0	0	0	0	0	0	0	0	0	0
IGFBP5	6215	2	0	0	0	0	0	2	0	0	0	0	1	0	0	0	0	0	5	0	0	0	0	21	0	0	0	1	57	0	0	0	0	1	0	0	0	0	0	0	11	0	1	1	0	0	0	0	0
KCNJ13	2950	0	0	0	0	91	75	383	0	0	0	0	0	0	0	0	80	0	0	0	0	57	0	0	0	0	0	0	0	0	0	0	0	42	0	0	0	0	97	0	0	68	1	0	238	52	0	154	0
GGCX	7569	1	0	0	1	1	9	0	41	0	3	1	413	51	1	2	5	0	42	1	57	2	9	5	1	16	10	0	7	7	3	9	0	52	0	1	3	0	52	15	0	9	47	40	27	20	0	4	1
NEU2	1143	0	0	0	16	0	0	0	0	0	0	0	0	0	0	0	0	0	0	0	0	0	0	0	0	1	0	0	0	0	0	0	0	0	0	0	0	0	0	0	0	0	0	0	0	0	0	0	0
HSPE1	950	0	0	0	57	0	0	0	0	0	0	0	0	0	0	0	0	0	0	0	0	0	0	0	0	0	0	0	0	0	0	0	0	13	0	0	0	0	0	0	0	0	0	0	0	0	0	0	0
PRKAG3	2326	0	0	0	0	0	0	0	0	0	0	0	0	0	131	0	0	0	0	0	0	0	0	0	0	0	0	0	0	0	0	0	0	0	0	0	0	0	0	0	0	0	0	90	0	0	0	0	0
WNT6	1703	0	0	48	0	0	91	425	56	0	154	0	894	0	0	0	87	0	455	183	142	38	78	85	0	247	3	0	1	18	33	42	1	147	8	6	0	0	36	119	0	127	0	0	0	0	134	263	0
SLC9A2	5410	0	0	0	0	0	0	0	0	0	0	0	0	0	0	0	36	0	13	0	0	0	0	0	0	0	0	0	0	0	0	0	0	0	0	0	0	0	0	0	0	0	0	0	0	0	0	0	0
PPP1R7	2386	0	0	0	0	0	0	0	0	0	0	0	0	0	0	0	0	0	0	0	0	0	0	0	0	0	0	0	0	0	0	0	0	0	0	0	0	0	1	0	0	1	0	1	0	0	0	0	0
PROC	1773	0	0	0	0	0	0	0	0	0	0	0	0	0	0	0	0	0	0	0	0	0	0	0	0	0	0	0	0	0	0	0	1	0	0	0	0	0	0	0	0	0	0	0	0	0	0	0	0
ID2	2041	0	0	0	0	0	0	0	0	1	0	0	1	0	0	3	0	0	0	0	0	0	0	2	0	1	0	0	0	0	0	1	0	0	0	0	0	2	0	0	5	0	0	0	0	0	0	1	0
ODC1	2653	0	0	0	0	0	0	0	0	0	0	0	0	0	0	0	0	1	0	0	1	0	0	0	73	0	6	0	0	0	0	0	0	0	0	0	0	0	0	0	0	5	0	0	0	0	0	1	0
GORASP2	3173	0	8	2	60	0	1	131	13	11	1	4	39	0	113	7	35	29	60	13	33	0	20	17	18	140	0	0	0	6	8	6	0	69	8	11	4	8	87	34	0	14	29	45	59	45	13	88	26
CEBPZ	3463	0	0	0	1	0	0	0	0	7	0	0	0	0	0	0	0	0	0	0	0	0	0	1	0	0	0	0	0	0	0	0	0	0	0	0	0	0	0	0	0	0	0	0	0	0	0	0	1
DLX2	2453	0	41	0	0	0	0	36	0	0	0	0	0	0	1	0	0	0	0	0	0	0	0	0	1	0	0	0	0	0	0	0	0	4	0	0	0	0	1	0	0	0	0	109	1	0	0	0	0
SLC1A4	4561	0	0	0	0	0	0	0	0	0	0	0	0	0	0	0	0	0	0	0	0	0	0	0	0	1	0	0	0	0	0	0	0	0	0	0	0	0	0	0	0	0	0	0	0	0	0	0	0
ORC2	4312	5	1	0	3	0	4	0	0	0	0	0	28	1	0	10	3	1	47	0	10	0	0	0	0	11	0	0	0	0	0	13	0	0	0	0	0	0	117	1	0	16	3	25	0	0	0	200	8
PPP3R1	3023	0	0	0	0	0	0	197	0	0	0	0	712	0	1	0	72	0	0	0	141	0	0	0	0	0	0	0	0	0	0	0	0	0	0	0	0	0	0	0	0	0	0	1	0	0	0	0	0
PLEK	2869	0	1	0	0	0	0	0	0	3	0	0	0	0	0	0	0	0	0	0	0	0	0	0	0	87	0	0	0	0	0	0	0	0	0	0	0	0	0	0	0	0	0	0	55	0	0	0	10
KISS1R	1625	0	0	0	0	0	0	0	0	0	0	0	0	0	0	0	0	0	0	0	0	6	0	1	0	0	0	0	0	0	0	0	0	0	0	0	0	0	0	0	0	0	4	0	0	0	0	0	0
GRIN3B	3281	0	0	0	1	0	0	1	4	0	0	0	0	0	0	7	0	0	0	0	0	0	0	0	0	0	13	0	0	0	0	0	0	0	0	0	1	0	0	0	0	0	1	27	0	3	0	1	0
ATP6V1B1	1939	0	0	0	0	0	0	0	0	0	0	0	1	0	0	0	0	0	0	0	0	0	0	0	0	0	0	0	61	0	0	0	0	0	0	0	0	0	1	36	0	0	67	0	0	0	0	0	0
MSH6	7476	0	5	0	0	32	75	0	2	0	0	0	0	0	0	0	0	73	0	0	220	31	0	27	3	121	0	12	1	3	11	1	98	1	2	2	0	0	232	1	0	1	9	0	44	95	123	80	213
PLEKHA3	13880	3	5	0	0	0	0	2	1	20	0	0	6	0	0	0	70	0	29	9	1	0	71	0	0	0	0	0	1	0	0	1	0	0	0	46	3	4	98	0	0	6	0	32	0	28	0	0	0
SPR	1480	0	0	0	0	0	0	1	0	0	21	0	0	0	1	0	0	0	0	0	0	0	0	0	0	51	0	0	0	5	0	0	0	0	0	0	0	0	0	0	0	0	0	0	0	0	0	0	0
CLCA1	3310	0	0	0	0	0	0	0	0	0	0	0	0	0	0	0	0	0	0	0	0	0	0	0	0	0	0	0	113	0	0	0	0	0	0	0	0	0	0	0	0	0	0	0	98	0	0	0	0
BCL9	6278	0	0	0	8	0	0	0	0	0	0	0	0	0	0	15	0	0	0	4	0	2	0	2	0	0	0	0	0	10	0	0	0	0	0	0	0	0	2	0	0	0	0	0	117	0	0	0	0
TPSG1	1108	0	0	0	0	0	0	0	0	0	0	0	0	0	0	0	0	1	0	0	0	0	0	0	0	0	0	0	0	0	0	0	0	0	0	0	0	0	0	0	0	0	0	0	0	0	0	0	0
ANGPTL1	3348	0	0	0	0	0	0	0	0	0	0	0	0	0	0	0	0	0	0	0	0	0	0	0	0	0	0	0	0	0	0	0	0	0	0	0	0	0	0	0	0	0	0	0	0	0	0	0	0
TCEANC2	10436	2	0	0	19	10	1	5	12	0	8	0	10	2	1	1	34	13	13	1	11	4	17	0	0	0	4	1	1	2	16	64	78	12	24	0	0	0	112	9	0	10	0	10	0	15	7	12	19
TMEM59	6691	0	0	0	1	0	5	3	42	0	0	0	3	0	1	2	0	0	1	0	13	2	0	1	0	54	1	0	1	0	6	0	0	0	0	1	0	0	1	1	0	5	1	6	0	11	0	117	0
RPL22	2078	0	0	0	0	78	6	0	0	0	0	0	9	0	0	1	7	0	1	43	145	0	2	0	0	0	1	0	0	0	2	0	0	1	0	0	1	1	3	0	2	4	2	83	0	10	0	0	337
OPRD1	9345	9	0	0	13	0	17	24	2	0	54	0	13	0	15	0	3	35	123	36	43	0	4	4	5	3	0	0	17	1	22	72	2	18	0	1	0	0	164	42	1	10	0	40	18	96	0	1	1
WDR77	2576	0	0	0	0	0	0	0	0	5	0	0	0	0	0	0	0	0	9	0	0	0	0	0	0	0	0	0	0	0	0	0	0	0	0	0	0	0	0	0	0	0	0	0	0	0	0	0	0
C1orf21	10265	11	0	0	1	0	0	108	13	0	0	0	0	0	0	31	0	0	105	46	0	1	3	5	3	24	0	17	7	0	1	1	0	0	24	7	7	0	0	0	0	0	3	6	4	64	0	4	0
MAD2L2	1860	2	0	13	0	0	0	0	0	0	23	0	14	0	0	0	7	0	0	0	0	0	0	3	0	0	0	0	0	3	0	60	58	0	0	0	0	248	31	154	0	37	100	0	0	0	146	0	0
MFN2	4539	0	1	0	0	0	37	0	0	0	0	0	0	0	0	0	0	0	0	0	0	0	0	0	0	0	0	0	0	0	0	71	0	1	0	0	0	0	1	0	0	0	18	0	0	0	0	0	0
MIIP	1573	7	0	0	1	0	0	0	0	0	0	0	194	0	0	0	0	0	0	0	0	0	0	0	0	0	0	0	0	24	0	0	0	50	0	0	0	0	0	0	0	0	0	0	0	0	0	0	0
SLC35D1	6162	1	0	0	0	1	0	0	1	1	0	0	1	0	1	0	1	0	0	0	0	0	3	0	0	4	0	0	0	13	0	0	0	0	0	0	0	0	2	0	0	0	0	0	0	2	6	0	0
PRAMEF10	1525	0	0	0	0	0	0	0	0	0	0	0	0	0	0	0	2	0	0	0	0	0	0	10	0	0	0	0	0	0	0	0	0	0	0	0	3	0	0	0	0	0	0	1	0	0	0	0	0
PRAMEF4	1828	0	0	0	0	0	0	0	0	0	0	0	0	0	0	0	0	0	0	0	0	0	0	0	0	0	0	0	0	0	0	0	0	2	0	0	0	0	0	0	0	0	0	0	0	0	0	0	0
PRDM2	7957	2	2	9	103	0	3	19	0	1	1	0	10	0	8	3	2	0	4	0	34	0	2	2	0	4	1	0	3	4	7	2	0	0	1	4	3	0	26	37	0	1	62	1	12	1	2	1	16
RGS2	1354	0	0	0	0	0	0	47	20	0	0	0	0	0	24	0	67	0	56	0	0	0	6	31	0	0	0	0	6	0	0	0	0	66	0	0	0	0	97	0	0	0	0	0	39	0	0	0	10
NT5C1A	1107	0	0	0	0	0	0	0	0	0	0	0	0	0	0	0	0	0	0	0	0	0	0	0	0	0	0	0	0	0	0	0	0	0	0	0	0	0	0	0	0	0	0	0	0	0	0	0	0
AKR7A2	1362	0	0	0	0	0	0	0	0	0	0	0	0	0	0	0	0	0	0	0	0	0	0	0	0	0	0	0	0	0	0	0	0	0	0	0	0	0	0	0	0	0	0	0	0	0	0	0	0
P3H1	2993	0	0	0	0	1	0	1	0	0	0	0	0	0	1	0	0	0	0	0	0	22	0	1	0	0	0	0	0	0	0	1	0	0	0	0	0	0	95	0	0	7	0	0	117	0	0	0	0
SLC19A2	3671	0	0	0	0	0	0	0	21	0	0	0	0	0	0	1	0	0	0	0	0	0	0	0	0	0	0	0	0	14	0	0	0	0	0	0	0	0	0	0	0	0	0	0	0	0	0	0	0
SELL	2436	1	0	0	8	0	3	157	2	4	0	0	0	229	0	0	0	112	77	93	0	0	0	50	50	0	0	0	0	0	0	89	0	12	0	0	0	0	4	0	0	0	41	6	0	0	0	0	0
VAMP4	5159	0	0	0	0	0	0	0	0	0	0	0	0	0	0	0	0	0	4	7	0	0	0	0	0	0	0	0	5	2	0	1	0	0	1	0	1	3	2	0	0	0	0	1	0	0	0	0	0
SYF2	1345	0	0	0	76	0	0	0	0	0	0	0	1	5	0	0	0	0	55	0	0	0	0	0	0	0	1	0	0	0	0	0	0	0	0	0	0	0	0	0	0	0	0	11	0	6	0	0	27
SLC5A9	3272	0	0	0	0	0	0	0	0	0	0	0	0	0	0	0	1	0	0	0	0	0	0	0	1	0	0	0	0	1	0	0	0	0	0	0	0	0	0	0	0	1	0	0	0	0	0	0	0
CTSD	2123	0	0	0	0	0	29	0	0	0	0	0	0	61	0	0	0	0	0	0	0	0	0	0	0	0	1	0	0	0	0	0	0	0	0	0	0	0	0	0	0	1	0	0	0	0	0	0	0
A4GNT	1771	26	0	0	0	0	0	0	0	0	0	0	0	0	0	0	0	0	0	0	0	0	0	0	0	0	0	0	0	0	0	0	0	0	0	0	0	0	0	0	0	0	0	0	0	0	0	0	0
MMP8	3056	0	0	0	0	0	0	0	0	0	0	0	0	0	0	0	0	0	14	0	0	0	0	0	0	0	0	18	0	0	0	0	0	0	0	0	0	0	0	0	0	0	0	1	0	0	0	0	0
APOA1	1227	0	0	0	0	0	0	0	0	0	0	0	0	0	0	0	0	0	0	0	0	0	0	0	1	0	0	0	0	0	0	0	0	0	0	0	0	0	0	0	0	0	0	0	0	0	0	0	0
SLC8A2	5234	0	0	0	3	0	0	0	0	0	0	0	1	0	0	0	0	0	0	70	11	0	1	0	0	0	0	0	7	0	0	7	0	0	0	0	4	0	12	1	0	0	0	1	1	0	0	0	1
TNP1	407	0	0	0	0	0	0	0	0	0	0	0	0	0	0	0	0	0	0	0	0	0	0	0	0	0	0	0	0	0	0	0	0	0	0	0	0	0	0	0	0	0	0	0	0	0	0	0	0
FASTKD2	3188	0	0	0	0	0	0	0	0	0	0	0	0	0	0	0	1	0	0	0	0	0	0	0	0	0	0	0	0	0	0	15	51	0	0	0	0	0	0	0	0	0	0	0	0	0	0	0	0
SPACA1	1499	0	0	0	0	0	0	0	0	0	0	0	0	0	0	0	1	0	0	0	0	0	0	0	0	0	0	0	114	0	1	0	0	0	0	0	0	0	0	0	0	0	0	0	0	0	0	0	0
TBPL1	4228	0	0	0	0	1	0	4	0	0	0	0	0	0	0	0	74	0	130	0	0	0	0	0	0	0	0	0	0	0	0	0	0	0	0	1	0	0	1	0	0	0	0	3	0	74	1	5	0
ZC2HC1B	1002	0	0	0	0	0	0	0	0	0	0	0	0	0	0	0	0	0	6	0	0	0	0	33	0	0	0	0	0	0	0	0	0	0	0	0	0	0	0	0	0	0	0	3	0	0	0	0	0
FBXO30	9009	0	0	0	0	0	0	0	0	0	0	1	2	0	0	0	1	0	0	0	47	50	0	0	14	0	0	0	0	0	0	0	0	0	0	0	0	0	1	0	0	0	0	0	0	122	0	1	0
MED28	10868	1	0	1	2	29	11	170	1	0	120	23	32	1	53	14	8	5	29	6	32	5	8	4	4	72	5	1	64	6	25	78	55	7	1	2	8	0	107	141	0	0	25	165	3	23	0	24	34
RNF103	3477	0	0	0	0	0	0	0	0	1	0	0	0	0	0	0	0	0	0	0	0	0	0	0	0	0	1	0	16	0	0	0	0	0	0	0	0	0	0	0	0	0	0	1	0	0	0	0	0
RPN2	2515	8	0	0	0	0	0	0	0	0	0	0	0	0	0	1	0	0	0	0	0	0	0	0	0	0	0	0	0	0	0	0	0	0	0	0	0	0	0	0	0	0	1	0	0	0	0	0	0
SOGA1	14371	4	3	0	1	3	47	24	32	1	13	2	11	1	1	2	2	0	11	1	24	28	0	11	47	10	0	0	11	12	7	5	1	0	0	7	4	0	43	15	0	7	38	157	1	59	0	10	3
PKD2	5056	21	0	0	0	82	0	1468	0	0	0	133	436	0	0	0	1	145	0	93	15	65	1	0	0	1	9	0	194	59	0	10	0	0	0	0	0	0	384	24	0	27	3	1	193	0	0	0	0
ABCG2	4479	0	0	0	0	0	0	0	0	16	0	0	0	0	0	0	1	0	0	0	0	8	1	31	0	0	0	0	0	24	0	0	0	0	0	0	0	0	0	0	0	0	0	0	0	0	0	0	0
SPP1	1581	0	0	0	0	0	0	0	0	0	0	0	0	0	0	0	0	0	37	0	0	0	0	0	0	0	0	0	0	0	0	0	0	0	1	0	0	0	2	0	0	18	0	0	0	0	0	0	0
STBD1	3420	0	0	0	0	0	0	4	0	5	0	0	0	0	0	0	0	1	0	0	0	0	0	5	0	0	0	0	0	0	0	0	0	0	0	0	0	0	17	0	0	0	0	14	1	0	0	0	2
CCNI	2772	3	0	0	0	112	1	79	0	0	3	0	0	79	0	5	52	0	1	0	2	1	28	3	0	3	0	0	2	3	12	45	0	51	0	5	1	0	108	0	0	0	2	3	0	5	0	64	54
RARRES1	1952	0	0	0	0	0	0	0	0	0	0	0	0	0	0	0	0	0	0	0	0	1	0	0	1	0	0	0	0	0	1	0	0	0	0	0	0	0	0	0	0	0	0	0	0	0	0	0	0
FGF23	3018	1	0	0	0	0	0	0	0	0	0	0	0	0	0	0	0	0	5	0	0	0	0	0	0	0	0	0	0	0	0	0	0	0	0	0	0	0	0	0	0	0	0	0	0	0	0	0	0
ELL2	6046	0	0	0	0	0	0	1	0	0	0	0	0	0	1	0	0	0	0	0	0	0	1	0	0	0	1	0	0	0	0	0	0	86	0	0	0	0	0	0	0	0	0	0	0	0	0	0	0
NDUFB3	755	0	0	0	0	0	0	0	0	0	0	0	0	0	0	0	0	0	0	0	0	0	52	0	0	0	0	0	0	0	0	4	0	0	0	0	0	0	0	0	0	0	0	0	0	0	0	0	0
ZFAND5	5310	1	0	0	1	0	0	1	4	1	0	4	3	0	28	0	0	0	0	0	4	0	6	0	0	15	0	0	0	0	0	8	0	0	0	1	0	0	3	5	0	42	2	4	0	2	0	127	0
DDX55	2654	0	0	0	0	0	0	342	2	0	0	0	4	0	0	0	0	0	3	1	0	0	0	0	0	0	0	0	0	0	0	0	0	0	0	0	0	0	1	0	0	41	0	0	0	0	0	0	7
HDHD3	1834	0	0	0	0	0	0	0	0	0	0	0	0	0	0	0	0	0	0	0	0	0	0	1	0	0	0	0	0	0	0	0	0	0	0	0	0	0	5	0	0	0	0	0	0	0	0	0	0
ALG2	2966	0	0	0	0	0	0	0	0	0	0	0	0	0	0	0	0	58	0	0	0	0	0	0	0	0	0	0	0	0	0	0	0	0	0	0	0	0	0	0	0	0	0	0	0	0	0	0	0
VPS4B	3324	7	0	0	0	0	0	400	0	0	0	1	1	0	0	0	0	0	56	0	0	0	0	0	0	2	13	0	0	0	2	1	0	26	0	0	0	0	15	0	0	0	0	10	0	3	0	62	0
SERPINB10	2122	0	0	0	1	0	0	3	0	1	18	0	15	0	0	0	0	0	8	0	14	0	9	2	11	9	0	3	0	2	0	0	0	1	0	0	0	0	19	8	0	0	8	32	0	4	0	16	22
GSC	1264	0	0	0	0	0	0	0	0	0	0	0	0	0	31	0	0	0	0	0	0	0	0	0	0	0	0	0	0	0	0	0	0	0	0	0	0	0	0	0	0	0	0	1	0	0	0	0	0
ADCK1	2234	14	0	0	0	0	0	0	0	0	0	0	101	0	0	0	0	0	0	0	0	0	0	0	0	0	0	0	0	0	0	0	0	0	0	0	0	0	0	0	0	0	0	0	0	0	0	0	0
NEK9	8310	6	6	0	0	23	41	67	11	4	2	2	15	13	42	24	9	3	54	5	163	2	62	65	18	23	2	4	74	1	3	47	12	15	4	2	0	0	126	29	8	2	44	90	1	47	0	42	57
IRF2BPL	4157	0	0	1	37	0	0	0	0	0	0	0	2	0	0	0	0	1	0	0	0	0	0	0	0	0	0	0	1	0	0	0	0	0	0	0	0	0	0	0	0	0	0	0	0	0	0	197	1
ACOT2	1774	0	0	0	0	0	0	0	0	0	0	0	0	0	0	0	0	0	10	0	0	0	0	0	0	0	0	0	0	0	1	35	0	0	0	0	0	0	0	0	0	0	0	0	0	0	0	0	0
FLVCR2	3632	0	0	0	0	0	0	0	37	0	0	0	0	0	0	1	0	0	0	0	0	0	0	0	1	0	0	0	1	0	0	101	0	0	0	0	0	0	0	0	0	6	58	0	0	0	0	0	0
TGFB3	2522	0	0	0	0	0	0	0	0	0	0	0	0	0	0	0	0	0	0	0	0	0	0	0	0	0	0	0	0	4	0	0	0	1	0	0	0	0	0	0	0	0	0	0	0	0	0	0	0
TP53I3	1998	0	0	0	0	0	0	0	0	0	0	0	0	0	0	0	0	0	0	0	0	0	0	0	0	0	0	0	0	0	0	0	0	0	0	0	0	0	0	0	0	0	0	0	0	0	0	0	0
RHOQ	2975	0	0	0	0	0	0	0	0	0	0	0	0	0	0	0	47	0	0	0	0	0	44	0	0	0	0	0	1	0	0	0	0	6	0	0	0	0	0	0	0	0	0	0	0	0	0	0	0
TMEM214	2990	2	0	0	0	0	0	8	0	0	0	0	0	0	0	0	0	0	0	91	0	0	0	0	0	0	0	0	0	0	0	0	0	1	0	0	0	0	0	0	0	0	0	0	0	0	0	0	0
ATAD2B	8103	0	0	0	1	0	8	0	6	15	0	0	0	0	81	0	0	0	16	0	0	0	57	0	0	1	0	0	1	0	0	0	0	0	0	0	0	0	0	0	0	0	0	0	0	0	0	0	0
YIPF4	11949	94	2	2	65	25	69	206	11	12	81	2	63	57	80	100	78	15	100	4	289	8	36	21	59	285	7	1	64	22	19	129	163	55	0	9	0	217	294	88	0	106	102	261	20	208	4	78	67
AFTPH	4113	0	9	21	0	0	0	0	0	17	0	0	404	98	333	0	0	0	1	0	0	0	0	26	0	0	0	0	75	0	0	0	0	0	0	0	9	0	0	1	0	0	0	0	0	0	0	0	0
LGALSL	3926	0	0	0	0	0	2	1	0	0	0	0	0	0	0	0	1	0	51	0	0	0	1	0	0	0	0	0	31	0	0	1	0	0	0	0	0	0	1	0	0	0	0	2	0	0	0	0	27
CRIPT	1953	0	0	0	0	0	0	0	0	0	0	0	0	0	0	0	0	0	0	0	0	0	0	0	0	0	0	0	0	0	0	0	0	0	0	0	0	0	1	0	0	0	0	0	0	0	0	0	0
MFSD13A	2852	0	0	0	0	0	0	0	3	0	0	0	13	0	0	2	0	1	3	0	2	0	0	0	0	0	0	0	0	0	0	1	0	0	0	0	0	0	7	0	0	0	0	24	0	23	0	0	0
SLF2	7288	0	0	0	0	2	4	1	1	0	0	0	1	0	0	0	3	0	2	2	3	0	0	16	0	0	0	0	0	0	0	4	0	0	0	0	0	24	10	2	0	2	0	5	0	4	0	1	0
PPP1R3C	2524	0	0	0	0	0	0	0	0	0	0	0	0	0	0	0	0	0	0	0	0	0	0	0	0	0	0	0	0	0	0	0	0	0	0	0	4	0	0	0	0	0	0	0	0	0	0	0	0
PRLHR	5446	0	0	0	0	0	19	0	0	0	7	0	79	0	63	45	0	0	11	0	0	1	0	0	35	13	3	0	11	0	2	61	0	21	0	0	0	0	37	0	2	1	72	174	2	6	0	0	0
HOXB8	1823	0	0	0	19	0	0	0	0	0	0	0	0	0	0	0	0	0	26	0	24	0	4	0	0	38	0	0	0	0	0	0	1	0	8	13	4	0	3	0	0	1	0	0	1	0	0	0	0
HOXB5	2041	0	0	0	0	0	0	0	0	0	0	0	0	0	0	0	0	0	0	0	0	0	24	0	0	0	0	0	0	0	0	0	0	0	0	0	0	0	0	0	0	0	1	0	0	0	0	0	0
HOXB7	1371	0	0	0	0	0	0	0	0	0	0	0	2	0	1	0	0	0	2	0	0	0	51	0	0	0	0	0	0	0	0	0	0	0	0	0	0	0	0	0	0	0	0	0	0	0	0	13	0
DUSP1	2019	0	0	0	0	0	0	0	0	0	0	0	0	0	0	2	0	0	0	0	0	0	0	0	0	1	0	0	0	0	17	0	0	0	0	0	0	0	0	0	0	0	0	56	0	0	0	0	0
PANK3	10506	16	6	1	12	8	21	93	4	5	5	0	14	110	17	8	3	2	30	1	241	3	4	14	19	27	4	0	48	8	0	68	99	27	0	1	9	0	60	1	3	11	98	68	18	113	1	58	119
MSX2	2241	0	0	0	0	0	23	1	0	0	0	0	0	0	0	0	0	0	0	0	0	0	0	0	0	0	0	0	0	0	0	0	0	0	0	0	0	0	0	0	0	0	0	0	0	0	0	0	0
INSL4	1952	0	0	0	0	0	0	0	0	0	0	0	0	0	0	0	0	0	0	0	0	1	0	0	0	0	0	0	0	0	0	0	0	0	0	0	0	0	0	0	0	0	0	0	0	0	0	0	0
IFNA7	737	0	0	0	0	0	0	0	0	0	0	0	0	58	0	0	0	93	0	0	18	0	0	0	0	0	0	0	0	0	0	63	86	0	0	0	0	0	0	0	0	30	0	0	0	18	0	0	0
LRP11	3260	0	0	0	0	0	0	1	0	0	0	0	0	0	0	0	1	0	0	0	0	0	0	0	0	0	0	0	0	0	0	0	0	0	0	0	0	0	0	0	0	0	0	14	0	0	0	0	0
CCDC170	5293	0	13	0	2	29	5	5	0	0	1	0	0	0	3	0	54	0	1	0	1	0	0	0	1	0	0	0	0	27	0	0	0	1	1	1	0	0	0	0	0	0	0	3	17	5	0	0	0
ARAP3	5250	2	0	0	0	0	0	5	0	1	0	0	1	0	2	0	0	2	9	0	0	0	1	1	0	0	0	0	2	0	0	0	0	23	0	0	0	0	37	112	0	0	0	0	0	7	0	2	0
PCDHB8	2740	0	0	0	0	0	0	0	0	0	0	0	0	0	0	0	0	0	0	0	0	0	0	0	0	0	0	0	0	0	0	0	0	0	0	0	1	0	6	0	0	27	0	0	0	0	0	0	0
PCDHB10	3290	0	0	0	0	0	0	0	0	0	0	0	0	0	0	0	0	0	0	0	0	0	0	0	0	0	0	0	0	0	6	1	28	0	0	0	0	0	44	0	0	0	0	0	98	56	0	0	0
PCDHB14	4828	0	0	0	0	0	0	1	0	1	1	0	3	0	0	0	1	0	1	0	0	0	0	0	1	2	0	0	0	0	0	0	1	0	0	0	0	0	10	29	0	0	0	0	0	0	0	0	2
PCDHB12	3853	0	0	0	0	0	1	0	0	0	0	0	92	0	0	0	0	0	0	0	0	0	0	0	16	0	0	0	0	0	0	0	0	0	0	0	0	0	51	108	0	0	0	0	0	54	0	0	0
SLC25A2	1417	0	0	0	0	0	0	0	0	0	0	0	202	0	0	0	0	0	0	0	0	0	0	0	0	0	0	1	1	0	0	0	0	0	0	0	0	0	0	0	0	0	0	0	0	0	0	0	0
PRRX1	4284	3	0	0	56	0	0	0	0	0	0	0	18	0	0	0	0	0	6	19	0	0	0	0	0	0	2	0	74	0	1	17	0	14	0	0	0	0	3	1	0	0	1	0	0	0	0	0	0
TNN	5008	0	0	0	0	0	0	1	0	0	0	0	0	0	0	0	0	0	51	0	0	0	0	0	0	36	0	0	1	0	0	0	0	25	0	0	0	0	1	0	0	0	0	0	0	0	0	0	0
PDZD11	1043	0	0	0	0	0	0	0	0	0	0	0	0	134	0	0	0	0	0	0	1	0	0	0	0	0	0	0	0	0	0	0	0	0	0	0	0	0	0	0	0	0	0	0	0	0	0	0	0
NUDCD1	4217	0	0	2	0	0	0	0	0	0	0	0	0	0	0	0	0	0	0	0	0	0	0	39	0	0	0	0	0	0	15	0	0	0	0	0	0	0	0	0	0	0	0	0	0	0	0	0	0
CCDC77	2371	32	0	0	0	0	0	0	0	0	0	0	0	0	0	17	0	1	0	0	107	0	112	0	0	2	0	0	131	0	0	0	0	0	0	0	0	0	0	0	0	0	45	0	0	0	0	82	0
UFM1	3138	0	0	0	0	0	0	1	30	2	0	0	0	0	0	0	0	0	9	0	0	0	2	0	0	17	0	0	0	0	9	1	0	1	0	0	6	0	77	0	0	9	4	2	0	5	0	0	0
ELF1	3566	0	0	0	0	2	0	0	49	0	0	0	0	0	0	0	0	0	0	39	0	0	0	43	0	0	0	0	174	0	0	0	0	0	0	0	0	0	30	0	0	27	0	0	0	0	0	0	0
ALG5	1154	0	0	0	0	0	0	0	0	0	0	0	0	0	0	0	0	0	0	0	0	0	0	0	0	0	0	0	0	0	0	0	0	0	0	0	0	0	0	0	0	0	0	0	0	0	0	0	0
FAM53C	4377	0	0	0	0	0	0	0	1	0	0	0	401	117	0	0	65	0	1034	0	24	1	63	20	0	0	7	14	7	0	22	1	212	24	0	39	9	0	186	2	0	0	105	0	0	5	0	0	109
MYOT	2337	0	0	0	0	0	0	0	0	0	0	0	0	0	0	0	0	0	0	0	0	0	0	0	0	0	0	0	0	0	0	0	0	0	0	0	0	0	77	0	0	0	0	0	0	0	0	0	0
EGR1	3138	0	0	0	0	0	0	0	0	0	0	0	1	0	0	0	0	0	28	0	0	0	1	0	0	0	0	0	0	0	0	0	0	0	2	0	2	0	0	0	0	2	82	69	0	0	0	0	0
PFN2	2261	0	0	0	0	0	0	0	0	0	0	0	0	0	0	1	79	0	13	0	0	1	0	0	0	0	0	0	1	0	0	0	0	1	0	0	0	0	0	0	0	0	0	0	0	0	0	0	0
NFYB	3512	0	0	1	0	0	0	0	0	0	0	0	0	0	0	0	2	0	129	0	1	0	0	0	0	0	0	0	0	0	1	3	0	0	0	0	0	0	0	0	0	0	2	112	2	3	0	0	0
DUSP4	5537	0	0	0	0	0	0	0	0	15	0	0	0	0	0	11	0	0	0	0	4	0	0	0	0	0	0	0	0	0	0	0	0	0	0	0	0	0	12	1	2	0	1	2	47	1	0	0	0
SORBS3	3459	0	0	0	0	0	0	2	0	0	0	0	0	1	1	1	74	0	0	0	0	0	0	0	0	0	0	0	0	0	17	0	0	0	6	0	8	0	0	0	0	0	29	0	0	0	0	0	0
PPP3CC	2189	0	0	0	0	0	0	0	0	0	0	0	0	0	0	0	2	0	0	0	0	0	0	0	0	0	0	0	0	0	0	0	0	0	0	0	0	0	0	0	0	0	0	0	0	0	0	0	0
TARDBP	5367	0	0	0	0	0	0	0	0	6	0	0	0	0	0	0	0	0	22	0	0	0	0	0	0	0	0	0	0	0	7	0	0	0	0	0	0	0	0	0	0	0	0	0	19	0	0	0	224
PRAMEF2	1642	0	0	0	0	0	0	0	0	2	0	0	0	0	84	0	0	0	0	0	0	0	0	0	0	19	0	0	55	0	9	0	0	0	0	0	0	0	0	0	0	10	0	0	0	0	0	0	0
RDH10	3949	0	1	0	0	0	0	1	0	0	0	0	298	1	0	1	0	0	6	0	0	1	1	0	0	0	0	0	4	0	0	1	0	0	0	0	0	0	2	0	0	0	1	0	0	2	0	1	0
DLX4	2034	0	0	0	0	0	0	0	0	0	0	0	0	0	0	1	0	0	0	0	0	0	0	0	1	0	0	0	0	0	0	0	0	0	0	0	0	0	0	0	0	0	0	0	0	0	0	0	0
COIL	2650	2	0	0	0	0	0	0	0	0	0	0	0	0	0	0	0	0	0	0	0	0	0	0	0	0	0	0	0	0	0	0	0	0	0	0	0	0	0	0	0	0	0	0	0	0	0	0	0
SLC35B1	1850	0	0	0	0	0	0	0	0	0	0	0	0	0	0	0	0	0	0	0	0	0	0	0	0	0	1	0	0	0	0	0	0	0	0	0	0	0	0	0	0	0	0	0	0	0	0	115	0
FAM117A	2365	0	0	0	0	44	36	84	0	0	0	0	0	0	0	0	1	0	1	0	1	0	0	0	0	0	0	0	0	0	0	0	0	0	0	0	0	0	1	0	0	0	0	1	0	0	2	24	0
MND1	968	0	80	46	15	92	116	3	50	0	0	0	302	0	43	179	0	0	101	79	3	0	64	0	0	204	0	14	92	2	0	165	328	0	18	0	7	0	75	110	0	13	0	225	1	0	0	373	132
ZNF141	2970	0	0	0	0	0	0	0	0	0	0	0	0	0	0	0	0	0	0	0	2	0	0	0	0	0	0	0	0	0	1	0	0	42	0	0	0	0	0	0	0	0	0	0	0	0	0	0	0
TSHZ3	5176	0	0	0	0	0	0	0	20	0	0	0	0	0	0	42	0	2	25	0	0	0	0	0	0	0	0	0	0	0	1	17	0	13	0	0	1	0	1	0	0	0	0	1	44	0	0	0	0
TAS2R8	1243	0	0	0	0	0	0	0	0	0	0	0	0	0	0	0	0	0	0	0	0	0	0	0	0	0	0	0	0	0	0	0	0	0	0	0	0	0	0	0	0	43	0	0	0	0	0	0	0
PLBD1	2426	0	0	0	1	0	0	0	0	0	0	0	0	0	35	0	0	0	0	0	0	0	0	0	0	0	0	0	0	0	14	0	0	0	0	0	0	0	0	0	0	0	0	1	0	0	1	0	0
KLRK1	1553	0	0	0	0	0	0	0	0	0	0	10	0	0	0	0	0	0	0	0	0	0	0	0	0	0	0	0	0	0	0	0	0	0	0	0	0	0	0	3	0	0	0	0	0	0	0	0	0
TAS2R10	1042	0	0	0	0	0	0	37	0	0	0	0	0	0	0	0	0	0	0	0	0	0	0	0	0	0	0	0	0	0	0	0	0	0	0	0	0	0	0	0	0	0	0	0	0	0	0	0	0
PRB1	1173	0	0	0	0	0	0	0	0	0	0	0	0	0	0	0	0	0	0	0	0	0	0	0	0	0	0	0	0	0	0	0	0	0	0	0	0	0	0	0	0	0	0	0	0	0	0	0	0
PYROXD1	4055	0	0	0	0	0	0	210	0	0	0	0	0	0	0	0	0	0	0	0	0	0	0	0	0	82	0	0	0	0	10	0	0	0	0	0	0	0	0	0	0	0	0	0	0	0	0	0	0
KCNJ8	2389	0	0	0	0	0	0	0	0	0	0	0	0	0	0	0	0	0	0	0	0	0	0	0	0	0	0	0	0	0	0	0	0	0	0	0	0	0	0	0	0	0	0	0	0	0	0	0	1
TAS2R7	1096	0	0	0	0	0	0	0	0	0	0	0	0	0	0	0	0	0	0	0	0	0	0	0	0	0	0	0	0	0	0	0	0	0	0	0	0	0	0	0	0	0	0	0	0	0	0	0	0
TAS2R9	1075	0	0	0	0	0	0	0	0	0	0	0	0	0	0	0	0	0	0	0	0	0	0	0	0	0	0	0	0	0	0	0	0	0	0	0	0	0	0	0	0	0	0	0	0	0	0	0	0
ZSCAN18	2779	0	0	0	1	0	0	0	0	0	0	0	0	0	0	0	0	0	0	0	0	0	0	0	0	0	10	0	0	0	0	0	0	0	0	0	0	0	0	0	0	0	0	16	0	0	0	0	0
TFG	1978	0	0	0	0	0	0	0	0	0	0	0	0	0	0	0	0	0	50	0	0	0	0	0	0	0	0	0	0	0	0	0	0	37	0	0	6	0	0	0	0	0	0	0	0	0	0	0	0
NAA50	6135	0	0	0	0	81	0	0	0	1	0	0	7	0	0	1	0	0	0	0	0	0	0	0	3	0	0	0	0	0	0	0	0	49	0	0	7	0	2	0	0	0	0	1	71	0	0	0	0
CAT	2302	0	0	0	0	0	0	0	0	0	0	0	0	0	0	0	0	0	0	0	1	0	0	0	0	1	0	0	0	8	0	0	0	0	0	0	0	0	0	3	0	0	0	0	1	0	0	0	0
FBXO24	2276	0	0	0	0	0	0	0	0	0	0	0	0	0	0	0	0	0	0	0	0	0	0	0	0	0	0	0	0	0	0	0	0	0	0	0	0	0	0	0	0	0	0	0	0	0	0	54	0
GJA3	5211	0	0	0	0	0	0	1	0	0	0	0	0	0	0	0	0	0	0	0	0	0	0	0	1	0	0	0	0	0	0	0	0	0	0	0	2	0	0	7	0	0	0	0	0	0	0	0	0
GHSR	1172	0	0	0	0	0	0	0	0	0	0	0	0	0	0	0	0	0	0	0	0	0	0	0	0	0	0	0	0	0	0	0	0	0	0	0	0	0	0	2	0	0	94	0	0	0	0	0	0
TNFSF10	1953	1	0	0	1	4	0	33	0	1	0	0	0	0	254	4	77	0	12	0	4	0	0	1	2	7	0	0	8	1	0	3	0	3	0	5	1	0	23	2	0	0	10	64	1	0	0	98	0
CPXM2	3554	0	0	0	0	2	0	5	0	0	71	0	0	0	0	0	0	0	26	0	0	0	0	0	0	0	1	0	0	0	0	0	0	0	0	0	0	0	2	0	0	5	1	0	0	0	0	0	0
ADORA3	1884	0	0	0	0	0	0	0	0	0	0	0	0	0	0	0	0	0	48	0	0	0	0	0	0	0	0	0	0	0	0	0	0	0	0	0	0	0	0	0	0	0	0	0	0	0	0	0	0
ACVR2A	5728	0	0	0	0	0	0	1	0	0	0	0	0	0	0	0	0	0	0	0	17	0	0	0	0	0	0	0	0	0	0	0	0	0	0	0	0	0	0	0	0	0	0	0	0	0	0	0	29
POLK	5911	10	0	19	0	0	0	34	1	0	0	0	7	0	31	17	1	46	1	0	75	55	0	2	0	28	0	0	7	0	0	18	0	0	0	0	9	0	53	1	0	0	104	7	12	0	0	3	28
FLT3	3842	31	0	0	0	0	1	0	0	0	0	0	1	0	0	0	2	103	44	0	132	0	1	0	71	0	0	0	132	0	13	0	0	93	0	0	11	0	83	0	10	15	0	0	0	0	0	0	0
RASL11A	1543	0	0	0	0	0	0	0	0	0	0	0	1	0	6	0	0	0	0	0	0	0	0	0	0	0	0	0	0	0	0	0	0	0	0	0	0	0	0	0	0	18	0	0	0	0	0	0	0
FYTTD1	6866	0	0	0	0	1	0	14	1	0	0	14	24	1	1	1	0	6	79	2	15	0	8	0	0	6	1	0	1	8	0	0	0	3	0	43	14	0	24	20	0	31	3	4	0	16	0	0	3
MTERF4	4529	0	0	0	0	0	0	0	0	0	0	0	0	0	0	0	0	0	0	0	0	0	0	0	0	0	0	0	0	0	0	0	110	0	0	0	0	0	1	0	0	6	0	0	0	0	0	0	0
MYOG	1528	0	13	0	0	0	0	0	0	0	0	0	0	0	0	0	38	0	0	0	0	0	0	0	0	0	0	0	0	0	0	0	0	0	0	0	0	0	0	0	0	0	0	0	0	0	0	0	0
COPA	4789	0	0	1	4	2	5	33	0	2	0	0	0	1	2	0	1	2	37	0	7	0	23	1	8	5	2	0	8	0	1	2	2	0	0	0	0	0	3	1	1	6	5	11	3	4	0	0	3
BBS9	4027	0	0	0	0	0	0	1	0	0	0	0	0	0	0	0	0	0	0	0	0	21	0	0	0	0	0	0	37	0	0	15	0	0	0	0	0	0	0	0	0	0	0	0	0	0	0	0	0
OCM	695	0	0	0	0	0	0	0	9	0	0	0	181	0	0	0	8	0	0	0	0	0	2	0	1	0	0	0	0	0	0	0	0	0	0	0	0	0	0	0	0	0	0	0	0	0	0	0	0
EEPD1	4765	0	0	0	0	0	0	0	0	0	0	0	1	0	0	32	0	0	1	0	1	0	0	0	0	0	0	0	0	0	0	0	0	0	0	0	0	0	1	0	0	0	0	0	2	0	0	1	0
WIPF3	4184	0	0	5	1	0	1	0	0	0	0	0	2	1	0	0	0	0	0	1	38	1	0	9	0	2	0	0	0	2	3	1	11	0	0	0	0	0	12	0	0	0	1	5	0	3	0	0	120
HOXA7	2018	0	0	0	0	0	0	0	0	0	0	0	0	0	0	0	0	0	0	0	0	0	0	0	0	53	5	0	0	0	11	0	0	8	0	0	0	0	0	0	0	0	0	0	0	0	0	0	0
INHBA	6064	0	0	0	0	0	0	55	0	0	0	0	0	0	278	0	0	0	1	0	9	0	1	0	0	12	0	0	0	0	0	0	0	0	0	0	0	0	0	76	0	13	1	1	0	2	0	0	0
RAMP3	1323	0	0	0	0	0	0	0	0	0	15	0	0	0	0	0	0	0	0	0	0	0	0	0	0	0	0	0	0	0	0	0	0	0	0	0	0	0	0	0	0	0	0	0	0	0	0	0	0
FTSJ2	1601	0	53	0	10	0	0	141	29	16	125	6	0	14	0	143	79	108	8	0	154	0	113	0	0	237	1	2	2	33	60	58	0	2	15	42	32	124	454	95	0	196	283	588	91	74	139	689	35
TWIST1	1666	0	0	0	0	0	0	4	1	0	0	0	2	1	1	0	0	0	0	1	2	0	0	0	0	0	0	0	1	0	1	0	0	1	0	0	0	0	9	0	0	0	0	0	1	0	0	2	1
TAF1L	6216	0	0	0	0	0	0	6	0	0	10	0	1	0	5	0	0	0	1	0	6	0	0	0	0	10	7	0	19	1	2	0	0	0	0	0	3	0	19	3	0	3	0	2	0	1	0	0	0
PHF24	5718	0	0	0	0	0	0	0	0	0	9	0	0	0	0	0	0	0	0	0	0	0	0	0	0	19	0	0	18	0	0	12	0	23	0	0	0	0	2	0	0	11	0	0	0	0	0	1	0
DCAF10	7393	3	0	1	1	23	20	107	2	16	41	0	23	31	159	48	16	0	68	1	121	6	5	28	0	26	0	1	232	1	11	21	0	9	0	14	4	0	30	30	0	1	8	138	1	96	0	9	62
ZC3HAV1	7100	0	0	0	0	70	60	1	1	0	0	0	13	0	0	2	88	0	2	2	1	2	11	0	3	60	0	0	60	1	9	3	1	0	0	0	0	0	1	0	0	0	0	1	1	0	0	0	0
AKR1D1	2347	1	2	0	4	3	4	13	0	2	3	0	6	1	17	7	5	7	5	0	9	0	5	17	6	12	2	0	3	1	0	6	7	3	0	0	0	0	10	8	0	0	6	33	0	1	0	21	3
NEUROG3	1376	0	0	0	0	0	0	0	0	0	0	0	0	0	0	0	0	0	0	0	0	0	0	0	0	0	0	0	0	0	0	0	0	0	0	0	2	0	0	0	0	0	0	0	0	0	107	0	0
SRGN	1208	0	0	0	0	0	0	149	0	0	0	0	7	0	0	0	129	0	0	0	0	0	0	2	0	0	0	0	79	21	0	0	0	4	0	0	0	0	0	0	0	0	83	202	2	0	0	0	0
EGR2	2968	0	0	0	1	0	0	0	12	0	0	0	2	0	0	0	0	0	0	0	0	0	0	0	0	0	0	0	0	9	20	0	85	0	0	0	0	0	86	0	0	31	101	0	0	0	0	0	0
FAM149B1	5408	0	0	2	1	1	87	3	1	1	8	0	0	0	3	5	1	0	7	0	3	3	86	0	1	3	0	0	0	3	0	6	2	28	0	0	1	0	33	9	0	1	9	4	0	4	0	0	0
IFT81	3108	0	0	0	0	0	0	0	0	0	0	0	0	0	0	0	0	0	31	0	0	0	0	0	0	0	0	0	0	0	0	0	29	0	0	0	0	0	0	0	0	0	5	0	0	0	0	0	0
ACADS	1950	0	0	0	0	0	0	0	0	0	0	0	0	0	113	0	0	0	0	0	0	0	0	0	0	0	0	0	0	0	0	0	0	0	0	0	0	0	0	0	0	1	0	0	86	0	0	0	0
RNF11	3084	0	0	0	7	52	1	17	0	0	0	0	0	0	6	0	34	20	106	9	40	0	0	56	0	158	0	3	0	0	0	0	0	2	0	0	9	0	77	42	0	14	0	0	1	0	0	0	0
BHLHE41	3837	0	26	0	0	0	0	1	0	0	0	0	0	0	0	0	0	0	6	1	1	0	0	0	1	0	0	0	0	0	1	0	0	0	0	0	1	82	87	0	0	4	0	0	86	0	0	1	0
PKN1	3069	0	0	0	0	0	170	0	19	36	0	9	0	107	0	0	54	0	270	0	0	0	45	26	0	0	1	0	131	0	0	0	0	0	0	0	8	0	7	0	0	0	174	227	0	0	0	259	0
ADGRE5	3188	0	0	0	10	0	0	1	0	0	0	0	0	0	0	0	0	0	35	23	0	0	0	38	0	1	0	0	0	0	0	0	72	0	0	0	0	0	0	0	0	0	1	17	0	0	0	1	0
ZNF442	6219	1	0	0	1	0	0	1	1	0	0	0	26	0	2	3	2	1	13	1	0	1	4	2	25	5	0	0	0	5	0	0	0	1	0	1	4	0	8	12	0	43	3	35	0	8	0	0	1
CCDC70	1150	0	1	0	0	0	0	0	0	0	0	0	0	0	0	0	0	0	0	0	0	0	0	0	0	0	0	0	0	0	15	0	0	0	0	0	0	0	0	0	0	0	0	0	0	0	0	0	0
ATP7B	6638	0	0	0	0	0	0	129	0	0	0	0	0	0	0	0	0	0	65	0	0	0	0	27	0	1	0	0	0	0	0	0	100	0	0	1	0	0	1	0	0	0	0	0	0	2	62	0	0
ZC3H13	8018	2	0	4	100	21	25	91	8	4	13	1	0	116	277	46	41	9	36	17	98	0	17	45	0	41	2	2	119	8	1	41	15	6	0	0	5	12	120	87	0	12	39	143	11	34	0	105	86
NEUROD4	3953	0	0	0	0	0	0	1	0	0	0	0	1	0	28	17	38	0	0	0	18	44	1	1	0	0	0	0	95	14	0	10	0	0	0	15	0	1	1	0	0	0	3	1	0	0	0	0	7
ORMDL2	2141	0	0	0	15	11	15	22	3	0	0	6	1	4	41	11	1	6	29	1	38	0	8	0	8	22	2	0	17	0	7	10	1	7	0	7	1	0	50	3	0	5	18	59	3	15	0	27	18
PDE1B	3444	0	0	0	0	0	0	0	0	0	0	0	0	0	0	0	0	0	0	1	34	0	0	0	0	0	0	0	0	4	0	0	0	1	0	0	0	0	1	1	0	0	0	0	0	19	70	0	0
HOXC13	2423	0	1	0	0	0	0	0	0	0	0	0	0	0	11	2	4	1	5	0	0	0	0	0	0	0	0	0	0	0	0	0	0	0	0	0	0	0	11	0	0	0	0	18	0	2	0	0	0
LRP1	14897	0	20	0	0	8	0	109	0	0	0	0	0	0	18	0	22	0	1	0	0	0	85	0	0	48	0	0	0	0	0	1	0	1	0	0	0	0	45	1	0	24	0	123	1	67	1	0	0
HOXC12	3335	0	1	0	0	0	0	0	0	0	0	0	0	0	0	0	0	0	1	0	0	0	0	0	0	0	0	0	0	0	0	0	0	0	0	0	0	0	0	0	0	0	0	0	0	0	0	0	0
FAAH	2094	0	0	0	0	0	0	0	0	0	0	0	0	0	1	0	0	0	0	0	0	0	0	0	0	0	0	0	0	0	0	0	0	0	0	0	0	0	1	0	9	0	0	0	0	0	0	0	0
SEC61A1	3635	0	0	0	84	0	0	0	0	0	0	0	0	0	0	0	0	0	0	0	1	0	0	0	0	0	1	0	42	0	0	0	0	0	0	0	0	0	0	0	0	36	0	0	0	0	0	0	0
RAB9B	3748	0	0	0	0	0	0	0	0	0	0	0	0	0	0	1	0	0	0	0	0	0	0	0	0	0	0	0	0	0	0	0	0	0	0	0	0	0	0	0	0	0	0	0	0	0	0	0	0
NRK	8062	0	0	0	0	42	0	0	0	0	31	0	2	0	0	0	0	0	0	0	0	0	0	0	13	0	0	0	0	0	0	65	0	0	0	0	0	0	0	0	0	0	0	0	0	0	0	9	0
MAGEA9	1814	0	0	0	0	0	0	0	0	0	0	0	0	0	0	0	0	0	0	0	0	0	0	0	0	0	0	0	0	0	0	0	0	0	0	0	0	0	0	0	0	0	0	0	0	0	0	0	0
RIF1	15003	2	17	0	0	0	2	2	11	0	2	0	8	1	2	1	8	2	17	4	150	0	0	6	0	1	0	0	0	6	8	25	0	3	10	1	3	0	22	70	0	0	121	18	3	5	0	1	0
TTC21B	5482	0	0	0	1	0	0	0	0	0	0	0	1	0	0	0	0	0	2	0	95	0	0	0	0	0	0	0	0	0	0	1	0	0	0	2	0	0	1	0	0	2	0	2	1	34	0	0	0
NMI	1623	0	0	0	0	0	0	0	0	0	0	0	1	0	0	0	0	0	0	0	0	0	46	0	0	0	0	0	2	0	0	12	0	0	0	0	0	0	0	44	0	0	21	0	0	0	0	0	0
TNFAIP6	1424	0	0	0	0	0	0	0	50	0	0	0	0	0	0	0	0	0	0	0	0	0	0	0	86	0	0	0	0	0	0	0	0	0	0	0	0	0	0	0	0	0	0	0	76	0	0	0	127
ACVR1C	8994	0	0	0	0	0	0	1	0	0	0	0	0	0	0	0	0	0	0	0	0	0	0	0	39	0	0	0	0	0	17	0	0	0	0	0	0	0	0	1	0	0	1	0	0	0	0	0	0
SLC36A1	5781	0	0	0	0	0	0	0	0	0	0	0	0	0	1	0	0	0	0	0	0	0	0	0	0	0	0	0	0	0	0	0	0	0	0	0	0	0	1	0	0	0	0	0	0	50	0	0	0
BATF3	980	0	0	0	0	0	0	0	0	0	0	0	0	0	0	0	0	2	10	0	0	0	0	0	0	0	0	0	8	0	2	6	0	0	0	0	0	0	2	0	0	0	0	74	80	0	0	0	0
KCNJ2	5392	0	0	0	0	0	0	8	0	0	41	0	18	0	0	1	0	0	93	0	0	0	1	0	0	7	1	3	0	0	0	0	0	0	0	0	0	0	0	1	0	0	0	0	0	0	0	0	0
PLA2G12A	5226	7	0	0	11	24	5	1	50	0	0	0	0	0	5	0	4	0	0	0	4	1	18	0	1	4	0	0	15	2	11	5	0	3	0	14	0	0	11	44	0	0	0	15	0	1	0	0	1
SNRPA	1621	0	0	0	0	0	0	0	0	0	0	0	0	0	0	16	0	0	0	0	0	0	0	0	0	0	0	0	0	0	0	0	0	0	0	0	0	0	0	0	0	0	0	0	0	0	0	0	0
B9D2	1027	0	0	0	0	0	0	0	0	0	0	0	0	0	0	0	0	0	0	0	0	0	0	0	0	0	0	0	0	0	0	0	0	0	0	0	0	0	0	0	0	0	0	0	0	0	0	0	0
C4BPB	1117	0	0	0	0	0	0	0	0	0	1	0	0	0	0	0	9	0	0	1	0	14	0	0	0	0	0	0	1	0	0	0	0	0	0	0	0	0	0	0	0	0	51	0	0	0	0	0	0
ZNF350	2338	0	0	0	0	0	0	0	0	0	0	0	0	0	0	0	0	0	0	0	0	0	0	0	0	0	0	0	0	0	0	0	0	0	0	0	0	0	0	0	0	0	0	0	0	0	0	0	0
RAB38	1465	0	0	0	0	0	0	0	0	0	0	0	0	0	0	0	0	0	0	0	0	0	0	0	0	0	0	0	0	0	0	0	0	0	0	0	0	0	0	0	0	0	0	0	0	0	0	0	0
GPR83	4282	2	0	0	2	0	1	1	1	0	0	1	5	0	1	0	12	0	5	0	1	1	0	0	0	0	0	0	112	0	0	1	0	3	0	0	3	0	5	7	0	3	1	15	6	1	0	0	0
HAUS3	5620	8	3	0	13	20	2	0	5	4	2	0	33	0	46	0	11	0	14	0	46	1	0	2	1	37	0	4	46	2	2	27	0	16	5	9	0	0	45	3	0	26	7	33	2	7	0	0	16
CHPF	3013	0	0	0	0	0	0	0	0	0	0	0	0	0	0	0	0	0	0	0	0	0	0	0	0	1	0	0	3	0	0	0	0	0	0	0	0	0	0	0	0	0	0	0	0	0	0	0	0
INHA	1468	0	0	0	0	0	0	0	0	0	0	0	0	0	0	0	5	0	0	0	0	0	0	0	0	0	0	0	0	0	0	0	0	9	0	0	0	0	75	0	0	0	0	0	0	0	0	0	0
ENKD1	1579	0	0	0	0	0	0	0	0	0	0	0	0	0	0	0	0	0	0	0	0	2	0	0	1	0	0	0	0	0	0	0	0	0	0	0	0	0	0	0	0	0	0	0	0	0	0	0	0
ACTR5	2565	0	0	0	1	0	0	0	0	0	0	0	0	0	0	0	0	0	0	0	0	0	0	0	0	0	0	0	0	0	0	0	0	0	0	0	0	0	0	0	0	0	0	0	0	0	0	0	0
MC3R	1084	0	0	0	0	0	0	0	0	0	0	0	0	0	0	1	0	0	0	0	0	0	0	0	0	0	0	0	0	0	0	0	0	0	0	0	0	0	0	0	0	0	0	0	0	0	0	0	0
GCNT7	2064	0	0	0	0	0	0	0	0	0	0	0	0	0	0	0	0	0	0	0	0	0	0	0	0	0	0	0	0	0	0	0	0	0	0	0	0	0	0	0	0	0	158	0	0	0	0	0	0
PI3	577	0	0	0	0	0	0	0	0	0	0	0	0	0	0	0	0	0	0	0	0	0	0	30	0	0	1	0	0	0	0	0	0	0	0	0	0	0	0	0	0	0	0	0	0	0	0	0	0
WFDC3	1000	0	0	0	0	0	0	0	0	0	0	0	0	0	0	0	0	0	0	0	0	0	0	0	0	0	0	0	0	0	0	0	0	0	0	0	0	0	0	0	0	0	0	0	0	0	0	0	0
ATP5E	3665	0	0	0	0	0	0	0	0	0	0	0	0	0	0	0	1	1	54	0	0	0	24	8	60	0	0	0	0	0	0	0	14	46	0	0	0	0	0	5	0	0	0	0	0	1	0	172	0
SRSF6	4325	0	0	0	0	0	0	0	0	0	0	0	0	0	0	60	0	6	0	0	0	0	2	0	0	0	2	0	0	0	23	0	0	0	0	0	0	0	0	0	0	0	0	0	0	0	0	0	0
RAB22A	8670	1	0	13	1	0	0	3	1	0	0	0	2	0	0	0	49	2	48	1	124	0	1	0	80	0	0	2	107	1	0	0	0	1	31	0	11	0	114	92	0	6	100	44	2	3	0	0	0
PTGIS	5579	26	1	0	3	4	20	54	15	0	2	0	194	9	10	13	116	1	150	7	56	0	2	3	8	77	0	1	8	21	4	64	6	12	1	3	2	0	82	23	0	48	96	173	129	30	0	27	56
SNAI1	1686	0	0	0	0	0	0	0	0	0	0	0	0	0	0	0	0	0	1	0	0	0	0	0	0	0	1	0	0	0	0	0	0	0	0	0	0	0	0	0	0	0	0	0	0	0	0	0	0
MOCS3	5106	0	0	0	5	0	0	2	3	0	0	3	121	1	0	2	2	0	14	0	2	0	2	1	1	0	0	0	2	1	0	0	0	3	0	13	0	0	11	4	2	1	7	15	91	18	0	1	0
RNF114	2503	0	0	0	0	0	0	0	0	0	1	0	0	0	0	0	0	0	0	0	0	0	35	0	0	3	5	0	0	0	0	0	0	0	0	0	0	0	0	0	0	39	0	1	0	0	0	0	0
MAGEA10	2741	1	0	0	0	0	0	0	2	0	2	0	11	0	1	0	0	0	5	0	123	0	4	0	0	0	0	0	0	9	0	0	0	2	1	1	0	0	52	1	0	0	1	5	8	0	0	0	5
PEPD	1910	9	0	0	4	0	67	0	0	0	7	0	0	0	0	0	26	0	25	15	25	21	0	18	0	88	10	0	0	0	12	13	11	34	1	0	5	0	23	14	2	14	0	0	34	0	19	0	0
PAIP2B	6279	0	10	12	67	1	101	96	33	10	0	2	578	50	475	82	126	90	58	14	102	40	9	14	46	175	0	16	151	9	13	62	174	68	13	21	4	140	83	68	2	7	75	30	35	33	0	80	136
SNRNP27	1802	0	0	0	0	0	0	0	27	1	0	0	0	0	0	0	0	0	0	0	0	0	0	0	0	0	0	0	0	0	0	0	0	0	0	0	0	0	0	0	0	0	0	0	0	0	0	0	14
MPHOSPH10	2484	0	0	0	0	0	0	0	0	0	0	0	0	0	0	0	24	0	0	0	0	0	53	0	0	93	1	0	0	25	0	0	0	0	0	36	0	0	0	0	0	0	0	2	0	35	0	0	0
IL17C	1044	0	0	2	9	1	5	0	0	1	0	0	0	84	0	0	2	0	0	50	0	0	0	0	0	11	0	0	3	0	1	12	0	0	0	0	0	0	47	1	0	0	0	0	0	0	149	0	0
LIPE	3813	0	0	0	0	0	0	0	0	0	0	0	0	0	0	1	71	0	0	87	0	0	0	0	0	0	0	0	0	4	0	0	0	0	0	0	0	0	0	99	0	0	2	0	0	0	0	0	0
PSG9	2073	0	0	0	0	0	0	0	0	0	0	0	1	0	4	0	0	0	0	0	0	0	12	0	0	1	0	0	0	0	0	0	0	0	0	0	1	186	0	0	0	0	0	0	0	0	0	0	0
PSG1	2276	0	0	0	0	1	0	0	0	0	0	0	0	0	0	0	0	0	0	0	0	0	0	0	0	0	0	0	0	0	0	0	0	0	0	0	0	0	0	0	0	0	0	0	0	0	0	0	0
IRGC	1662	0	0	0	0	0	0	0	0	0	0	0	0	0	0	0	0	0	0	0	0	0	0	0	0	0	0	0	0	0	0	0	0	0	0	0	0	0	0	0	0	20	0	0	0	0	0	0	0
LYPD3	1694	0	0	0	0	0	0	0	0	0	0	0	0	0	0	0	0	0	1	0	0	0	0	0	0	0	0	0	0	0	0	63	0	0	0	3	0	0	0	0	0	0	0	0	0	0	0	1	0
CEACAM8	2305	1	0	5	2	0	0	1	0	1	0	0	139	0	9	0	3	0	3	0	57	0	1	0	2	3	0	0	2	0	1	0	21	0	0	0	0	0	1	1	0	3	1	4	0	10	0	0	0
RNF39	2206	0	0	0	0	0	0	0	0	0	0	0	2	0	1	0	59	0	8	0	0	0	0	0	0	0	0	0	88	7	0	0	0	0	18	0	0	0	0	0	0	0	0	0	0	0	0	0	0
FBXO9	4559	0	0	0	0	0	0	0	0	0	0	0	0	0	0	0	0	0	73	0	120	0	0	20	0	0	0	0	0	0	1	1	1	0	0	0	0	0	7	1	0	6	0	25	2	14	1	5	0
RRP36	1159	0	0	0	0	0	0	0	0	0	0	0	0	0	0	0	0	0	0	37	0	0	0	0	0	0	0	0	0	0	0	0	0	0	0	0	0	0	0	0	0	0	0	0	0	0	0	0	0
BTN1A1	2895	0	0	0	0	0	0	0	0	0	0	0	0	0	0	0	0	0	0	0	0	0	0	0	0	0	0	0	0	0	0	0	0	0	0	0	0	0	0	0	0	0	0	0	0	0	0	0	0
BTN3A3	3002	0	0	0	0	0	0	0	0	0	0	0	0	0	0	0	0	0	71	0	0	8	0	0	0	0	0	0	0	0	0	0	0	0	0	0	0	0	0	0	0	0	0	0	0	0	0	0	0
SLC17A1	1844	0	0	0	0	0	0	0	0	0	0	0	0	0	0	0	0	0	0	0	0	0	0	0	0	0	0	0	0	0	0	0	0	17	0	0	0	0	0	0	0	0	0	0	0	0	0	0	0
ABCC10	5088	0	26	0	93	0	0	0	0	0	0	0	0	0	0	0	0	0	0	0	0	64	0	0	0	0	6	0	0	13	0	0	0	0	0	0	0	0	1	0	0	0	65	0	0	0	0	0	0
HIST1H1D	666	0	0	0	0	0	0	1	0	0	0	0	17	0	0	0	0	0	0	0	0	0	0	0	0	88	0	0	0	0	0	0	0	0	0	0	0	0	1	0	0	0	0	0	0	0	0	0	0
HIST1H4F	312	0	0	0	0	0	0	0	0	0	0	0	0	0	0	0	0	0	0	0	0	0	0	0	0	0	0	0	0	0	0	68	0	0	0	0	0	0	0	0	0	0	0	0	0	0	0	0	0
UNC5CL	3136	0	0	0	0	0	0	0	0	0	0	0	0	0	1	0	0	0	0	0	0	0	0	25	69	0	6	0	0	0	0	0	0	0	0	0	2	0	0	0	0	0	0	0	0	0	0	0	0
AARS2	3854	7	0	1	4	5	18	75	1	4	2	0	5	1	32	25	5	4	19	0	100	0	26	5	11	40	1	0	18	3	3	54	4	10	0	0	0	0	63	2	1	8	23	84	3	24	7	28	28
HIST1H1A	648	0	0	0	0	0	0	0	0	0	0	0	0	0	0	0	0	0	0	0	0	0	0	0	0	0	0	0	0	0	0	0	0	0	0	0	0	0	0	0	0	0	0	0	0	0	0	0	0
ZNF391	4079	0	0	0	0	0	0	0	0	0	0	0	0	0	0	0	0	0	0	0	65	0	23	0	0	0	2	0	0	0	0	0	0	0	0	2	0	0	13	0	0	0	0	203	0	0	0	0	0
OR2B6	942	0	0	0	0	0	0	0	0	0	0	0	0	0	0	0	0	0	0	0	0	0	0	0	0	0	0	0	0	0	0	0	0	0	0	0	0	0	0	0	0	0	0	0	0	0	0	0	0
APOBEC2	1151	0	0	0	0	0	0	0	0	25	0	0	0	0	0	0	0	0	0	0	0	0	0	0	0	0	0	0	0	0	0	0	0	0	0	0	0	0	0	0	0	0	0	0	0	0	0	0	0
COL21A1	4339	0	4	0	0	0	0	0	0	0	0	0	0	0	0	0	0	0	0	0	0	0	0	0	0	1	0	0	0	0	0	0	0	0	0	0	0	0	28	0	0	0	0	0	0	0	0	0	0
SOX4	5852	3	0	0	7	5	104	174	15	12	25	0	3	5	82	24	15	4	20	111	51	0	74	3	8	17	1	1	28	1	30	23	19	8	0	0	0	12	149	73	2	5	33	85	8	86	0	216	51
CPNE5	3897	2	0	0	5	0	0	0	59	0	0	1	20	0	2	89	4	176	583	0	128	29	30	30	0	197	1	1	58	2	9	0	84	1	36	1	9	0	0	396	0	0	0	178	0	38	0	187	370
SSR1	9669	0	0	0	12	0	16	21	6	1	3	0	4	5	14	7	20	90	14	0	179	5	6	2	0	6	1	0	15	7	8	11	0	3	0	6	6	0	39	9	0	5	1	107	4	34	0	6	30
ATXN1	10602	17	0	0	0	0	2	2	0	0	0	0	242	0	3	0	2	1	56	1	0	0	1	0	84	0	13	0	1	1	18	0	109	1	0	1	13	3	103	3	0	41	6	7	3	22	0	68	91
LRRFIP1	4370	1	0	0	9	23	38	60	0	1	7	0	140	0	0	55	60	0	29	0	4	1	0	22	1	0	0	0	0	6	2	5	0	0	0	1	0	0	188	47	0	0	10	72	0	8	0	6	0
EREG	4619	3	0	0	0	0	0	102	2	0	19	0	1	0	0	0	3	9	58	0	0	0	2	0	4	0	0	0	1	0	0	0	0	3	0	44	0	0	3	0	0	1	0	0	0	1	0	1	0
SCGB1D2	480	0	0	0	0	0	0	0	0	0	0	0	0	0	0	0	0	0	0	0	0	0	0	0	0	0	0	0	0	0	0	0	0	0	0	0	0	0	0	0	0	0	0	1	0	0	0	0	0
SCGB2A1	521	0	0	0	0	0	0	0	0	0	0	0	0	0	0	0	0	0	0	0	0	0	0	0	0	0	0	0	0	0	0	0	0	0	0	0	0	0	0	0	0	0	0	0	0	0	0	0	0
EMC3	2777	2	0	1	4	17	3	11	2	0	0	0	0	2	13	4	73	2	2	0	0	0	0	0	0	50	0	0	3	14	0	0	0	5	0	0	0	0	15	32	0	6	6	16	0	5	0	30	0
KATNAL2	2833	0	0	0	0	0	0	0	28	0	0	0	0	0	1	0	0	1	0	0	1	0	0	0	0	0	0	3	0	0	0	2	0	0	0	6	0	0	0	0	0	0	0	111	0	0	0	0	0
BBS2	2963	0	0	0	0	0	0	0	0	1	0	0	0	0	0	0	0	0	0	0	0	0	54	0	9	0	0	0	0	0	0	0	0	0	0	0	0	0	0	0	0	0	0	0	0	0	0	0	0
MT2A	786	1	0	0	0	0	0	11	0	0	0	0	0	0	0	0	0	22	76	31	0	0	19	0	0	1	0	0	20	0	0	32	0	0	0	0	0	0	0	52	0	0	0	0	0	69	0	0	0
GOT2	2462	0	0	0	0	0	0	0	0	0	0	0	0	0	0	0	0	0	1	93	0	0	0	0	0	0	0	0	0	0	0	0	0	0	0	0	1	0	0	0	0	0	0	0	0	0	0	0	0
PIWIL1	3897	0	2	0	3	2	1	0	0	1	1	0	2	0	14	0	1	2	4	0	1	0	0	0	1	1	0	0	2	0	0	1	0	1	0	0	0	0	12	2	0	0	2	3	0	3	0	2	4
RAP2A	5487	14	47	0	12	0	0	200	16	0	125	0	373	0	0	0	16	0	92	0	1	0	51	1	0	132	0	0	2	24	48	65	0	0	0	59	4	0	83	35	0	37	395	0	0	70	0	0	98
SLC10A2	3779	0	0	0	0	0	0	0	0	0	0	0	3	0	0	0	0	0	0	0	0	0	0	0	0	0	0	0	0	0	0	0	0	0	0	0	0	0	0	0	0	0	0	0	0	0	0	0	0
SLC22A5	3237	0	0	0	0	0	0	0	0	0	0	0	1	0	0	0	0	0	0	0	0	0	0	0	0	0	0	0	0	0	0	0	0	0	0	0	0	0	0	0	0	0	0	0	0	0	0	0	0
IRF1	3579	8	2	0	1	22	16	56	5	8	5	0	21	2	33	87	22	8	36	11	50	2	6	7	7	27	4	0	36	5	8	24	4	37	0	4	2	0	83	88	0	7	11	256	13	83	0	40	33
NIN	10293	0	0	0	0	1	0	0	0	0	0	1	0	0	0	1	0	26	0	0	0	0	64	0	0	30	0	0	0	0	25	1	0	3	0	0	0	0	0	88	0	0	18	104	0	17	0	80	0
BMP4	1917	0	0	0	0	3	1	0	0	0	4	0	0	0	12	0	0	0	0	0	28	0	0	1	0	0	0	0	0	0	0	1	0	0	0	0	1	0	1	33	0	0	0	1	0	0	0	0	0
PTGER2	2383	0	0	0	0	0	0	0	0	0	0	0	0	0	0	0	0	0	0	0	0	0	0	0	0	0	0	0	0	0	0	0	0	0	0	1	0	0	0	0	0	0	0	0	0	0	0	0	27
SOX9	3935	0	0	0	0	0	0	1	0	0	1	0	0	0	0	0	0	0	0	0	73	0	0	0	0	0	0	0	0	0	0	0	0	49	0	0	0	0	0	4	1	0	0	0	0	0	0	2	0
MYH2	6339	0	0	12	0	0	0	0	0	0	0	0	0	0	0	0	0	0	0	0	1	0	0	0	0	0	0	0	0	0	0	29	0	0	0	0	12	0	0	0	0	0	0	44	55	0	1	0	0
ARMC7	2126	0	0	0	0	0	0	0	0	0	0	0	182	0	0	0	0	0	0	0	0	0	0	0	0	0	1	0	0	7	0	2	1	0	0	0	0	0	0	1	0	0	0	0	0	0	0	0	3
MSTO1	2431	0	0	0	0	0	0	0	33	0	0	0	0	0	220	0	17	0	69	0	0	0	64	27	0	2	0	0	0	0	16	0	0	0	13	0	8	0	1	50	0	3	0	0	0	2	0	0	0
MBOAT7	2529	0	0	0	0	0	0	1	0	0	0	0	0	0	0	0	29	1	0	0	0	0	0	0	0	0	0	0	0	0	0	0	0	30	0	0	0	0	0	0	0	0	0	60	0	0	0	0	0
SLC35F5	4412	33	18	0	0	53	0	108	48	21	97	16	303	1	97	0	56	114	18	0	94	1	57	34	0	82	8	0	3	3	13	0	0	83	24	0	6	0	57	0	0	59	0	197	0	68	66	19	74
INSIG2	2590	0	0	0	0	0	0	0	12	0	0	0	0	0	0	0	0	0	0	0	0	0	0	0	0	0	0	0	0	0	2	0	0	0	0	0	8	0	0	0	0	0	0	0	0	0	0	0	1
ALKBH7	1332	0	0	0	0	0	0	0	0	0	0	0	0	0	0	0	0	0	0	0	0	58	0	0	0	0	0	0	0	0	0	0	0	0	0	0	0	0	0	0	0	0	0	0	0	0	0	0	0
CLPP	1157	0	0	0	0	3	0	0	0	0	0	0	0	0	0	0	0	0	0	0	0	0	0	0	32	0	0	0	0	0	0	0	0	0	0	0	0	0	0	0	0	0	0	0	0	0	0	0	0
TNFSF9	1665	0	0	0	13	0	8	1	0	0	7	0	0	0	3	2	19	0	0	7	0	29	0	57	88	0	5	6	0	0	0	22	48	25	0	4	1	0	53	158	0	42	33	0	1	57	295	1	0
THOC2	5609	0	0	0	0	0	0	0	0	0	0	0	0	0	0	64	0	0	1	0	0	0	8	61	1	0	1	0	0	0	0	75	0	0	3	0	0	0	0	0	0	0	0	0	0	0	0	0	0
STRADA	2959	0	0	0	0	0	0	0	0	11	0	0	0	0	0	0	0	0	1	0	1	0	5	5	1	1	0	0	9	3	0	12	0	4	0	0	4	0	1	8	0	0	0	1	0	0	0	0	0
CD70	913	0	0	0	8	0	35	0	32	2	0	0	0	0	0	0	0	92	15	0	163	0	0	0	0	0	0	0	0	0	0	0	0	0	0	0	0	32	0	0	0	0	182	0	0	0	0	0	0
C3	5263	0	0	1	1	0	0	1	0	22	0	0	384	217	0	82	0	87	1	0	0	0	2	0	0	2	1	0	0	0	16	0	0	0	0	42	3	0	93	0	0	0	36	0	88	56	0	0	0
SH2D3A	2296	0	0	0	0	0	1	0	0	0	0	0	1	0	0	0	0	0	0	93	1	0	0	0	0	0	0	0	0	0	0	0	0	0	0	0	5	0	0	0	2	0	0	3	0	0	0	0	0
TNFSF14	4336	0	0	0	4	8	81	48	0	1	21	0	105	3	22	10	0	0	93	3	38	3	3	2	1	8	0	0	30	1	2	16	3	4	0	10	2	0	83	2	0	6	15	15	10	1	0	27	18
VASP	2305	0	0	0	0	0	38	0	0	0	0	0	16	0	0	17	0	72	24	0	0	0	67	55	0	36	0	0	0	16	0	0	0	1	0	0	0	0	0	0	0	2	0	101	0	116	64	0	64
CFAP61	4082	0	0	0	0	0	0	0	0	0	0	0	0	0	0	0	0	0	0	0	0	0	0	0	1	0	0	0	0	0	0	0	0	1	0	0	0	0	0	0	0	39	0	5	0	0	0	0	0
CDC25B	3597	0	0	0	0	0	0	0	2	0	0	21	60	0	0	0	0	0	0	0	4	0	0	0	0	0	0	0	0	0	0	0	116	0	0	1	0	0	0	0	0	0	0	6	0	33	1	0	1
CD93	6708	2	0	0	2	0	0	1	0	0	0	0	22	92	0	54	3	0	0	16	1	3	0	0	0	1	0	0	8	0	0	0	51	0	0	0	0	0	86	7	0	0	1	17	75	0	0	1	0
CST8	890	0	0	0	0	0	0	0	0	0	0	0	0	0	0	0	0	0	0	0	0	0	0	0	0	0	0	0	0	0	0	0	0	0	0	0	0	0	0	0	0	0	0	0	0	0	0	0	0
TMX4	6169	1	2	0	1	2	2	355	0	0	0	0	1	0	0	5	0	13	5	53	0	1	1	0	3	0	6	1	92	0	1	1	0	1	0	0	0	0	2	1	0	6	2	10	1	2	0	2	7
DSTN	3617	0	0	1	5	0	18	20	0	0	2	0	0	0	0	22	4	0	0	0	0	0	0	0	0	19	0	0	13	1	8	22	3	0	0	0	3	0	30	0	0	0	18	126	0	0	0	2	64
LAMP5	2039	0	0	0	0	0	0	0	0	0	0	0	0	0	0	0	0	0	10	0	0	0	0	0	0	0	0	0	0	0	0	0	0	0	0	0	0	0	11	0	0	0	0	0	0	5	0	0	0
SNRPB2	2452	0	0	0	0	0	0	0	0	0	0	0	0	0	0	0	0	0	0	1	91	0	0	0	72	0	0	0	0	0	0	0	0	0	0	0	0	0	0	0	0	34	0	0	0	0	0	0	0
TCF15	1555	0	0	0	0	0	0	0	0	0	0	0	0	0	0	0	0	0	0	0	0	0	0	0	0	1	0	0	0	0	0	0	0	0	0	0	0	0	0	0	0	0	0	0	0	0	0	0	0
OTOR	1477	0	0	0	0	0	0	0	0	0	0	0	0	0	0	0	0	0	0	0	0	0	0	0	0	0	0	0	0	1	0	0	0	0	0	0	0	0	154	0	0	0	0	0	0	0	0	0	0
SCRT2	3577	0	1	0	38	0	0	2	0	0	0	0	127	0	0	0	1	0	0	0	0	0	0	0	1	2	1	0	6	0	0	0	3	12	0	0	0	0	0	0	0	1	0	10	6	14	0	0	0
DEFB129	698	0	0	0	0	0	0	0	0	0	0	0	0	0	0	0	0	0	0	0	0	28	0	0	0	0	0	0	0	0	0	0	0	0	0	0	0	0	0	0	0	0	0	0	0	0	0	0	0
TLE6	2100	0	0	0	0	0	0	0	0	0	0	0	0	0	0	0	0	0	0	112	1	0	0	0	0	0	0	0	0	0	0	0	0	0	0	0	0	0	2	0	0	0	0	0	0	0	0	0	0
S1PR4	1565	0	0	0	0	0	0	167	0	0	0	0	0	0	68	0	0	0	0	0	71	0	0	0	0	0	0	0	1	0	0	0	0	0	0	1	0	0	0	0	0	0	0	0	0	0	0	0	0
NCLN	4005	0	1	18	0	0	0	147	0	15	1	0	0	0	0	0	10	0	16	60	0	10	0	9	1	1	0	0	3	7	4	0	0	0	0	0	4	0	177	4	0	1	0	0	0	5	0	0	0
CITED1	1231	0	0	0	0	0	0	0	0	0	1	0	0	0	0	0	1	0	0	0	0	0	0	0	0	0	0	0	0	0	0	0	0	0	0	0	0	0	0	0	0	0	0	0	0	0	0	0	20
PITHD1	1603	22	0	0	0	0	0	0	0	0	0	0	0	0	0	0	0	0	0	0	0	0	0	0	0	0	0	0	0	0	0	0	0	0	0	0	0	0	0	0	0	0	0	0	0	0	0	145	0
FNTB	2834	0	0	0	0	0	0	0	0	0	0	0	0	0	0	0	0	0	0	0	0	0	0	0	0	0	5	0	0	0	0	0	0	0	0	0	0	0	0	0	0	62	0	0	0	0	0	0	0
MMP24	4414	0	0	0	0	0	0	0	7	0	0	0	0	0	0	0	0	0	57	0	0	0	0	0	0	0	1	0	0	0	0	0	2	0	0	0	0	0	0	0	0	0	0	1	1	7	0	0	0
PLAGL2	5705	0	0	0	0	0	23	0	0	0	0	0	0	0	0	0	0	1	0	0	0	0	0	0	0	0	0	0	110	0	0	0	0	0	0	0	0	0	0	0	0	0	0	0	0	0	0	32	0
UROD	1300	0	0	0	0	0	0	0	0	0	0	0	0	0	0	0	0	0	0	0	0	0	0	0	45	0	0	0	0	0	0	1	0	0	0	0	0	0	0	0	0	0	0	0	0	0	0	0	0
SLURP1	537	0	0	0	0	0	0	0	0	0	0	0	0	0	0	0	0	0	0	0	0	0	0	0	0	0	0	0	0	0	0	0	0	0	17	0	0	0	0	0	0	0	0	0	0	0	0	0	0
IGFLR1	1645	0	0	0	0	0	0	0	1	0	0	0	0	0	0	0	0	0	0	29	0	0	0	0	0	0	0	0	0	0	0	0	0	0	0	0	0	0	0	0	0	0	35	0	0	0	0	0	0
CAPNS1	1918	0	0	0	0	0	0	4	0	0	0	0	0	0	0	0	12	0	0	0	0	0	3	0	0	0	0	0	0	0	0	0	0	0	0	0	0	0	0	0	0	1	1	0	0	0	0	0	0
PDCD2L	1171	0	0	0	0	0	0	0	0	0	0	0	0	0	0	0	0	0	0	0	0	0	0	0	0	0	0	0	0	0	0	0	0	0	0	0	0	0	1	0	0	0	0	0	0	0	0	0	0
UBA2	4023	3	0	0	0	0	30	41	1	3	0	0	18	2	0	1	0	0	18	1	47	0	40	15	0	0	0	0	167	8	3	83	0	0	0	0	5	0	21	13	0	3	4	198	0	53	0	0	39
HCST	613	0	0	0	0	0	0	235	0	0	0	0	0	0	307	0	6	0	0	0	0	0	0	4	0	1	0	0	0	0	0	0	0	0	0	0	0	0	1	0	0	0	0	0	0	0	0	0	0
FFAR1	2311	0	0	0	0	0	21	51	0	0	0	0	91	0	154	34	0	0	11	0	23	0	1	0	0	21	0	0	12	7	5	16	118	9	0	1	0	21	15	0	2	11	0	50	14	11	0	11	0
COX6B1	667	0	0	0	0	0	16	0	0	0	0	0	1	0	0	0	0	0	0	0	0	0	0	0	0	0	0	0	72	0	0	0	0	0	0	0	0	0	0	0	0	0	0	0	0	0	0	0	0
KRT13	1699	0	0	0	0	0	0	0	0	0	0	0	0	0	0	0	0	0	0	0	0	0	0	0	0	0	0	0	0	0	0	0	0	0	0	0	0	1	0	0	0	0	0	118	0	0	0	0	0
KRT35	1778	0	0	0	0	0	0	0	0	0	0	0	0	0	0	0	5	0	0	0	0	0	0	0	0	0	0	0	5	0	0	0	0	0	0	0	0	0	0	0	0	0	0	0	0	0	0	0	0
KRT38	2337	0	0	0	0	0	0	1	0	0	0	0	0	0	0	0	9	0	0	0	0	0	0	0	0	0	0	0	0	0	0	0	0	0	0	0	0	0	0	0	0	0	0	0	0	0	0	0	0
CCR7	2173	0	0	0	0	0	0	0	0	0	0	0	0	0	0	0	0	0	0	0	0	5	0	0	0	0	0	0	95	0	0	0	0	0	0	0	0	0	0	0	0	0	127	0	0	52	0	0	0
KRT9	2290	0	0	0	0	0	0	0	0	0	0	19	0	0	0	0	0	0	0	0	0	0	0	0	0	0	0	0	0	0	0	0	0	0	0	0	0	0	0	0	0	0	0	0	0	0	0	0	0
NR1D1	2772	0	0	0	13	0	0	0	2	0	0	8	0	0	1	0	0	0	0	0	0	0	1	0	0	91	0	0	0	0	12	0	0	0	0	0	0	0	1	0	0	0	0	5	0	0	0	0	0
ARL2	979	0	0	0	0	0	0	0	0	0	0	0	0	0	0	0	0	0	0	0	0	0	0	0	0	0	0	0	0	0	0	0	0	12	0	0	0	0	0	0	0	0	0	0	0	0	0	0	0
RRAS	1044	0	0	0	0	0	0	0	0	0	0	0	0	0	0	0	0	0	0	0	1	0	0	0	0	0	0	0	0	1	0	0	0	0	0	0	0	0	0	0	0	0	0	0	0	0	0	0	0
TSKS	1883	0	92	0	69	73	203	631	5	71	0	22	200	112	573	78	5	4	118	105	0	0	76	0	175	357	14	38	217	9	21	159	137	43	24	2	2	3	269	55	0	40	45	560	0	84	0	197	124
GLTSCR2	1528	0	0	12	0	0	0	0	7	0	0	0	0	0	0	0	0	0	0	74	0	0	0	0	0	0	11	0	0	0	0	0	0	0	0	48	0	0	0	0	0	0	0	0	0	0	0	0	0
FLRT1	3949	0	0	0	0	0	0	0	0	0	11	0	0	0	257	0	0	0	1	0	2	0	0	1	0	0	0	0	0	1	18	0	0	0	0	0	0	0	0	0	0	63	0	0	0	0	0	0	0
SBDS	1631	0	0	0	0	0	0	0	0	0	0	0	0	0	0	0	0	0	0	0	0	12	0	9	0	0	0	0	0	0	0	1	0	0	0	0	0	0	63	0	0	0	0	0	0	64	0	0	0
CSN1S1	985	0	0	0	0	0	0	0	0	0	0	0	0	0	0	0	0	0	0	0	0	0	0	0	0	0	0	0	0	0	0	0	0	0	0	0	0	0	0	0	0	0	0	0	0	0	0	0	0
STATH	598	0	0	0	0	0	0	0	0	0	0	0	0	0	0	0	0	0	0	0	0	0	0	0	0	0	0	0	0	0	0	0	0	0	0	0	0	0	0	0	0	0	0	0	0	0	0	0	0
MLX	2586	0	0	0	0	0	0	0	14	0	0	0	0	0	0	0	3	0	0	0	0	0	1	0	0	0	0	0	0	0	0	0	0	50	0	0	0	0	0	0	0	0	1	1	1	70	0	0	0
WNK4	4001	17	0	0	78	0	0	58	7	6	0	0	135	0	2	24	0	0	0	23	69	0	1	0	0	39	15	0	0	0	0	0	0	0	0	35	7	0	0	0	3	0	41	4	0	30	0	0	0
SUGP1	2423	0	0	0	0	0	0	1	0	0	0	0	0	0	0	0	0	0	0	0	0	0	0	0	0	0	0	0	0	0	0	0	0	0	0	0	0	0	0	0	0	0	21	0	0	0	0	0	0
GDF1	2517	0	0	0	2	0	50	1	0	0	0	0	4	0	0	1	1	0	0	1	0	0	0	1	1	0	0	0	0	0	0	0	0	1	0	1	1	0	1	0	0	1	1	3	1	0	0	0	1
SDF2	1568	0	0	0	0	0	0	0	0	0	0	0	0	0	0	0	0	0	0	0	0	0	0	0	0	0	0	0	0	0	0	0	0	0	0	0	0	0	0	0	0	0	0	0	0	0	0	0	0
NSRP1	2541	0	0	0	0	0	0	0	5	0	9	0	0	0	1	0	81	3	38	0	20	23	55	0	11	28	0	0	145	0	1	0	0	0	0	0	0	0	0	125	0	6	0	3	0	0	0	17	33
CFP	1713	0	0	0	0	0	6	148	0	0	0	0	0	0	0	0	45	0	67	0	0	0	1	0	0	0	0	0	10	0	5	58	0	0	0	0	0	0	0	98	0	0	34	0	0	0	0	0	0
ELK1	2695	0	0	0	0	0	119	0	0	0	0	0	0	0	280	0	0	0	0	0	68	0	0	0	0	0	0	0	0	4	0	0	0	0	0	25	0	130	82	0	0	0	0	0	0	0	1	0	0
ATG14	4742	0	0	0	0	4	8	24	0	2	0	1	14	2	40	9	1	33	14	0	70	3	0	1	3	65	0	19	35	2	0	14	0	16	0	0	4	0	36	20	0	45	9	173	0	52	0	15	6
SIX1	3996	0	0	0	0	0	0	0	0	10	0	0	5	0	0	0	1	0	0	0	0	0	0	0	0	0	0	0	2	0	0	42	0	0	0	1	0	0	0	0	0	0	1	0	0	0	0	0	1
DLGAP5	2973	0	0	2	0	0	0	200	0	0	0	0	0	0	0	0	0	0	30	0	44	0	0	0	0	0	0	0	0	0	0	0	0	86	0	0	0	0	0	0	0	0	0	0	0	2	0	0	0
L3HYPDH	1527	0	0	0	0	0	0	0	0	0	0	0	0	0	0	0	0	0	0	0	0	0	0	0	0	0	0	0	0	0	0	0	0	0	0	0	0	0	0	0	0	0	0	0	0	0	0	0	0
TBPL2	2037	0	0	0	0	0	0	1	0	0	0	0	174	0	0	0	0	0	0	0	0	0	23	0	0	0	0	0	1	0	0	32	0	0	0	7	0	0	46	0	0	0	0	0	0	0	0	0	0
SGPP1	3312	0	0	0	93	0	0	161	0	0	0	0	0	0	0	0	0	1	0	0	0	0	0	0	0	0	0	0	0	46	0	8	0	44	0	0	0	0	0	0	0	0	0	58	0	0	0	0	0
PLEKHG3	10351	0	37	0	0	0	0	47	0	1	1	0	1	0	0	2	25	0	60	0	26	0	3	25	1	43	0	0	98	20	2	5	1	7	0	0	5	0	109	86	0	9	184	3	1	10	0	0	0
EVI2A	1860	0	0	0	0	0	0	0	22	0	0	0	1	0	0	0	0	0	0	0	0	0	0	0	0	0	0	0	0	0	0	0	96	0	0	0	2	0	0	0	0	9	0	0	0	0	0	0	0
OMG	1947	0	0	0	0	0	0	0	0	0	0	0	0	0	0	0	0	0	0	0	0	0	0	0	0	0	0	0	0	0	0	1	0	0	0	0	0	0	0	0	0	0	0	0	0	0	0	0	0
CTAG2	993	0	0	4	0	0	14	0	0	0	0	0	0	0	0	0	24	76	56	0	0	0	0	17	0	5	0	0	0	0	0	72	0	0	0	0	0	30	0	0	0	26	0	0	0	0	0	0	71
MAGEC2	1991	0	0	0	0	1	3	111	0	0	0	0	0	0	0	0	7	0	0	0	0	31	20	0	9	2	0	3	6	0	0	0	0	0	1	0	0	0	0	103	0	0	98	0	105	0	0	0	128
CANX	4260	0	0	0	0	60	0	1	21	0	0	0	0	0	0	0	76	0	38	0	0	0	1	39	5	0	0	0	3	0	0	0	0	32	0	0	0	1	0	0	0	0	32	1	0	3	0	145	3
TRAF2	2264	0	0	0	0	0	0	0	0	0	0	0	0	0	0	0	0	1	0	0	0	0	0	0	0	0	0	0	0	0	0	0	0	15	0	0	0	0	0	0	0	40	0	0	0	0	0	0	0
ABHD8	2090	0	0	0	0	0	0	0	0	0	0	0	0	0	0	0	0	0	0	0	0	0	0	0	0	0	0	0	0	9	0	0	0	0	0	0	0	1	10	0	0	0	42	0	0	1	0	0	1
HELB	12866	7	8	15	95	30	10	244	4	3	97	4	380	2	154	6	30	4	143	63	56	3	19	4	34	181	0	0	46	26	14	20	16	26	2	8	1	3	78	80	1	4	64	187	19	31	0	16	13
YEATS4	1434	0	0	0	0	0	0	0	0	0	0	0	0	0	0	0	0	0	0	0	0	0	0	0	0	0	0	0	0	0	0	0	138	0	0	0	0	0	0	0	0	25	0	0	0	0	0	0	0
TAS2R3	1101	0	0	0	0	0	0	0	0	0	0	0	0	0	0	0	0	0	0	0	0	0	0	0	0	0	0	0	0	0	0	0	0	0	0	0	0	0	0	0	0	0	0	0	0	0	0	0	0
TAS2R4	2378	4	2	1	9	2	9	41	1	3	7	0	5	4	10	10	4	5	6	1	45	2	9	2	11	15	0	0	23	1	2	11	12	3	0	2	0	0	35	7	1	4	19	25	0	12	0	39	49
TAS2R5	1151	0	0	0	0	0	0	0	0	0	0	0	0	0	0	0	0	0	0	0	0	0	0	0	0	0	0	0	0	0	0	0	0	0	0	0	0	0	0	0	0	0	0	0	0	0	0	0	0
ZNF777	3233	0	0	0	4	2	0	3	0	0	0	0	0	0	0	5	6	0	0	0	0	1	4	1	1	0	0	0	0	0	0	1	0	56	0	0	2	0	0	0	0	0	2	2	0	0	0	4	0
IDUA	2163	23	0	0	0	0	0	0	1	0	0	0	1	0	0	0	0	0	0	0	0	0	35	0	0	0	1	0	0	0	0	0	0	0	0	0	0	0	0	0	0	0	0	0	0	0	0	0	0
PIN1	997	0	0	0	0	0	0	0	0	0	0	0	0	0	0	0	0	0	0	0	0	36	0	0	0	3	0	1	0	0	0	0	105	0	0	5	2	0	0	0	0	28	0	0	0	0	0	0	0
KIF17	3969	0	0	0	14	0	0	78	0	1	0	0	323	0	0	0	0	0	1272	0	1	0	0	0	0	89	0	0	0	0	21	0	0	0	0	0	0	0	0	75	0	3	0	27	5	0	0	1	0
KLF2	2018	0	0	0	0	0	0	0	0	0	1	0	0	0	0	0	0	0	0	0	0	0	10	0	0	0	0	0	6	0	0	0	0	0	0	0	0	0	1	0	0	9	0	0	0	0	0	0	0
OR7C2	960	0	0	0	0	0	0	0	0	0	0	0	0	0	0	0	0	0	0	0	0	0	1	0	0	0	0	0	0	0	0	0	0	0	0	0	0	0	1	0	0	0	0	0	0	0	1	47	69
F2RL3	3473	0	0	0	0	4	22	46	2	9	1	0	0	79	0	33	9	0	9	9	8	0	40	21	6	27	14	3	15	12	0	33	0	2	0	6	5	0	43	198	0	0	27	271	1	84	0	0	63
HCFC1R1	965	0	0	0	0	0	0	0	0	0	0	0	0	0	0	0	0	0	0	0	0	0	0	0	0	0	0	0	0	0	0	0	0	0	0	0	0	0	1	0	0	0	0	0	0	0	0	0	0
HN1L	3718	1	0	0	0	0	0	0	0	0	0	0	0	0	0	0	0	0	0	0	0	0	1	0	0	0	0	0	0	0	0	5	0	0	0	0	0	0	0	2	0	9	0	0	0	1	0	0	0
GFER	2345	0	0	0	0	0	0	0	0	0	0	0	0	0	0	0	3	0	0	0	0	0	0	0	0	0	0	0	0	0	0	1	0	0	0	0	0	0	0	0	0	0	0	2	0	0	0	0	0
SYNGR3	2051	0	0	0	0	0	0	2	33	0	0	0	0	0	0	0	0	0	1	0	0	0	0	0	0	0	1	0	0	0	7	0	0	0	0	0	2	0	30	0	0	0	0	0	0	0	0	0	0
GNG13	984	0	0	0	0	0	0	0	0	1	0	0	0	0	0	0	0	0	0	0	0	0	1	0	0	0	0	0	0	0	0	0	0	0	0	0	0	1	0	0	0	0	0	0	0	0	0	0	0
ZNF10	4441	0	0	0	0	0	0	0	0	0	0	0	353	0	0	1	0	0	0	0	0	0	0	0	0	35	0	0	0	0	0	0	0	0	0	0	0	0	0	0	0	0	0	66	0	0	0	0	0
TICAM1	2676	0	0	0	0	0	0	0	0	0	0	0	0	0	0	0	0	0	0	0	2	0	0	1	0	0	0	0	2	0	0	0	0	0	0	0	0	0	0	0	0	0	0	0	0	0	0	0	0
MON1B	6091	4	0	0	0	7	18	77	7	11	0	0	45	0	0	22	14	0	2	0	130	0	1	0	0	42	8	0	1	0	0	23	0	3	0	3	0	0	58	4	0	24	94	42	0	14	1	0	36
METTL25	2093	0	0	0	0	0	0	0	0	0	0	0	0	0	0	0	0	0	0	0	0	0	0	29	0	0	9	0	0	0	0	0	0	0	0	0	0	0	0	4	0	35	0	0	54	0	0	0	0
OR1E2	972	0	0	0	0	0	0	0	0	0	0	0	0	0	0	0	0	0	0	0	0	0	0	0	0	0	0	0	0	0	0	0	0	0	0	0	0	0	0	0	0	0	0	4	0	0	0	0	0
VIL1	6531	0	0	0	0	0	0	322	0	0	0	0	0	0	0	0	0	0	66	4	1	0	1	0	0	1	0	0	3	0	0	0	0	0	1	0	0	0	1	0	0	0	0	1	0	0	0	0	0
AAMP	1886	0	0	0	0	1	0	0	0	0	0	0	0	0	0	1	0	0	0	0	0	1	0	1	0	0	0	0	1	0	0	2	0	0	0	0	0	0	0	0	0	0	0	2	0	6	0	1	4
GNG11	3055	8	0	0	0	0	0	0	0	1	0	0	0	0	0	0	0	0	0	0	88	0	0	0	1	0	1	0	0	0	0	0	0	0	0	0	0	0	0	101	0	0	0	0	0	0	0	0	0
PTPN12	3406	0	0	0	0	0	50	0	0	0	0	0	0	0	0	0	0	0	0	76	61	0	0	28	0	8	0	0	1	0	0	0	0	13	0	0	0	0	0	0	0	0	0	0	0	0	0	0	0
FGL2	4261	0	0	0	0	0	0	267	40	5	0	0	92	0	9	0	24	0	61	18	0	0	0	19	0	0	0	0	0	0	0	0	1	0	1	0	0	277	0	0	0	0	0	7	1	2	0	202	4
PEX1	4385	0	0	0	0	0	0	0	0	0	0	12	0	0	0	0	0	0	1	0	0	0	0	0	11	0	0	0	0	0	0	0	0	0	0	0	0	0	0	0	0	0	0	0	0	0	0	0	0
LRFN1	3381	0	0	1	0	0	1	0	0	0	0	0	0	0	1	0	0	0	0	0	1	0	0	1	0	0	0	0	0	0	0	0	0	1	0	0	0	0	0	0	0	0	0	1	0	0	0	0	0
RASL11B	1995	0	0	0	0	0	0	0	0	0	0	0	0	0	0	0	0	0	0	0	0	0	1	0	0	0	1	0	0	0	0	0	0	0	0	0	0	0	0	0	0	0	0	0	0	0	0	0	0
DGCR6L	1154	0	0	0	0	0	0	0	0	0	0	0	0	0	0	0	0	0	0	0	0	0	0	0	0	0	0	0	0	0	0	0	0	0	0	0	0	0	0	0	0	0	0	0	0	0	0	0	0
CYTH4	3206	0	0	1	1	0	55	0	0	0	0	0	2	0	0	40	0	1	115	0	0	0	0	0	3	0	0	0	0	0	0	0	112	8	0	0	0	0	5	0	0	0	0	1	0	0	0	0	0
SGSM3	2969	0	0	0	0	0	0	0	0	0	0	0	0	0	0	0	0	0	0	0	0	0	0	0	0	0	0	0	0	0	0	0	0	0	0	0	0	0	0	0	0	0	0	0	0	0	0	0	1
VPREB3	610	0	0	0	0	0	0	0	0	0	0	0	0	0	1	0	0	0	0	0	0	0	0	0	0	0	0	0	0	0	0	0	0	1	0	0	0	0	0	0	0	0	0	0	0	0	0	0	0
SDF2L1	865	0	0	0	0	0	0	0	0	0	0	0	0	0	0	0	0	0	0	0	0	0	0	0	0	0	0	0	0	0	0	0	0	0	0	0	0	0	0	0	0	0	0	0	1	0	0	0	0
RFPL3	1488	0	0	0	0	0	0	0	0	0	0	0	0	0	0	0	0	0	0	0	0	0	0	0	0	0	0	0	0	8	0	0	0	0	0	0	0	0	0	0	0	0	0	0	0	0	0	0	0
CDC42EP1	2181	0	24	0	0	0	0	39	48	0	0	0	2	0	171	41	3	32	42	0	6	0	0	17	103	10	0	0	0	0	20	0	0	2	0	3	0	0	0	0	0	50	41	0	95	36	0	0	156
MCHR1	2851	0	0	0	0	0	0	2	0	0	0	0	1	0	0	0	2	0	0	0	0	0	0	0	0	0	0	0	0	1	0	0	0	0	0	0	0	0	0	0	0	0	2	0	0	1	0	0	0
GALR3	1157	0	0	0	0	0	0	0	0	0	0	0	0	0	0	0	0	0	0	0	0	0	0	0	0	0	0	0	0	0	0	0	0	0	0	0	1	0	0	0	0	0	0	0	23	0	0	0	23
APOL5	1438	0	0	0	0	0	0	0	0	0	0	0	0	0	0	0	0	0	0	0	0	0	0	0	0	0	0	0	0	0	0	0	0	0	0	6	0	0	0	65	0	0	0	0	0	0	0	0	0
CCDC117	3985	0	0	0	0	0	0	4	0	0	2	0	0	0	1	0	0	1	1	0	0	1	0	0	0	0	0	0	104	0	0	0	55	0	0	0	0	0	2	2	0	0	0	1	0	75	0	0	0
APOL2	2685	4	0	0	7	0	30	1	15	1	0	0	6	4	0	0	1	0	2	0	0	6	0	0	2	0	0	0	4	2	0	3	0	0	0	0	0	0	5	1	0	12	15	4	17	0	0	2	11
RAC2	1482	0	0	0	0	0	0	0	0	28	3	0	0	0	0	0	0	0	2	0	1	0	28	0	0	0	0	0	0	0	0	0	0	0	1	2	0	0	0	0	0	0	0	0	0	0	170	181	134
LIF	3969	0	0	0	0	0	0	0	0	0	0	0	0	0	0	0	63	0	0	0	0	0	5	0	0	0	0	0	1	0	0	0	0	0	1	1	10	0	0	59	0	0	1	0	0	0	0	0	0
PMPCB	2472	0	0	0	0	0	0	0	0	11	0	0	0	0	0	0	0	0	0	0	0	0	0	0	0	0	1	0	0	0	0	0	0	0	0	0	2	0	0	0	0	0	0	0	16	0	0	0	22
TAS2R16	997	0	0	0	0	0	0	0	0	0	0	0	0	0	0	0	0	0	0	0	0	0	0	0	0	0	0	0	0	0	0	0	0	0	0	0	0	0	0	0	0	0	0	0	0	0	0	0	0
VGF	2575	0	0	0	0	0	0	1	0	0	0	0	0	0	0	0	1	0	0	0	0	0	0	0	0	0	0	0	81	1	0	0	0	0	0	0	0	0	70	122	0	0	0	0	0	0	69	0	0
STRIP2	5115	3	0	0	0	0	7	0	0	0	1	0	2	0	0	71	0	0	4	1	117	30	2	15	0	1	6	0	1	0	0	0	0	2	0	1	1	0	4	0	0	1	0	48	0	81	0	0	115
DNAJB9	2715	0	0	0	0	0	0	0	0	0	0	0	0	0	0	0	0	0	16	0	0	0	0	0	0	0	0	0	0	0	0	0	20	0	0	0	0	0	0	0	0	0	0	0	0	0	0	0	0
LRRC4	3828	56	82	62	35	0	82	461	79	0	137	16	201	249	508	250	225	540	274	1	412	48	64	122	67	339	3	45	445	7	76	108	216	236	56	0	37	61	387	40	21	106	163	388	211	126	332	52	112
SMO	3738	0	0	0	2	1	0	5	0	0	0	0	0	1	2	1	4	0	1	0	10	0	1	0	19	1	0	0	4	0	1	0	0	0	0	0	0	1	81	67	0	28	0	5	2	0	0	4	3
LRRC17	2002	0	0	0	0	0	0	214	0	0	0	0	0	0	0	0	0	0	0	0	0	0	0	0	0	0	1	0	0	0	0	0	0	0	0	0	0	0	0	0	0	0	0	0	0	0	0	0	0
OPN1SW	1096	0	0	0	0	0	0	0	0	0	0	0	0	0	0	0	0	0	0	0	0	0	0	0	0	0	0	0	0	0	0	0	0	0	0	0	0	0	0	0	0	0	0	0	0	0	0	0	0
SIRT2	2070	0	0	0	1	0	0	0	0	0	0	0	0	0	0	0	0	0	0	0	0	0	0	0	0	0	0	0	0	0	0	0	0	0	0	0	9	0	0	0	0	0	0	0	0	0	0	0	0
HOXD9	1870	0	0	0	21	0	0	0	0	0	0	0	0	0	0	0	1	0	0	0	0	0	0	0	0	0	0	0	0	0	0	0	0	0	0	0	0	0	1	0	0	0	0	0	0	0	0	0	0
HOXD10	1989	0	0	0	0	0	0	0	0	0	0	0	0	0	0	0	1	0	0	0	0	3	0	0	0	0	0	0	0	1	0	0	0	0	0	0	0	0	2	0	0	0	0	0	0	0	0	0	0
HOXD11	1533	0	0	0	0	0	0	0	0	0	0	0	0	0	0	0	0	0	1	0	0	0	10	0	0	0	0	0	0	0	0	0	0	0	0	0	0	0	0	0	0	0	0	0	1	0	0	0	1
PIAS1	8115	0	0	1	0	0	0	2	18	0	0	0	0	0	0	0	0	0	53	0	1	0	0	1	83	0	1	0	0	0	0	0	0	0	0	2	0	0	0	0	0	0	0	0	0	0	1	3	108
SNAP23	2687	0	0	1	95	0	0	0	4	0	0	0	2	0	0	0	0	61	3	0	0	0	1	0	0	16	0	0	1	0	0	0	0	0	0	0	0	0	8	4	0	5	0	7	0	4	0	0	0
TMOD2	9191	0	0	0	1	4	1	17	3	2	1	0	11	0	10	6	2	2	28	0	15	51	0	1	2	6	0	5	2	12	0	6	0	3	1	0	2	2	166	3	0	0	97	125	0	2	1	11	104
DLL4	3372	0	0	0	0	0	0	0	0	0	0	0	0	0	0	0	0	0	45	0	0	0	0	0	0	0	0	0	0	0	0	0	0	0	0	1	0	0	0	0	0	0	0	0	0	0	0	0	0
ALDH1A2	4098	0	0	0	0	0	0	0	0	0	0	0	0	0	0	0	0	0	1	0	0	0	1	0	0	1	0	0	0	0	0	0	0	0	0	0	0	0	0	7	0	0	0	31	0	0	0	1	0
ISLR	2371	14	0	0	0	0	0	0	0	0	0	0	0	0	0	0	1	0	0	0	0	0	60	0	0	0	0	0	0	0	0	0	0	2	0	0	2	0	5	32	0	0	0	0	0	0	0	0	0
THAP10	2399	0	0	0	0	0	1	0	0	0	0	0	0	0	0	0	0	0	1	0	0	0	0	0	0	0	0	0	0	0	0	0	0	0	0	0	0	0	3	0	0	0	0	0	0	0	0	0	0
ACKR4	1914	0	0	0	0	0	0	0	0	0	0	0	0	0	0	0	0	0	0	0	0	0	0	0	0	0	0	0	0	0	0	0	1	0	0	0	0	0	0	0	0	0	0	0	0	0	0	0	0
COPB1	3481	0	0	0	0	0	0	0	0	6	0	0	0	0	0	0	0	0	0	0	0	0	1	0	0	0	0	0	0	0	0	0	0	0	0	0	0	0	0	0	0	0	0	0	0	0	0	0	0
MYOD1	1801	0	0	1	0	0	0	2	0	0	0	0	0	0	0	0	0	0	0	0	0	0	0	0	0	0	0	0	0	0	1	0	0	16	0	0	0	0	0	0	0	0	0	0	0	0	0	0	0
TPH1	5325	3	0	0	1	0	0	1	0	1	1	0	15	0	3	5	1	2	2	3	1	1	4	0	0	0	6	0	1	1	6	1	0	4	0	0	2	0	63	8	0	1	13	26	1	5	0	0	0
SOX15	1396	0	36	0	0	0	0	11	0	0	29	5	0	31	0	0	0	0	0	0	113	0	0	0	0	44	0	0	47	17	0	0	81	3	4	0	0	0	0	0	0	0	0	41	0	0	0	0	0
CD68	1878	1	0	0	3	0	3	10	1	0	0	0	143	0	1	8	0	0	1	1	3	3	41	1	1	0	0	0	61	0	6	0	0	1	0	7	1	0	72	13	0	8	1	4	0	6	0	0	0
TXNDC17	2219	0	0	0	0	53	0	0	0	0	0	0	1	0	0	0	0	0	0	0	0	0	0	0	0	0	15	0	0	0	0	0	0	0	0	0	0	0	0	0	0	0	0	0	0	0	0	0	0
ATP1B2	3153	0	0	0	2	0	5	3	0	0	0	0	8	0	1	0	4	0	39	0	2	0	37	1	0	0	0	0	0	0	0	4	0	4	0	1	0	0	7	6	0	1	1	21	0	10	0	1	84
FXR2	2957	0	1	0	159	0	0	0	31	0	37	0	352	0	0	0	68	0	0	39	0	30	51	0	0	0	1	0	0	1	21	0	0	36	16	0	0	0	187	51	0	41	14	0	49	72	0	0	0
MPDU1	1601	0	0	0	0	0	1	0	0	0	0	0	0	1	0	0	2	0	0	0	1	0	0	0	90	1	0	0	3	0	0	2	1	0	0	1	4	1	1	0	0	0	0	0	1	0	0	1	1
WISP1	5190	5	27	3	23	0	37	409	6	18	75	6	228	0	0	80	37	39	173	0	152	21	0	52	56	250	18	0	157	19	13	41	109	100	24	0	7	0	46	55	9	64	61	127	0	32	59	91	0
CLEC11A	1419	1	0	0	0	0	0	0	0	0	0	0	0	0	7	0	2	0	0	0	1	0	0	0	0	56	0	0	0	0	2	3	0	0	0	0	0	0	4	0	0	0	16	0	0	1	0	0	0
CTC-518B2.8	1602	0	0	0	0	0	0	0	0	0	0	0	0	0	0	0	0	0	0	0	0	0	0	0	0	0	0	0	48	0	0	0	0	0	0	0	0	0	0	0	0	0	5	0	0	0	0	0	0
KIAA0391	6118	0	0	0	0	0	46	72	1	4	0	8	209	5	13	10	1	4	13	1	4	1	2	3	0	2	4	7	8	10	1	0	0	19	22	0	1	0	17	7	0	3	6	19	1	76	0	10	12
CMA1	937	0	0	0	7	7	22	0	21	0	0	5	0	0	0	335	0	0	0	72	141	0	62	0	73	0	0	0	14	0	0	0	48	0	0	0	1	281	19	22	1	53	101	59	0	0	0	172	187
DHRS2	1705	0	0	0	0	0	0	0	0	0	0	0	0	0	0	0	0	0	0	0	0	0	0	0	0	0	0	0	0	0	4	0	0	0	0	0	0	0	0	0	0	0	0	0	0	0	0	0	0
BCL2L2	3605	0	0	0	0	0	0	0	0	5	0	0	0	0	270	1	0	0	0	0	17	0	12	1	0	0	0	0	123	2	0	1	0	0	0	0	0	0	0	2	0	8	0	0	0	0	0	1	0
FOXA1	2862	0	0	0	0	0	0	6	0	0	0	0	0	0	0	58	29	0	1	0	132	0	1	0	0	1	1	0	91	1	0	0	0	0	0	0	0	0	0	0	0	0	0	104	0	0	0	0	0
EAPP	1321	0	0	0	0	0	0	0	0	0	0	0	0	0	0	0	0	0	0	0	0	0	0	0	0	0	1	0	0	0	0	0	0	0	0	0	0	0	77	0	0	0	0	0	0	0	0	0	0
TMEM55B	1961	0	0	0	0	0	0	0	0	0	0	0	0	0	0	0	0	0	1	0	0	0	0	0	0	0	0	0	0	0	3	0	0	0	0	0	0	0	0	0	0	0	0	0	0	0	0	20	0
NEDD8	708	6	4	0	3	79	14	28	1	1	4	0	26	1	27	16	6	5	28	1	24	0	14	1	1	5	1	2	6	1	3	7	5	7	0	24	0	0	31	9	0	2	5	17	0	12	1	21	8
DAD1	731	0	0	0	0	0	0	0	0	0	0	0	0	0	0	0	0	0	0	0	0	0	0	55	0	0	1	0	26	0	0	0	0	0	0	0	0	0	0	0	0	0	0	0	0	0	0	0	0
CDO1	1860	0	0	0	0	0	0	0	8	0	0	0	0	0	0	0	0	0	47	0	0	0	0	0	0	0	0	0	0	0	0	0	0	0	0	0	0	0	77	0	0	0	0	0	0	0	0	0	0
RAP1B	13438	7	1	0	3	110	85	60	2	15	6	0	47	4	21	51	25	2	100	1	111	2	6	15	65	17	1	0	132	26	7	8	0	35	2	6	2	0	242	28	0	7	28	209	6	16	0	22	109
AANAT	1913	0	0	0	0	0	0	0	0	0	0	0	0	0	0	0	0	0	0	0	0	0	40	0	0	0	0	0	0	0	0	0	0	0	0	0	0	0	0	0	0	1	0	12	0	0	0	0	0
ARHGEF6	6019	1	0	0	2	0	70	1	0	0	0	0	0	0	0	4	11	1	0	3	2	0	1	5	55	0	0	0	10	1	0	0	0	0	0	2	1	0	28	0	0	0	0	108	1	0	0	1	0
ART1	1312	0	0	0	0	0	0	0	0	0	0	0	0	0	0	0	0	0	0	0	0	0	0	0	0	0	0	0	0	0	0	0	0	0	0	0	0	0	0	0	0	0	0	0	0	0	0	0	0
CHRNA10	1945	0	0	0	1	0	0	0	0	0	0	0	0	0	0	0	0	0	0	0	0	0	0	0	0	0	0	0	0	0	0	1	0	0	0	0	0	0	145	0	0	0	0	1	0	0	0	0	0
RPS4Y1	1305	0	0	0	0	0	0	1	0	1	0	0	0	0	0	0	0	0	0	0	0	0	0	0	38	0	0	0	0	0	0	0	1	0	0	0	0	0	0	0	0	0	0	0	0	0	0	1	0
VCY1B	550	0	0	0	0	0	0	0	0	0	0	0	0	0	0	0	0	0	0	0	0	0	0	0	0	0	0	0	0	0	0	0	0	0	0	0	0	0	0	0	0	0	0	0	0	0	0	0	0
VCY	550	0	0	0	0	0	0	0	0	0	0	0	0	0	0	0	0	0	0	0	0	0	0	0	0	0	0	0	0	0	0	0	0	0	0	0	0	0	0	0	0	0	0	0	0	0	0	0	0
RBMY1J	1886	0	0	0	0	0	0	0	0	0	0	0	0	0	0	0	0	0	3	0	0	0	0	0	0	0	0	0	0	0	0	0	0	0	0	0	0	0	0	0	0	0	0	0	0	0	0	0	0
DAZL	3104	0	0	0	0	0	0	0	0	0	0	0	0	0	0	0	0	0	0	0	0	0	0	0	0	0	0	0	0	0	0	0	0	0	0	0	0	0	0	0	0	0	0	0	0	0	0	0	0
MAPK8IP3	5661	1	0	11	0	0	0	0	0	0	0	0	0	30	1	0	0	0	30	0	63	0	0	0	0	0	0	0	0	0	10	0	0	24	0	0	0	0	0	0	0	1	30	0	17	0	0	0	0
MKNK2	3774	0	0	0	0	0	16	75	0	0	0	0	0	0	290	0	0	0	1	0	0	0	0	0	0	25	1	16	12	0	0	68	2	24	0	0	0	0	119	0	0	18	0	2	0	0	0	0	0
KLF16	2890	0	0	0	0	0	0	0	0	0	0	0	0	0	0	0	25	0	0	1	0	0	0	0	1	2	0	0	0	0	0	0	0	0	0	0	0	0	1	0	0	0	0	0	0	0	0	3	0
ZC3H14	18281	15	6	0	3	15	7	13	0	0	2	2	21	0	1	3	87	0	85	3	33	7	36	8	0	1	2	0	0	4	13	5	50	28	10	12	11	0	28	137	0	8	22	75	5	51	68	12	14
LMAN1	5521	0	0	0	0	0	0	0	0	0	0	0	0	0	0	0	0	0	0	0	0	0	0	0	0	0	0	0	0	7	0	62	0	0	0	0	0	0	0	0	0	0	0	0	0	0	0	0	0
DMXL2	10672	0	0	10	0	0	0	0	0	2	155	0	1	1	0	0	0	0	1	0	1	0	0	0	0	171	0	0	115	0	15	0	0	0	0	0	14	258	0	90	0	0	0	61	0	0	0	0	1
ANGEL1	5176	0	0	0	3	3	2	31	12	0	13	0	0	1	13	3	87	0	78	80	21	0	67	0	92	43	1	0	2	10	0	10	3	4	1	2	0	0	61	7	0	2	17	37	95	2	0	12	4
CNGB1	5641	8	7	3	46	25	29	207	19	5	27	2	16	82	836	120	13	283	111	297	457	99	108	208	293	2	2	10	65	20	4	57	466	13	1	8	2	0	238	309	0	241	187	697	119	324	253	530	130
CDADC1	3386	0	0	0	0	0	0	0	0	0	0	0	0	0	0	0	0	0	0	0	0	0	0	0	0	0	0	0	0	0	0	0	0	0	0	30	0	0	0	0	0	0	1	0	0	0	0	0	0
NALCN	6818	0	0	0	0	0	0	0	0	0	0	0	0	0	0	0	0	0	72	0	0	0	0	0	0	0	0	0	0	0	0	0	0	50	0	0	0	0	0	3	0	0	0	0	0	0	0	0	0
C16orf62	3894	0	0	0	0	0	0	0	0	0	0	0	0	0	0	0	0	0	0	0	0	0	0	0	0	0	0	0	0	0	0	0	0	0	0	0	0	0	0	0	0	0	0	1	1	0	0	0	0
SEC14L5	6459	2	0	2	0	0	1	114	0	0	0	0	6	3	10	0	0	2	6	0	65	0	0	1	88	2	0	0	67	3	1	0	0	0	0	0	0	0	8	0	0	12	14	59	40	29	0	6	5
CLSPN	4769	0	1	0	1	0	1	2	0	1	4	0	0	17	30	29	102	98	7	0	21	0	1	0	4	20	2	0	3	1	0	3	1	38	0	17	0	0	10	4	0	2	8	43	0	60	0	2	2
PBX4	1724	0	0	0	0	0	0	0	0	0	0	0	0	0	0	0	0	0	64	0	0	0	0	1	0	1	0	0	0	0	0	0	0	0	0	0	0	113	0	0	0	0	0	0	0	0	0	0	0
DHX40	3660	0	0	0	0	0	0	0	0	0	0	0	0	0	0	0	5	0	0	0	0	0	0	2	0	0	0	0	6	0	16	0	0	0	0	0	0	0	0	0	2	0	91	0	0	11	0	0	0
DTWD1	13776	0	0	0	0	40	32	0	0	0	0	0	0	0	0	0	0	0	3	0	1	0	11	0	41	8	0	0	0	0	2	25	0	2	0	0	5	0	5	0	0	6	44	5	0	1	0	0	0
ZNF221	2535	3	0	0	0	0	0	0	0	1	0	0	1	0	0	1	0	1	0	0	0	0	1	2	0	0	0	0	0	0	1	1	0	0	0	0	2	1	0	1	0	0	0	4	0	2	0	1	0
HCN2	3408	0	0	0	0	0	0	0	14	0	0	0	1	0	0	0	0	0	0	0	0	0	0	0	0	0	0	0	0	0	0	0	2	0	0	0	0	0	1	0	0	0	0	0	0	0	0	0	0
IGSF21	1943	0	0	0	0	0	0	6	0	0	0	0	0	0	0	0	0	0	0	0	2	0	0	0	6	0	0	0	0	0	0	0	0	13	1	0	0	0	0	0	0	1	0	0	0	1	0	0	0
SLX1A	1091	0	0	6	0	0	0	0	0	0	0	0	0	0	0	0	0	0	0	0	0	0	0	0	0	2	0	0	0	0	0	0	0	0	0	0	0	0	0	0	0	0	0	0	0	0	0	0	0
KHNYN	6725	0	0	0	0	0	1	0	0	0	0	17	0	0	0	20	0	0	117	0	0	0	50	40	0	2	0	0	0	0	0	1	0	0	0	0	0	0	33	0	0	0	1	0	0	8	0	0	0
LILRA2	4429	1	0	0	2	2	18	22	36	0	0	0	10	3	3	5	3	0	43	4	20	15	15	0	1	2	1	0	17	1	1	3	0	1	0	10	0	0	38	4	0	5	5	35	1	5	154	7	8
TUBG2	1761	0	0	0	0	0	0	3	0	0	0	0	0	0	0	0	0	0	7	0	0	0	0	0	0	44	0	4	0	0	0	0	0	0	0	0	3	0	38	1	0	0	0	0	37	0	0	0	0
TUBG1	1611	0	0	0	0	0	0	0	0	0	0	0	0	0	0	0	0	0	0	0	0	0	0	0	0	0	0	0	0	0	0	0	0	0	0	0	0	0	0	0	0	0	0	0	0	5	0	0	0
MAST1	4833	0	0	0	1	0	0	0	0	0	0	0	0	0	1	1	0	0	0	0	0	0	1	0	2	0	0	0	1	0	17	0	0	0	0	0	0	0	0	0	0	0	0	0	1	0	0	0	0
PLPPR2	2727	0	0	0	0	0	0	0	0	0	0	0	0	0	18	0	1	0	1	0	1	0	0	0	0	0	0	0	0	0	0	0	1	7	0	0	0	0	0	0	0	0	2	0	0	4	0	0	0
NCAPG	4661	0	0	0	0	51	39	1099	20	0	0	0	376	102	0	149	0	0	56	0	0	345	1	0	105	110	0	21	65	11	18	1	0	0	74	0	0	55	144	111	0	35	85	244	0	0	0	0	0
ESYT2	5960	0	0	0	0	0	0	4	1	0	0	0	1	1	0	0	3	90	9	0	0	0	1	0	0	3	0	0	0	0	0	0	0	1	0	31	0	0	15	100	0	0	0	0	0	4	0	0	2
ALOX12	2358	0	18	0	0	0	0	0	0	0	0	0	0	0	0	0	0	0	0	0	0	0	0	0	0	0	0	0	0	0	0	0	0	0	0	0	0	0	0	113	0	0	0	0	0	0	0	0	0
UGT2A3	2965	0	0	0	0	0	0	0	0	0	0	0	0	0	0	0	0	0	1	0	0	0	0	0	0	0	0	0	0	0	0	0	0	0	0	0	0	0	0	0	0	0	0	0	0	0	0	0	0
ADAMTS2	6754	0	0	0	0	0	0	0	0	0	0	0	1	0	0	0	0	0	0	0	2	0	0	0	73	3	0	0	1	0	0	0	0	0	0	0	0	0	0	0	0	0	0	30	0	0	0	0	0
HBA2	576	12	18	32	59	90	95	217	30	17	0	3	312	64	378	197	220	127	69	33	178	0	394	104	272	586	8	0	126	20	13	47	46	87	5	53	14	33	477	31	2	62	219	208	47	389	0	32	254
TRNT1	2276	0	0	0	0	0	0	0	0	0	0	0	0	0	0	0	12	0	0	0	0	0	0	0	0	0	0	0	0	0	0	0	0	0	0	0	0	0	0	0	0	0	0	0	0	0	0	0	0
DHX29	4502	0	0	0	0	0	0	4	2	0	0	0	0	0	0	0	71	0	0	0	1	0	3	0	0	7	0	0	0	0	0	52	0	0	0	0	5	0	0	0	0	0	38	0	0	0	0	0	0
DHX58	2617	0	0	11	1	0	0	158	1	0	0	0	0	0	0	0	0	0	1	0	2	0	0	1	0	0	0	1	1	0	0	0	0	0	16	0	0	0	0	0	0	0	0	0	0	0	0	0	0
KRT12	1867	3	0	0	0	0	0	0	0	0	0	0	0	0	0	0	0	0	0	0	0	0	0	0	0	0	0	0	0	0	0	0	0	0	0	0	0	0	0	0	0	0	0	0	0	0	0	0	0
KRT31	1596	0	0	0	0	0	0	0	0	0	0	0	0	20	0	0	0	0	0	0	0	0	0	0	0	0	3	0	0	0	1	0	0	1	0	0	0	0	0	0	0	0	0	0	0	0	0	0	0
KRT33B	1607	0	0	0	0	0	0	0	0	0	0	0	0	17	0	0	9	0	0	0	0	0	0	0	0	0	0	0	0	0	0	0	0	0	0	0	0	0	1	0	0	9	0	0	0	0	0	0	0
ARFGEF3	14877	10	3	1	94	30	6	218	9	1	0	0	0	11	29	19	4	3	26	1	44	3	59	1	0	89	1	1	6	3	16	42	7	0	3	1	0	0	54	8	0	3	5	51	9	47	0	21	73
USP40	5692	0	1	0	0	0	0	0	0	0	0	0	0	2	138	0	0	0	0	0	0	0	0	0	0	0	0	0	0	1	8	0	0	0	0	0	0	0	0	0	0	0	24	0	0	0	0	41	0
SNX4	2513	0	0	0	0	0	0	0	0	0	0	0	1	0	0	0	0	0	0	0	0	0	0	0	0	0	0	0	0	0	0	0	0	0	0	0	0	0	0	0	0	33	0	0	0	0	0	183	0
GRHL2	5239	0	0	0	0	0	0	0	0	4	0	0	17	0	0	1	0	0	0	0	0	0	0	0	0	0	0	0	0	0	0	0	0	0	0	0	0	0	22	0	0	0	0	22	0	0	0	0	0
RRM2B	4931	0	0	0	0	0	0	0	2	0	0	0	0	0	0	0	1	0	0	0	0	0	3	0	0	0	0	0	0	0	0	60	116	0	0	0	0	0	0	0	0	0	0	8	0	0	0	0	0
RHOBTB2	5451	19	0	0	92	0	31	38	6	0	15	0	0	0	1	2	0	0	1	0	48	0	16	14	0	17	0	0	0	1	1	1	0	0	0	0	0	6	105	2	0	0	0	36	0	0	0	4	36
RAF1	3300	0	0	0	0	0	0	0	0	1	0	0	7	1	0	1	1	0	1	0	0	0	0	0	299	0	0	0	0	0	0	0	0	0	0	0	0	5	15	0	0	0	1	0	0	0	0	0	0
TDRD1	4510	1	0	0	0	0	0	0	3	0	3	0	1082	1	273	51	113	0	26	76	9	0	81	0	0	1	5	1	0	0	0	66	0	0	0	0	4	0	65	0	0	83	274	0	1	0	167	1	0
MED17	5142	10	0	0	0	0	0	1	1	0	4	0	0	0	0	3	0	0	73	0	7	0	1	0	4	4	0	0	0	1	1	5	0	2	0	0	1	0	3	0	0	0	9	3	2	1	0	0	0
SCML2	4200	0	0	0	0	1	0	5	0	0	0	1	377	0	2	2	8	0	61	0	3	0	0	0	6	0	0	0	0	0	0	0	1	0	0	0	1	0	5	2	0	0	0	0	3	1	0	0	0
DHX35	3325	0	0	0	0	0	0	0	0	0	0	0	0	0	0	0	0	0	0	0	0	0	0	0	0	0	0	0	0	0	0	0	0	0	0	0	0	0	0	0	0	0	0	0	0	0	0	0	0
TRPC4AP	3226	0	0	0	4	0	0	5	0	0	0	0	0	0	0	0	0	0	0	0	0	0	0	0	0	0	0	0	0	0	0	0	0	0	0	0	0	0	0	10	0	0	0	0	0	0	0	0	0
TYMP	1630	0	0	0	0	0	0	0	0	6	0	0	0	0	0	0	0	0	1	0	0	0	0	0	0	0	0	1	0	5	0	0	0	28	0	0	0	0	0	80	0	0	0	0	0	0	0	0	0
C20orf194	6869	0	0	0	0	0	35	0	0	0	0	1	1	2	0	0	89	1	1	0	2	0	2	0	0	0	0	0	0	13	0	0	0	0	0	0	0	0	0	111	0	0	0	0	9	0	0	0	0
CUL9	7780	1	0	0	2	3	0	164	0	10	0	0	0	0	4	2	67	0	19	0	0	0	1	2	1	1	0	0	14	0	1	0	0	0	0	0	0	0	89	0	0	0	5	9	0	37	0	0	11
PCDHGA12	4747	0	0	0	0	0	0	0	0	0	0	0	0	0	0	1	9	27	12	0	0	0	1	0	0	0	0	0	0	1	0	0	60	0	1	0	1	0	0	1	0	17	0	15	0	3	0	0	0
PCDHGC5	4761	0	0	0	0	0	0	0	0	0	0	0	0	0	0	0	0	1	54	0	9	0	0	0	0	0	0	0	0	0	0	0	0	0	0	0	0	0	0	0	0	26	0	9	0	0	0	0	0
NDUFA2	804	0	0	0	0	0	0	0	0	0	0	0	0	0	0	0	1	0	0	0	0	0	0	0	0	0	1	0	0	0	0	0	0	0	0	0	0	0	0	0	0	0	0	0	0	0	0	0	0
UBE4A	6103	0	0	0	0	0	0	0	0	0	0	0	0	0	0	0	0	0	0	2	0	0	1	37	0	62	0	0	0	0	0	0	0	0	0	0	0	0	0	0	0	0	0	0	0	62	0	0	0
TRMT2A	2964	0	0	0	0	0	0	0	0	0	0	22	1	0	52	0	0	0	68	0	1	0	0	23	0	1	7	0	0	0	0	0	0	4	0	0	5	0	0	0	0	0	0	90	0	0	0	0	0
DGCR14	5392	1	0	0	0	1	0	0	0	0	0	0	168	0	0	0	0	0	0	0	7	0	0	41	0	0	8	0	0	0	0	0	0	0	0	0	0	0	0	0	0	0	0	125	98	0	0	0	0
MICB	2446	4	1	0	0	2	5	186	44	0	0	0	47	0	557	70	11	302	105	85	0	0	70	25	0	2	0	0	0	1	0	90	0	0	1	3	2	240	100	83	2	0	0	118	307	0	0	0	0
KRT5	2531	0	0	0	17	0	0	0	0	0	0	0	0	0	0	0	0	1	0	1	0	0	0	0	0	1	1	0	0	0	0	0	0	0	0	0	0	0	33	0	0	0	0	0	0	0	0	0	0
KRT1	2451	0	0	0	0	0	0	1	0	0	0	0	12	0	1	0	3	1	1	0	88	0	0	1	0	1	0	0	0	0	1	1	0	0	0	0	0	0	0	3	0	0	1	0	0	0	0	2	0
KRT75	2324	0	0	0	0	0	0	0	0	0	0	0	0	0	9	0	19	0	0	0	0	0	0	9	0	0	0	0	0	0	0	0	0	1	0	0	0	0	0	0	0	0	0	0	0	0	0	0	0
KRT6C	2289	0	0	0	0	0	0	0	0	0	0	0	0	0	0	0	0	0	0	0	0	0	0	0	0	0	0	0	0	0	0	0	0	0	0	0	0	0	0	0	0	7	0	0	0	0	0	0	0
KRT6B	2282	0	0	0	0	0	0	0	0	0	0	0	0	0	0	0	0	0	0	0	0	0	0	0	0	0	1	0	0	0	0	0	0	0	0	0	0	0	0	0	0	0	0	0	0	0	0	0	0
KCNA5	2800	0	0	0	0	0	0	0	0	0	0	0	0	0	0	0	0	1	0	0	0	0	0	0	0	0	0	0	0	0	0	0	0	0	0	0	0	0	1	1	0	0	0	0	1	0	0	0	0
FAM155B	4013	0	0	0	0	1	0	0	0	0	0	0	394	0	0	0	0	0	0	0	1	0	0	0	0	0	0	0	0	1	0	1	0	0	0	4	0	0	1	34	0	1	1	0	0	13	0	1	0
LDLR	5337	0	0	0	2	104	23	105	3	19	0	0	4	0	0	0	72	0	35	0	1	0	0	0	0	7	13	4	0	7	3	16	74	1	0	15	2	0	112	3	0	2	4	124	9	5	0	33	0
NECTIN2	2466	0	0	0	0	0	0	2	0	0	4	0	0	0	6	0	0	0	0	0	0	7	1	0	0	83	0	0	0	5	0	1	0	5	0	0	0	0	0	15	0	0	0	1	117	0	0	0	256
APOE	1208	0	0	0	0	4	10	417	0	0	0	0	0	0	0	0	0	0	0	0	0	0	0	0	0	0	0	0	0	2	0	0	0	0	0	0	0	0	0	0	0	0	105	0	0	56	0	195	0
ALLC	1446	0	0	0	0	0	0	0	0	0	0	0	0	0	0	0	0	0	0	0	0	0	0	0	0	0	0	0	0	0	0	0	0	0	0	0	0	0	0	0	0	0	0	1	0	0	0	0	0
GADD45G	1065	0	0	0	0	0	0	0	9	0	0	0	0	0	0	0	0	0	57	0	0	0	0	0	0	0	0	0	0	0	0	0	0	0	0	0	0	0	0	32	0	9	16	0	0	0	0	0	0
XPO7	4861	0	0	0	1	0	2	0	1	0	0	0	0	0	3	0	1	0	0	0	12	0	0	0	83	0	0	0	0	0	0	0	1	0	0	0	0	0	0	103	0	0	1	0	0	0	0	3	1
FAM98C	1271	0	2	0	0	0	1	9	0	0	1	0	8	31	6	2	0	0	25	2	12	1	0	33	1	2	3	0	23	10	0	2	0	2	0	0	0	8	0	0	0	0	0	8	0	3	0	51	6
SAFB2	3371	0	0	0	0	0	0	0	0	0	0	0	1	0	0	0	0	0	0	0	0	0	0	0	0	0	1	0	0	0	0	0	0	0	0	0	0	0	0	0	0	0	0	0	0	0	0	0	0
NCAN	6387	0	0	8	0	0	0	1	0	0	0	0	0	0	0	0	3	0	0	0	3	0	0	0	0	0	0	0	11	1	1	0	0	0	0	0	0	0	1	0	0	0	0	0	0	0	0	0	3
PLVAP	2305	0	0	0	0	0	0	0	0	0	0	0	0	0	0	0	0	0	0	0	0	0	0	0	93	0	0	0	0	1	0	0	0	0	0	6	0	0	0	1	0	0	0	0	0	0	0	0	0
BST2	1019	0	0	0	0	0	0	0	0	0	0	0	0	0	139	0	0	0	0	0	0	0	0	0	0	0	0	0	0	0	0	0	0	0	0	0	0	0	0	0	0	0	0	0	0	0	0	0	0
SLC27A1	3594	0	0	0	0	0	0	0	1	3	0	0	6	0	4	0	0	0	0	0	3	0	5	0	2	1	0	0	0	0	5	2	0	1	0	0	0	1	2	1	0	27	1	109	3	2	1	6	0
GLT25D1	3704	0	0	0	0	0	0	2	0	0	0	0	2	0	0	2	36	1	8	0	0	0	0	0	84	0	1	0	13	1	0	2	0	7	0	0	1	0	26	2	0	0	0	0	2	0	0	1	149
MRPL34	968	0	0	0	0	0	0	0	0	0	0	0	0	0	0	0	0	0	0	0	0	0	0	0	0	0	0	0	0	0	0	0	0	0	0	0	0	0	0	0	0	0	0	0	0	0	0	1	0
PGLS	1028	0	0	0	0	0	0	0	4	0	0	0	0	0	0	0	0	0	0	0	0	0	0	0	0	0	0	0	0	0	0	0	0	0	0	0	0	0	1	0	0	0	0	0	0	0	0	0	0
MAS1	9841	16	30	0	1	32	0	422	29	20	0	4	330	103	294	83	480	6	776	209	181	0	177	141	87	53	1	40	111	0	0	0	309	121	27	11	19	0	468	129	0	126	8	158	1	90	25	39	134
MLLT1	4507	1	0	1	0	0	0	6	0	0	0	0	0	0	0	0	0	0	0	0	0	36	0	1	0	0	0	0	10	1	0	51	101	0	0	0	0	0	0	0	0	0	0	1	0	30	0	184	0
BMP15	1179	0	0	0	0	0	0	0	0	0	0	0	0	0	0	0	0	0	0	0	0	0	0	0	0	0	0	0	0	0	0	0	0	0	0	0	0	0	0	0	0	0	0	0	0	0	0	0	0
ACTN4	4963	0	0	0	0	0	37	0	0	15	0	0	1	0	0	0	0	0	0	0	0	0	56	0	9	0	0	0	0	0	0	0	2	0	0	0	0	0	11	43	0	0	0	53	0	74	0	0	0
NDUFA10	4915	0	0	0	0	0	0	0	0	0	0	0	0	1	0	27	0	0	0	0	0	0	12	0	0	0	0	0	0	0	0	0	0	0	0	0	0	0	1	0	0	0	0	0	0	43	1	0	0
EPO	1330	0	0	0	0	0	8	0	0	0	0	0	0	0	0	0	0	0	36	0	0	0	0	0	0	0	1	0	0	0	0	0	0	0	0	0	0	0	0	0	0	0	0	0	0	0	0	0	0
CACNG6	1853	0	0	0	0	0	0	15	0	0	0	0	1	0	0	0	0	0	0	0	0	0	0	0	0	0	0	4	0	0	0	0	1	0	0	0	0	0	1	0	0	1	1	0	0	0	0	0	0
ZSWIM6	5501	0	0	0	10	0	0	0	0	0	0	0	0	0	0	0	0	0	0	0	0	0	1	0	0	0	0	0	1	0	0	0	0	1	0	0	0	0	0	0	0	0	0	0	0	0	0	0	2
ZNF747	3936	0	0	0	1	0	1	20	0	0	1	0	13	1	0	0	64	1	26	2	2	0	0	0	0	27	0	0	8	6	2	3	0	0	0	0	0	0	41	2	0	0	1	6	0	3	0	6	30
PXDN	6808	14	0	0	0	0	0	0	0	0	0	0	0	0	0	2	0	0	56	0	1	68	0	0	0	0	0	0	0	0	11	0	0	0	0	9	0	0	1	0	0	0	0	0	0	0	0	0	0
GDF15	1200	0	0	0	0	0	0	0	0	0	0	0	0	0	0	0	0	0	0	0	0	0	0	0	0	0	0	0	0	0	0	0	0	0	0	0	0	0	0	0	0	0	0	0	0	0	0	0	0
JUND	1863	0	0	0	0	0	0	2	0	3	0	0	1	0	8	0	1	0	0	0	1	0	0	0	0	32	1	0	0	0	0	1	0	0	0	0	0	0	1	0	0	0	0	119	0	0	0	0	1
HRC	2385	2	0	0	4	1	3	12	1	0	5	0	3	0	7	1	11	0	5	1	7	0	11	12	3	13	0	0	20	19	0	4	0	0	0	10	0	0	23	90	0	47	21	140	0	5	0	13	2
TRPM4	4109	0	0	0	0	0	0	0	0	0	0	0	1	0	0	0	0	0	0	0	0	0	0	0	0	52	0	0	0	0	0	0	0	1	0	0	9	0	0	0	0	0	0	0	0	0	0	0	0
OR11H1	981	0	0	0	0	0	0	0	0	0	0	0	0	0	0	0	0	0	0	0	0	0	0	0	0	0	0	0	0	0	7	0	0	0	0	0	0	0	0	0	0	0	0	0	0	0	0	0	0
OLFM1	2591	0	20	0	0	0	0	0	0	0	0	0	3	0	0	0	0	2	0	0	0	0	0	0	0	0	0	0	0	0	0	0	0	0	0	0	0	0	0	0	0	2	0	0	0	0	0	0	0
NUMBL	3561	13	40	0	0	15	0	133	0	0	0	0	8	0	278	0	61	81	0	1	15	0	5	0	0	0	0	0	40	19	5	2	0	0	0	0	0	0	87	98	0	25	0	110	0	70	0	0	17
ATXN10	3329	0	0	0	0	0	0	0	0	0	0	0	0	0	0	0	2	0	0	46	0	0	0	0	0	0	0	0	0	0	0	0	65	0	0	0	0	0	0	0	0	0	0	11	0	0	0	0	0
CALY	2271	0	0	0	0	0	3	0	2	0	0	0	0	0	0	44	0	0	0	0	0	0	0	2	0	0	0	0	0	0	0	0	0	0	0	1	0	0	107	0	0	63	0	0	0	0	0	0	0
HBZ	755	0	0	0	0	0	0	0	5	0	0	0	0	0	0	0	0	0	0	0	1	0	0	17	13	0	0	0	7	0	0	0	0	0	0	0	0	0	0	0	0	0	0	0	0	0	0	142	0
MNX1	2174	0	0	0	0	0	0	8	0	0	0	0	3	0	0	0	0	0	0	0	0	1	0	0	1	38	0	0	99	1	0	0	0	0	1	0	1	0	39	0	0	0	0	1	1	0	0	0	0
TAF4	4628	12	0	0	0	0	0	0	0	0	0	0	4	0	0	0	0	0	0	0	1	13	1	0	0	0	0	0	0	2	18	0	1	0	0	0	0	0	0	105	0	0	0	0	0	0	1	0	0
GATA5	2595	0	0	0	0	0	0	0	0	0	0	0	1	0	0	0	0	0	0	0	0	0	0	0	0	0	0	0	0	18	0	0	0	0	0	0	0	0	0	0	0	0	0	0	0	0	0	0	0
RBBP8NL	2793	0	0	0	5	0	0	0	0	0	0	0	0	0	0	0	0	0	1	0	0	0	0	0	0	0	0	0	0	13	0	0	0	0	0	0	1	0	0	0	0	0	0	0	0	0	0	0	0
LAMA5	11426	120	398	87	400	118	220	3321	876	203	862	92	5794	404	2514	907	3248	1098	2816	811	2327	771	1702	781	647	2357	118	57	2431	628	507	479	1209	1289	194	466	396	467	4288	2610	46	1943	3658	2798	945	723	1013	1100	1547
PRDM12	2476	0	0	0	0	0	0	0	20	0	1	0	0	0	1	0	0	0	0	0	12	0	0	0	0	94	8	0	0	0	0	0	0	0	0	0	0	0	0	38	0	0	0	17	0	0	0	0	122
UBE2M	1508	0	0	0	0	0	0	0	0	0	28	0	0	0	0	0	0	0	0	0	0	48	0	0	0	0	0	0	0	0	0	0	0	0	0	0	0	0	0	0	0	0	0	0	0	0	0	12	0
TRIM28	2960	0	0	0	0	0	1	0	0	0	0	0	10	0	0	0	0	0	0	0	0	0	0	0	0	0	0	0	0	0	0	19	0	64	0	0	0	0	0	0	0	0	0	0	0	0	0	0	0
YIPF2	2087	0	5	0	34	58	0	45	0	0	0	0	296	0	0	102	63	0	0	0	80	0	84	38	0	54	10	0	106	14	3	41	138	39	0	48	7	0	128	133	0	0	66	214	0	42	0	130	0
EIF2S3	2858	0	0	0	0	0	0	2	0	0	0	0	10	1	132	0	1	0	13	0	0	0	0	52	0	2	0	0	0	8	0	0	0	0	0	1	0	0	1	1	0	0	1	0	0	1	0	0	0
TMEM160	663	0	0	0	0	0	0	0	0	0	0	0	0	0	0	0	0	0	0	0	0	0	0	0	0	0	0	0	0	0	0	0	0	0	0	0	0	0	0	0	0	0	0	0	0	0	0	0	0
ZC3H4	6119	0	3	0	1	0	0	0	0	0	0	0	202	0	0	4	32	1	29	0	0	0	1	3	0	10	0	5	2	2	0	2	0	0	0	0	0	0	1	0	8	1	105	9	0	0	0	0	0
MAP3K10	3436	0	0	0	0	0	1	0	0	0	0	0	378	0	94	0	0	0	0	0	0	0	0	0	0	60	11	0	165	0	13	0	1	0	0	0	0	0	0	0	0	0	0	0	0	76	0	1	0
SESN2	3453	0	0	0	0	0	0	0	0	0	0	0	0	0	1	6	0	0	0	0	0	0	0	0	0	0	0	0	0	0	0	0	42	0	0	0	0	0	0	0	0	0	0	0	0	0	0	2	0
CCDC62	3546	0	0	0	0	0	0	0	0	0	0	0	0	0	1	0	0	0	0	0	0	0	0	0	0	0	0	0	0	0	0	0	0	0	0	0	0	0	0	0	0	0	0	0	0	0	0	0	0
HIP1R	4539	7	0	0	1	0	0	0	0	0	0	0	0	0	0	0	0	0	66	0	0	0	0	0	0	1	0	0	27	0	0	0	0	0	0	0	0	0	0	4	0	0	0	54	0	0	0	0	0
PPAN	1657	0	0	0	0	0	0	0	0	0	0	0	0	0	0	0	0	0	0	0	0	0	0	0	0	0	0	0	0	0	0	0	0	0	0	0	0	0	0	0	0	14	0	0	0	0	0	0	0
EIF3G	1103	0	0	0	0	0	0	97	35	0	0	0	0	0	0	2	3	1	0	0	2	0	0	11	0	0	0	0	0	0	0	0	0	0	0	0	0	0	0	0	0	0	0	0	81	0	0	0	0
ANGPTL6	1900	0	0	0	29	0	0	0	0	0	0	0	0	0	0	0	0	0	0	0	0	0	0	0	0	0	0	0	0	0	0	0	0	0	0	0	0	0	0	0	0	0	0	0	0	0	0	0	0
ZNF426	7085	17	3	4	11	17	42	82	4	24	22	0	66	6	35	115	27	7	139	0	219	4	42	34	79	77	1	1	77	8	5	52	5	9	2	27	2	131	169	23	0	41	26	122	4	31	2	174	52
SLC6A8	3763	0	0	0	3	0	0	0	0	0	0	0	215	0	1	0	39	0	0	1	0	26	5	29	0	150	10	0	27	0	1	0	0	0	0	0	2	0	77	0	0	0	54	1	0	0	0	0	1
ZNF331	5042	1	0	2	1	0	1	24	0	33	2	0	2	0	15	4	23	0	1	1	0	2	0	1	2	11	0	0	45	0	0	2	1	0	0	0	0	0	79	2	0	0	0	2	113	3	0	2	0
SLC7A10	1946	0	0	0	0	0	0	0	0	0	0	0	0	0	0	0	0	0	0	0	0	0	0	0	0	0	0	0	0	0	0	0	0	0	0	0	13	0	0	0	0	0	0	0	0	0	0	0	0
LRP3	3807	0	0	0	0	0	0	0	0	0	0	0	0	39	0	0	0	0	24	0	52	0	21	0	0	0	0	0	1	0	22	14	0	20	0	0	0	0	8	0	0	0	25	0	0	0	0	0	0
GRWD1	5571	0	0	0	51	0	0	1	1	15	0	0	2	0	72	0	6	0	7	0	0	0	0	0	1	1	0	0	36	0	14	1	0	120	0	0	0	0	0	0	0	3	9	24	1	1	0	0	1
NOL11	2947	0	0	0	0	0	0	0	0	0	0	0	0	0	0	0	0	0	0	0	0	0	0	0	0	0	0	0	0	0	0	0	0	0	0	0	0	0	0	0	0	0	0	0	0	0	0	0	0
PKDREJ	7693	0	0	0	0	0	0	0	0	0	0	0	2	0	0	0	0	98	0	0	0	0	1	0	0	0	0	0	0	0	0	0	77	0	0	0	1	0	0	98	1	0	0	0	0	8	0	0	0
NUTM2F	2561	0	54	0	1	1	0	0	41	0	0	0	0	0	1	0	0	0	2	1	0	0	0	0	0	31	0	0	0	0	24	0	0	0	0	0	0	0	0	0	0	0	0	12	0	0	0	0	0
SLC35D2	1613	0	0	0	0	0	0	0	0	0	0	0	0	0	0	0	0	0	0	0	0	0	0	0	0	0	0	0	0	0	0	0	0	0	0	0	0	0	0	0	0	0	0	0	0	0	0	0	0
PPIL4	2232	0	0	0	0	0	0	0	0	0	69	0	0	0	1	0	0	0	0	0	0	0	0	0	0	0	1	0	0	0	0	0	0	0	0	0	0	0	95	0	0	22	0	0	0	0	0	1	0
BPIFB1	1727	0	0	0	0	0	0	0	0	0	0	0	0	0	0	0	0	0	1	0	0	0	0	0	0	0	0	0	0	23	0	0	84	1	0	0	0	0	0	0	0	0	0	87	0	0	0	0	0
BPIFA2	1122	0	0	0	0	0	0	0	0	0	0	0	0	0	0	0	0	0	0	0	0	0	0	0	0	0	0	0	0	9	0	0	0	0	0	0	0	0	0	0	0	0	0	0	0	0	0	0	0
DEFB118	1158	0	0	0	0	0	0	0	0	0	0	0	0	0	0	0	0	0	0	0	0	0	0	0	0	0	0	0	0	0	1	0	0	0	0	0	0	0	0	0	0	0	0	0	0	0	0	0	0
C1QL1	1295	0	0	0	0	0	0	0	0	0	0	0	0	0	0	0	0	0	0	0	0	0	0	0	0	0	0	0	1	0	0	0	0	0	0	0	0	0	0	0	0	0	1	0	35	0	0	0	0
HIGD1B	635	0	0	0	0	0	0	0	0	0	0	0	0	0	0	0	0	0	0	0	0	0	0	0	0	0	0	0	1	0	0	0	0	0	0	0	0	0	0	0	0	0	0	0	0	0	0	0	0
ATP6V1E1	1402	0	0	0	0	0	0	0	0	0	0	0	0	0	0	0	0	0	0	30	0	0	0	0	0	0	0	0	46	0	0	0	0	0	0	0	0	0	0	0	0	0	0	0	0	0	0	0	35
CCL25	953	0	0	0	0	0	0	0	0	0	0	0	0	0	0	0	74	0	0	0	0	0	0	0	0	0	0	0	0	0	0	0	0	0	0	0	0	0	0	0	0	0	0	142	0	0	0	0	0
EMC8	1962	0	0	0	0	0	0	0	0	0	0	0	0	0	0	0	0	0	0	0	0	0	0	0	0	0	0	0	0	0	0	0	0	0	0	0	0	0	0	0	0	0	0	0	0	0	0	0	0
GSE1	7495	0	0	0	0	0	4	1	19	0	5	0	1	0	0	0	0	1	70	1	66	0	0	30	0	5	0	0	0	0	0	0	30	0	0	0	0	0	96	0	0	99	0	0	0	0	1	0	9
GINS2	2673	6	19	8	39	23	17	606	131	6	44	0	110	415	993	220	12	232	166	131	579	110	278	65	101	26	4	14	31	11	7	398	182	7	9	14	2	1484	395	302	1	123	8	641	571	508	406	480	775
F12	2049	0	0	0	0	0	0	0	0	0	0	0	0	0	0	0	0	96	0	0	0	0	0	0	0	0	9	0	0	0	0	0	0	0	12	0	0	0	0	48	0	0	0	0	0	0	0	0	0
MRPS25	4586	0	6	0	0	0	6	5	0	0	0	0	30	0	1	7	18	6	41	0	2	0	8	0	0	0	0	0	19	0	40	10	1	0	4	0	0	9	23	28	1	10	1	171	0	72	0	20	12
TBC1D5	7854	0	0	0	1	1	0	0	6	0	0	0	0	0	0	0	0	0	32	0	0	0	1	1	109	0	0	0	0	3	0	0	0	0	0	40	0	0	57	0	0	0	0	2	1	5	0	0	109
CAPN7	4353	0	0	0	0	0	0	0	0	0	0	0	0	0	0	0	0	0	0	0	0	0	0	1	0	0	0	0	1	0	0	0	0	57	0	0	0	0	0	0	0	0	0	0	0	0	0	0	0
C3orf20	3326	0	0	0	0	0	0	0	0	0	0	0	2	0	0	0	0	2	0	0	0	0	1	0	82	0	0	0	1	4	0	0	0	1	0	0	0	0	0	0	0	0	0	0	0	0	0	0	0
RBSN	6678	15	0	1	0	3	31	22	9	0	0	1	12	0	0	15	0	0	9	0	70	14	3	0	0	50	3	0	3	0	0	84	0	12	1	0	1	0	66	0	0	5	2	2	4	116	0	0	16
NAPSA	1548	0	0	0	0	0	0	0	0	0	0	0	0	0	0	0	0	0	0	0	0	0	0	0	0	0	0	0	0	0	0	0	0	0	0	0	0	0	0	0	0	0	0	0	0	0	0	0	0
PDLIM4	2282	0	0	0	12	0	24	0	0	0	0	0	0	0	0	0	6	0	45	60	0	0	0	0	0	0	0	0	1	0	1	0	0	0	0	0	0	233	1	18	0	0	0	0	0	0	0	0	0
GFPT2	3093	0	0	0	0	0	0	0	0	0	0	0	1	0	0	0	0	0	0	0	0	0	0	0	0	0	0	0	37	0	0	0	0	0	0	0	0	0	0	0	0	0	0	0	0	0	0	0	1
VPS25	1101	0	0	0	0	0	0	0	0	0	0	0	0	0	0	27	0	0	7	28	0	0	0	0	0	0	0	0	0	0	0	0	0	0	0	0	2	0	0	0	0	0	0	0	0	0	0	0	0
AOC2	2657	0	0	0	0	0	0	0	0	0	0	0	0	0	0	0	0	0	0	0	0	0	0	0	0	0	0	0	0	0	0	0	0	0	0	0	0	0	0	0	0	24	0	0	0	0	0	0	0
G6PC	3096	2	0	0	0	3	2	0	0	0	1	1	1	2	0	0	0	0	0	0	0	0	1	0	0	0	0	0	20	1	1	0	0	49	0	4	0	0	13	1	0	3	0	6	0	3	0	0	0
PCDHAC1	5299	0	0	0	0	0	8	0	0	0	0	0	0	0	0	0	0	0	0	0	0	2	0	0	0	0	0	0	1	2	0	0	0	62	0	0	0	0	0	0	0	0	0	3	0	0	0	0	0
PCDHGA3	4771	0	0	6	1	1	0	4	0	1	61	0	2	2	1	3	9	101	83	147	0	10	6	24	44	4	0	20	2	0	0	0	96	1	33	0	0	0	0	5	0	0	0	127	0	4	0	177	1
NDFIP1	3851	0	0	0	0	0	0	0	0	0	1	0	0	0	0	0	0	0	0	0	0	0	0	0	0	0	0	0	0	0	0	0	0	0	12	0	0	0	1	0	0	0	88	1	0	0	0	0	0
EXOC4	4185	1	0	0	0	0	0	0	0	0	0	0	0	0	0	0	0	0	0	0	0	0	0	0	0	0	0	0	0	0	0	0	0	0	0	0	0	0	0	0	0	0	0	0	1	0	0	1	0
FLYWCH1	5037	7	0	0	0	2	0	2	0	0	0	0	0	0	0	0	2	0	7	1	0	0	1	0	0	0	0	0	0	0	1	0	0	26	0	0	0	0	1	1	0	0	1	1	0	0	1	0	0
BARX1	1533	11	22	0	0	0	0	90	10	0	0	5	1	0	32	0	17	110	8	0	0	0	31	0	45	0	3	0	45	2	22	0	50	131	11	0	3	0	54	71	0	22	0	0	0	15	3	0	81
WDR44	4111	0	0	0	0	0	0	0	0	0	0	0	0	0	0	1	0	0	0	1	0	0	0	0	0	0	0	0	0	0	0	0	0	0	0	0	0	0	0	0	0	0	0	0	0	0	0	0	0
ZCCHC9	4606	1	0	0	0	1	4	14	0	1	6	0	11	7	36	0	9	0	5	0	139	0	9	0	17	12	5	1	16	2	2	5	1	1	0	2	2	0	29	10	0	8	38	53	0	8	0	0	10
KRT15	5237	0	0	9	1	0	0	0	0	0	0	0	10	0	0	0	0	0	0	0	1	1	0	0	0	0	0	0	0	9	0	9	0	0	0	0	0	0	0	0	0	0	1	0	0	0	0	0	0
TNS4	4067	0	0	0	18	0	0	1	2	0	12	0	3	0	0	0	1	0	3	134	0	1	2	0	0	0	0	0	0	0	0	3	27	2	0	0	1	0	3	1	0	0	98	26	2	0	0	0	20
KRTAP9-8	960	0	0	0	0	0	0	0	0	0	0	0	0	0	0	0	0	0	0	0	0	0	0	0	0	0	0	0	0	0	0	0	0	0	0	0	0	0	0	0	0	0	0	0	0	0	0	0	0
PPP1R1B	1845	0	0	0	32	0	0	145	0	0	0	0	0	0	0	0	1	0	85	14	5	0	1	0	5	0	0	0	9	6	0	0	73	0	0	14	0	0	2	0	0	0	0	7	0	72	0	1	1
FMO5	2632	0	0	0	0	0	0	0	0	0	0	0	0	0	0	0	0	91	0	0	0	0	0	0	0	80	0	0	0	0	0	0	0	0	0	0	0	1	0	0	0	0	0	0	0	31	0	0	0
PRKAB2	5417	0	0	0	0	0	1	0	0	0	1	0	0	0	1	0	0	0	1	0	0	0	0	0	0	0	0	0	0	1	14	0	0	0	0	0	0	0	115	0	0	0	0	0	0	0	0	0	0
FUS	5119	2	0	0	0	0	0	193	1	27	0	0	202	0	0	90	4	0	1	0	1	0	1	3	0	4	0	0	2	1	0	10	0	1	0	3	1	0	40	3	0	3	0	7	3	12	0	0	0
ZNF132	3031	0	0	0	0	0	0	0	0	0	0	0	0	0	0	0	0	0	0	0	0	0	0	0	0	0	0	0	0	0	0	0	0	0	0	0	0	0	0	0	0	0	0	0	0	0	0	0	0
USP29	3705	0	0	0	0	0	0	0	0	0	0	0	0	0	0	0	0	0	2	95	4	0	2	0	0	0	0	0	0	0	0	0	0	0	0	0	0	66	0	0	0	0	0	0	0	0	0	0	0
CHSY1	4550	0	0	0	0	0	0	1	0	0	0	0	1	0	0	0	1	0	7	0	0	0	0	1	0	0	0	0	5	0	0	0	0	44	0	0	0	0	0	1	0	0	0	0	0	2	0	0	0
SNRPA1	1055	0	0	0	0	0	1	0	0	0	0	0	0	0	0	0	0	0	0	0	0	0	0	0	0	0	0	0	0	0	0	0	0	0	0	0	0	0	0	0	0	0	0	0	0	0	0	0	0
NR0B2	1156	0	0	0	66	0	0	0	0	0	0	0	0	0	0	0	0	0	0	0	0	0	0	0	0	0	0	0	0	0	0	0	0	0	0	0	0	0	0	0	0	0	0	0	0	0	0	0	0
THAP1	2161	0	0	0	0	0	0	0	0	0	0	0	0	0	0	0	0	0	0	0	0	0	0	0	0	0	0	0	0	0	0	0	0	0	0	0	0	0	0	0	0	0	0	0	0	0	0	0	0
RHPN2	3500	0	0	0	0	0	0	1	0	0	39	0	2	0	1	0	1	2	5	0	0	0	0	0	0	0	2	0	0	0	0	0	0	1	0	0	0	0	4	0	0	2	0	1	90	0	0	0	0
LRRC9	4915	0	0	0	0	0	0	0	0	0	1	0	0	0	0	0	0	0	1	0	0	0	0	0	0	0	0	0	0	0	0	0	0	0	0	0	0	0	0	0	0	0	0	0	0	0	0	0	0
ACTR10	2419	0	0	0	1	0	0	7	0	0	0	0	2	0	0	0	2	0	4	0	63	0	0	0	9	0	1	0	0	0	0	0	0	4	0	0	0	0	9	1	10	3	3	5	0	2	0	0	0
LGALS3	1146	0	1	0	0	0	0	0	0	0	0	24	199	0	0	0	0	0	1	0	0	0	0	0	0	0	0	0	0	0	0	0	0	0	0	0	0	0	0	0	0	0	0	1	0	6	0	0	0
DNAJB1	2264	0	0	0	0	0	0	0	0	0	0	0	0	0	0	0	0	0	0	0	0	0	0	0	0	0	1	0	75	0	1	0	0	44	0	0	0	0	3	0	0	0	0	0	0	0	0	0	5
ZSWIM4	4339	0	0	0	1	0	0	0	0	0	0	0	0	0	0	0	0	0	0	0	0	0	0	0	0	0	0	0	0	0	0	0	0	0	0	0	0	1	0	0	0	0	0	0	0	0	0	0	0
RFX1	4332	0	7	0	0	0	1	2	0	0	2	0	52	0	1	2	17	0	26	0	0	1	0	3	0	0	0	1	6	0	4	0	0	0	0	0	0	0	0	0	0	3	4	5	0	0	0	2	2
DCAF15	2278	0	0	0	0	0	0	0	0	0	0	0	1	0	0	0	0	0	0	0	0	0	0	0	0	0	0	0	0	0	0	0	0	0	0	0	0	0	0	0	0	3	0	0	0	0	0	0	0
TRIM21	1924	0	0	0	0	0	46	0	0	0	0	0	0	0	0	0	71	0	0	0	0	0	0	0	0	13	1	0	0	0	0	0	0	0	0	0	0	0	0	0	0	0	0	0	0	0	0	0	0
WDR7	14083	0	0	2	97	0	39	0	1	11	0	0	76	0	263	0	3	0	86	42	154	0	0	0	53	6	0	0	0	18	0	0	2	15	0	22	0	0	103	0	5	20	34	0	0	0	0	0	0
SMARCC1	6375	0	24	0	0	0	0	0	56	10	0	0	0	0	1	0	65	93	0	1	0	0	0	0	1	0	0	0	68	0	0	8	0	0	0	1	0	0	0	153	0	41	1	0	0	2	0	20	0
SLC6A11	4296	0	0	0	0	0	0	0	2	15	0	0	0	0	0	0	75	0	1	42	0	0	10	0	0	3	0	0	2	16	22	0	0	70	0	0	0	199	0	0	0	0	0	58	0	0	0	0	0
NUP210	7193	0	0	0	0	0	0	0	0	0	0	0	1	1	0	0	0	0	0	0	0	0	14	0	0	0	0	0	0	0	0	0	0	0	0	0	0	0	1	0	0	0	0	1	0	0	0	0	0
HSD17B7	1190	0	0	0	1	0	0	55	0	0	0	0	0	0	0	0	0	0	0	0	0	0	0	0	0	0	2	0	0	0	12	0	0	0	0	0	0	0	0	0	0	0	0	0	0	0	0	0	0
EMILIN2	5910	1	0	0	73	0	0	5	14	0	0	0	10	0	0	0	1	0	2	1	1	1	3	1	0	0	2	0	1	0	0	3	0	3	0	0	16	0	9	96	0	3	9	11	0	26	144	3	0
DNHD1	14862	0	0	0	0	46	15	205	0	1	3	3	375	0	2	89	156	0	175	1	107	57	3	0	1	76	3	1	0	27	1	78	0	9	0	0	17	0	67	2	0	11	2	127	1	0	0	0	0
RRP8	6560	14	0	0	0	4	69	1	16	16	1	6	5	0	1	0	0	1	171	0	66	0	0	29	0	69	0	0	0	10	0	0	91	5	0	1	14	0	2	1	0	19	86	2	5	8	0	0	91
TIMM10B	2840	0	0	1	0	0	0	1	0	0	0	0	0	0	0	1	5	0	4	0	8	0	5	0	0	0	0	0	4	0	0	0	0	0	0	0	1	0	0	3	0	0	85	8	5	8	0	0	0
EFR3A	5438	0	0	0	0	0	0	0	0	0	0	0	0	0	0	0	0	0	1	0	0	0	0	0	56	0	0	0	0	0	0	0	0	0	0	1	0	0	0	0	0	1	0	0	0	0	0	0	0
OC90	1782	0	0	0	0	0	0	0	0	0	0	0	0	0	0	0	0	0	0	0	0	0	0	0	0	0	0	0	0	0	0	0	0	0	0	0	0	0	0	0	0	0	0	0	0	0	0	0	0
PTCD3	6734	0	0	0	0	0	0	1	2	0	26	0	0	0	0	0	0	0	1	0	21	0	1	1	3	86	0	0	12	0	0	0	2	0	0	0	0	0	19	3	0	0	1	87	0	23	0	13	7
IQCA1	3336	0	0	0	0	0	0	0	0	0	0	0	0	0	0	0	0	0	0	0	0	0	4	0	0	0	0	0	0	0	2	0	0	0	0	0	2	0	0	0	0	0	0	0	0	0	0	0	0
ILKAP	1490	0	0	0	0	0	0	0	0	0	0	0	0	0	0	0	0	0	0	0	0	0	0	4	0	0	0	0	1	0	0	0	0	0	0	0	0	0	0	1	0	0	0	0	0	0	0	0	1
PER2	6385	3	0	0	18	0	0	3	19	0	0	0	13	0	0	47	70	0	1	0	5	0	1	1	0	17	3	0	5	17	0	27	0	32	0	2	1	0	43	2	0	30	0	2	3	8	0	0	0
RAMP1	910	0	0	0	0	0	0	0	0	0	0	0	0	0	0	0	0	0	0	0	1	0	0	0	0	0	0	0	0	0	0	0	0	0	0	0	0	0	0	0	0	0	0	0	0	0	0	0	0
SCLY	2562	0	0	0	0	0	0	1	0	0	33	0	0	0	0	0	0	0	0	0	0	0	0	1	0	0	0	0	0	0	0	0	0	0	0	0	0	0	0	0	0	0	0	0	0	0	0	0	0
CARD6	4221	1	0	0	0	0	0	0	0	0	0	4	3	0	0	0	1	0	3	0	13	0	1	0	0	0	2	0	4	2	2	0	0	2	0	0	1	0	1	0	0	1	0	12	6	1	0	0	1
RAP1GAP2	6661	0	0	0	0	0	0	93	0	0	41	0	0	0	266	39	0	1	0	78	0	0	1	0	0	0	0	0	0	19	24	1	104	0	0	0	4	0	0	44	2	0	0	0	0	37	0	3	0
MYBBP1A	4807	0	0	0	0	66	0	0	7	0	8	6	414	0	0	0	0	0	60	0	155	0	0	0	0	68	0	0	58	0	10	0	1	2	0	14	0	0	7	15	0	0	248	0	0	0	0	0	0
RPA1	4340	0	6	0	0	0	0	149	0	0	0	0	0	0	0	0	0	0	54	0	0	0	68	0	0	0	0	0	48	7	0	1	0	0	0	0	0	0	0	0	0	0	19	0	0	0	0	2	0
SERPINF1	1548	0	0	0	2	0	0	0	0	0	0	0	0	2	0	0	0	0	0	0	1	1	0	0	0	1	0	0	0	1	0	0	0	0	0	1	0	0	0	0	0	0	0	1	1	0	0	0	0
EEFSEC	2232	0	0	0	0	0	0	0	0	0	0	0	0	0	0	0	0	0	0	0	0	0	0	0	0	87	0	0	0	0	0	0	0	0	0	0	0	0	0	0	0	0	0	0	0	0	0	0	0
TMEM128	1737	0	0	0	1	0	0	0	0	0	0	0	0	0	0	0	0	0	0	0	0	0	0	0	0	0	0	0	0	0	0	0	0	46	0	0	0	0	0	84	0	0	0	0	0	0	0	0	0
COQ3	1335	0	0	0	0	0	0	0	0	0	0	0	0	0	0	0	0	0	0	0	0	0	0	0	0	0	0	0	0	0	0	0	0	0	0	0	0	0	0	0	0	0	0	0	0	0	0	0	0
POPDC3	1345	0	0	0	0	0	0	0	0	0	0	0	0	0	0	0	0	0	0	0	0	0	0	0	0	0	0	0	0	0	0	0	0	0	0	0	0	0	0	0	0	0	0	0	0	0	0	0	0
LANCL2	4353	0	0	21	0	95	260	221	0	0	0	0	0	0	0	76	73	0	0	0	1	26	55	36	0	1	1	0	29	0	0	0	0	0	6	44	0	0	0	0	0	0	0	1	0	0	0	0	0
GRSF1	6666	9	2	0	1	10	31	14	1	4	3	2	18	5	0	2	1	7	4	0	10	0	7	0	60	6	1	0	5	0	0	0	1	2	0	0	4	0	19	6	8	24	8	30	0	41	0	1	6
JCHAIN	1438	0	1	0	0	0	0	0	0	0	0	0	0	0	0	0	0	0	0	0	0	0	0	0	0	0	0	0	1	0	0	0	0	0	0	0	0	0	0	0	0	0	0	0	0	0	0	0	38
UTP3	2073	2	0	0	0	0	2	0	0	3	2	0	0	0	0	92	1	0	63	0	5	0	1	1	83	0	0	0	101	0	1	0	0	15	0	0	0	0	71	1	0	1	1	8	0	0	0	1	0
H3F3B	2705	0	0	0	0	0	0	0	0	0	0	0	0	0	0	1	0	1	0	0	14	0	0	0	0	0	2	0	0	0	0	0	0	0	0	0	0	0	0	0	0	0	0	0	0	0	0	0	0
TRIM47	2266	0	0	0	0	0	0	0	0	0	90	0	0	0	3	0	0	0	1	0	0	0	0	15	0	0	0	0	0	0	0	0	0	0	0	0	0	0	0	0	0	0	0	1	0	0	0	0	0
KDM6B	6713	0	0	0	0	0	0	2	0	0	0	0	0	0	0	0	0	0	0	0	0	0	0	0	0	0	1	0	0	12	0	0	0	0	0	0	8	0	11	0	0	0	1	0	127	0	0	172	0
ASGR2	1396	0	0	0	0	0	0	0	3	0	0	0	0	0	0	0	0	0	0	0	0	0	0	0	0	0	0	0	0	0	8	0	67	0	0	0	0	0	0	0	0	0	0	0	0	0	0	0	0
GUCY2D	3698	38	76	47	142	83	162	343	167	42	99	10	413	81	216	112	227	152	300	57	162	58	115	94	179	256	9	17	350	25	22	7	63	147	54	31	42	66	255	198	2	52	218	258	43	97	57	130	188
RIDA	1057	0	0	0	0	0	0	0	0	0	0	0	0	0	0	0	34	0	0	0	0	0	0	0	0	0	0	0	0	0	0	0	0	0	0	0	0	0	0	0	0	0	0	0	0	0	0	0	0
MATN2	4106	0	0	0	0	0	0	0	0	0	0	0	0	0	0	0	0	0	0	0	0	0	0	0	0	0	0	0	0	5	24	0	0	0	0	0	0	0	0	0	0	0	0	0	0	0	0	0	0
BRD8	4388	0	0	0	0	0	0	0	0	0	0	0	0	0	0	0	0	0	0	0	0	0	0	0	0	0	0	0	1	8	0	0	46	0	0	36	0	0	0	0	0	22	179	0	0	0	0	0	0
ERAL1	1925	0	0	0	0	0	0	0	6	0	0	0	0	0	0	0	0	0	0	0	0	0	0	0	0	0	0	0	0	0	0	0	0	0	0	0	0	0	0	0	0	0	0	0	0	0	0	0	0
NIP7	2402	0	28	14	0	48	0	1	1	0	0	0	2	0	0	0	1	1	0	0	0	0	0	16	0	97	0	0	1	4	0	0	111	0	0	0	0	0	0	0	0	0	0	127	0	0	0	0	68
TERF2	2983	1	0	0	2	0	0	2	1	2	0	0	3	0	0	0	1	0	3	0	7	0	3	2	40	3	2	0	0	1	0	0	0	3	0	1	8	1	3	3	0	1	0	8	2	4	0	0	0
VPS4A	4100	4	2	2	6	1	3	26	0	2	1	1	0	15	1	3	82	1	4	0	24	0	1	1	8	9	1	0	11	0	3	4	109	1	0	1	7	0	94	4	0	2	8	18	0	0	0	5	6
JAG1	5940	0	16	0	0	0	0	0	0	0	0	0	1	0	0	0	1	0	60	0	0	0	0	0	0	0	1	0	0	3	11	0	0	0	0	0	0	0	0	0	0	0	0	0	0	0	0	0	0
HSPA12B	3151	0	0	0	0	0	0	0	0	0	0	0	0	0	0	0	0	0	0	0	0	0	0	0	0	0	0	0	0	4	0	0	0	0	0	0	0	0	0	0	0	0	0	0	0	0	0	0	0
SNAP25	2053	0	0	0	0	1	0	0	0	0	0	0	0	0	0	0	0	0	0	0	0	0	0	0	0	0	0	0	0	0	0	0	0	0	0	0	0	0	0	0	0	0	0	0	0	0	0	0	0
NXT1	1123	0	0	0	0	0	0	0	0	0	0	0	0	0	1	0	0	0	0	0	0	0	0	0	0	0	0	0	0	0	0	0	0	0	0	0	0	0	2	1	0	2	0	0	0	0	0	0	0
RIN2	4505	0	0	0	0	0	0	1	15	0	0	0	0	0	0	1	0	0	62	1	0	0	0	0	0	0	0	0	0	0	0	0	0	44	0	0	0	0	0	6	0	1	54	3	0	0	0	0	4
SSTR4	1427	0	0	0	0	0	0	0	0	0	0	0	0	0	0	0	0	0	0	0	0	0	0	0	0	0	0	0	0	0	0	0	0	0	0	0	0	0	0	0	0	0	0	0	0	0	0	0	0
CRP	2015	0	38	0	0	0	0	0	0	0	0	0	0	0	0	0	58	0	0	0	0	0	0	0	0	0	0	0	0	0	13	0	0	0	0	45	0	0	0	0	0	23	0	116	184	0	1	0	0
HAPLN2	1771	0	0	0	1	0	0	0	0	0	0	0	1	0	0	0	0	0	0	0	0	0	1	0	0	12	0	0	9	5	0	0	0	0	0	70	0	0	0	0	0	0	0	0	0	0	0	12	0
APCS	926	0	0	0	0	0	0	0	0	0	0	0	0	0	0	0	0	0	0	0	0	0	0	0	0	0	0	0	0	0	0	0	0	0	0	0	0	0	0	0	0	0	0	0	0	0	174	0	0
IGHMBP2	3961	0	0	0	0	0	0	0	0	0	0	0	0	0	1	0	0	0	0	0	5	69	0	0	0	0	0	0	52	14	0	0	0	0	0	0	0	0	0	0	0	0	0	0	0	0	0	92	0
ACY3	1300	0	0	0	0	0	0	0	0	0	0	0	0	0	0	0	0	0	0	0	0	0	0	0	0	0	0	0	0	0	0	0	0	0	0	0	0	0	0	0	0	0	0	0	0	0	0	0	0
DPH2	2472	0	0	0	0	0	0	0	7	0	0	0	0	0	1	0	0	0	0	0	0	0	0	0	0	0	0	0	0	0	0	0	0	0	0	0	0	0	0	0	0	0	0	0	0	0	0	0	0
ZSWIM3	2773	0	0	0	0	0	0	0	0	0	2	0	2	0	0	0	0	0	30	0	0	0	0	0	0	0	0	0	0	0	0	0	1	0	0	0	0	0	0	0	0	0	0	0	0	0	0	0	0
DMGDH	3106	0	0	0	0	0	0	0	0	0	0	0	0	0	0	0	0	0	0	0	0	0	0	0	0	0	0	0	0	0	0	0	0	0	0	0	0	0	0	0	0	0	0	0	0	0	0	0	0
BHMT2	2050	0	1	0	8	6	20	47	0	1	0	0	25	10	48	27	8	4	20	0	118	1	3	4	19	20	2	0	29	2	0	24	0	5	0	6	2	0	52	4	0	5	18	32	2	21	0	41	37
AP3B1	5838	0	0	0	0	0	0	0	0	0	0	1	0	0	0	0	1	0	0	0	0	0	0	0	0	0	0	0	1	0	0	0	0	0	0	0	0	0	0	0	0	0	0	0	0	0	0	0	0
ZBED3	6172	0	0	0	0	0	0	0	26	0	0	0	0	0	1	0	0	0	12	0	15	0	0	0	6	0	0	0	0	1	0	0	1	120	0	14	5	0	7	0	0	0	0	20	0	3	0	0	0
SYT4	4110	0	0	0	0	0	0	0	0	19	0	0	0	0	0	41	0	0	0	0	0	0	0	1	0	0	3	0	0	1	0	0	0	0	0	0	6	0	15	0	0	0	20	1	0	0	0	0	0
SLC14A2	4746	6	0	0	2	0	0	41	29	28	1	0	27	4	83	70	3	0	33	0	36	1	0	0	53	0	0	17	15	1	2	35	1	14	0	0	2	0	67	72	1	38	158	141	1	18	0	1	31
NMUR2	2073	0	0	0	0	0	0	2	0	0	0	0	0	0	0	0	2	1	0	0	7	1	0	0	5	6	0	0	0	0	0	0	0	1	0	0	0	0	0	0	0	0	5	3	11	0	2	0	0
PDE6A	5642	3	0	0	2	2	0	33	23	0	0	6	1	0	0	2	1	0	4	0	142	1	2	0	0	2	0	0	0	0	0	0	0	2	0	0	0	1	3	40	0	5	7	11	4	18	0	0	1
XPO4	9921	0	0	0	0	0	0	0	0	0	0	0	0	0	0	0	0	0	10	1	116	0	0	0	0	0	0	0	1	9	0	0	1	24	0	0	0	0	0	0	0	0	0	104	0	1	0	0	58
RNF17	5119	0	0	0	0	0	0	0	0	0	0	0	0	0	0	0	0	0	0	0	1	0	0	0	0	0	0	0	0	0	0	0	0	0	0	0	0	0	0	0	0	0	0	0	0	0	0	0	0
CHRM3	8780	11	0	19	1	0	55	76	0	0	0	19	0	1	0	6	0	0	1	0	0	20	134	5	76	0	9	0	0	10	0	9	10	58	1	5	1	0	11	58	0	0	0	145	0	17	0	0	0
MYH4	6016	0	0	0	1	0	0	57	0	0	0	0	0	0	4	0	0	0	75	0	0	0	0	0	0	0	0	0	0	0	0	0	107	0	0	0	0	0	0	0	0	25	0	41	48	2	0	0	0
SCO1	9612	1	1	0	15	1	26	1	17	0	9	16	9	28	20	1	2	3	93	2	11	3	1	23	0	34	1	5	32	4	2	12	1	49	0	0	1	0	15	10	0	37	120	27	34	61	0	3	29
CHI3L1	1792	0	19	0	0	0	0	0	8	0	0	0	0	0	0	0	0	0	0	0	0	58	0	37	0	0	0	0	0	0	9	0	0	0	0	0	0	0	0	0	0	0	0	0	0	0	0	0	0
MYBPH	1805	0	0	0	0	0	0	0	0	0	0	0	0	0	0	0	0	0	0	0	0	0	0	0	0	0	0	0	0	0	0	0	0	0	0	0	0	0	0	0	0	0	0	0	0	0	0	0	0
CCNA1	1879	0	0	0	0	0	0	0	0	0	0	0	0	0	0	0	0	0	0	0	0	0	0	0	0	0	1	0	0	0	0	0	0	0	0	0	0	0	0	0	0	0	0	0	0	0	0	0	0
RFXAP	2304	0	0	0	0	0	0	0	0	0	0	0	0	0	0	0	0	0	0	0	0	0	0	0	0	0	0	0	0	0	0	0	0	0	0	0	0	0	0	0	0	0	0	0	0	0	0	0	0
RNF128	2817	0	0	0	0	0	0	0	0	0	0	0	0	0	0	0	0	0	0	0	0	0	0	0	0	0	0	0	0	0	0	0	0	0	0	0	0	155	0	0	0	0	0	0	0	0	0	81	0
BTBD2	2649	0	0	6	0	0	0	2	0	0	0	0	0	0	0	0	0	4	1	1	0	0	0	1	0	0	0	0	65	0	0	0	0	0	0	0	0	0	0	0	0	0	0	0	0	0	0	0	0
KMT5C	2308	0	0	0	0	0	0	0	1	0	0	0	0	0	0	0	2	0	0	0	0	0	0	0	0	2	0	0	3	22	0	0	0	0	0	0	0	0	54	0	0	0	0	0	0	0	0	0	132
PDE6B	3280	6	0	0	1	0	0	0	1	0	22	0	2	0	21	11	0	85	20	24	1	0	1	34	0	0	0	17	0	11	2	1	0	4	0	0	0	0	51	1	0	0	5	9	0	71	0	2	0
HSPBP1	1768	0	0	0	0	0	0	2	0	0	0	0	0	0	0	0	1	0	0	0	5	0	1	0	0	0	0	0	0	0	0	0	0	0	0	0	0	0	0	0	0	0	0	0	0	0	0	0	0
CSNK1G2	2918	0	0	0	0	0	0	0	0	0	0	0	0	0	1	54	0	0	0	0	88	0	0	14	0	0	0	0	0	1	0	0	0	0	0	0	0	0	2	1	0	0	1	0	0	0	0	0	0
MACROD1	1205	0	0	10	0	0	0	0	0	0	69	0	0	0	0	0	0	0	111	0	0	0	0	13	0	0	0	0	43	0	0	0	0	0	0	0	0	0	0	3	0	0	0	0	0	0	0	0	0
HRASLS2	742	0	0	0	0	0	0	0	15	0	0	0	0	0	0	0	0	0	1	0	0	0	0	0	0	0	0	0	0	0	0	0	0	0	0	0	0	0	0	0	0	0	0	0	0	0	0	0	106
FOPNL	2275	0	0	0	0	0	82	37	0	2	0	0	0	0	0	0	0	0	5	0	0	0	3	0	0	0	0	0	0	1	0	0	0	17	0	0	0	0	4	2	0	14	0	25	1	9	0	8	0
MED10	1141	0	0	0	0	0	0	0	0	0	0	0	0	0	0	0	0	0	0	0	0	0	0	0	0	0	0	0	0	0	0	1	0	0	0	0	0	0	0	0	0	0	0	0	0	0	0	0	0
CCDC134	1270	0	0	0	0	0	0	0	0	0	0	0	0	0	0	0	0	0	0	0	0	0	0	0	0	92	0	0	0	0	0	0	0	0	0	0	0	0	0	0	0	0	0	124	0	0	0	0	0
PI4KA	6752	0	0	0	0	0	0	0	0	0	0	0	0	0	0	0	1	0	0	0	0	0	0	0	0	0	1	0	0	0	0	0	0	0	0	0	0	0	11	0	0	0	78	0	0	0	0	0	0
GIMAP4	2060	0	5	0	0	20	0	0	0	2	0	0	18	85	194	194	66	0	0	0	0	0	0	30	102	0	0	0	4	0	0	0	1	8	0	0	0	0	0	0	0	0	0	130	0	0	0	0	0
MKRN1	3151	0	0	10	0	0	1	347	0	6	52	0	426	0	94	34	127	5	57	0	88	0	178	76	160	86	6	19	0	0	0	8	0	0	0	0	3	0	39	95	0	17	105	121	102	0	65	3	358
ACTR3B	2216	0	0	0	0	0	0	0	0	0	0	0	0	0	0	1	0	0	2	0	0	0	0	0	0	0	0	0	0	1	0	0	0	0	0	0	0	0	1	0	0	10	0	0	0	0	0	0	0
NTS	1237	0	0	0	0	0	0	0	0	17	0	0	0	0	0	0	0	0	0	0	0	0	0	0	0	0	0	0	0	0	0	0	0	0	0	0	0	0	0	0	0	0	0	0	0	0	0	0	0
BTG1	4680	0	0	0	0	0	0	3	0	0	0	0	4	0	0	0	38	0	0	0	0	0	2	0	0	0	1	0	0	0	4	0	0	0	0	0	0	0	61	0	0	0	0	2	0	0	5	0	0
TMTC1	8805	0	0	0	0	0	0	0	0	1	1	0	1	0	0	0	118	0	3	0	0	0	0	1	0	1	2	0	0	19	6	0	0	0	0	0	0	0	2	18	0	0	0	1	1	0	0	0	0
IPO8	5325	0	0	0	0	0	0	0	1	0	0	0	0	0	0	0	6	0	0	0	0	0	0	0	2	0	0	0	0	0	0	0	0	0	0	1	0	0	1	0	0	0	0	0	0	0	0	0	0
PMP2	3608	0	0	0	0	0	0	3	0	0	0	0	1	0	0	0	0	0	0	1	0	0	2	0	0	0	0	0	0	1	0	0	0	0	0	0	0	0	0	0	0	0	0	1	1	0	0	0	0
FABP4	941	0	0	0	0	5	0	0	0	0	0	0	0	0	0	0	17	0	0	0	0	0	0	0	0	75	0	3	164	0	0	0	0	0	0	0	0	0	0	139	0	0	0	6	0	1	0	0	0
IMPA1	2690	0	0	0	0	0	0	0	0	0	0	0	0	0	0	0	0	0	0	1	0	0	0	0	0	0	0	0	0	0	0	0	0	0	0	0	0	0	0	0	0	0	0	0	0	0	0	0	1
E2F5	5042	1	1	0	0	3	4	15	3	1	0	0	3	2	2	3	4	9	4	0	12	4	3	2	10	5	0	0	10	3	2	7	0	7	0	1	2	0	20	3	0	1	13	15	2	4	0	0	11
CCDC59	1983	0	0	0	0	0	0	0	0	0	0	0	0	0	0	0	0	61	0	0	0	0	0	0	0	0	1	0	0	0	0	0	0	2	0	0	0	0	1	0	0	0	0	0	0	0	0	0	0
LYVE1	3273	2	39	0	0	0	0	1	25	2	74	4	1	128	0	0	22	0	132	0	277	0	13	54	90	106	11	0	107	0	17	0	0	1	0	0	38	0	328	200	0	16	223	136	0	1	138	190	0
SBF2	7439	0	0	0	0	0	0	0	3	0	0	0	0	0	0	0	0	0	1	0	1	0	0	0	0	0	0	0	0	0	0	0	8	0	0	0	0	0	4	1	0	0	0	0	0	0	1	346	0
SARAF	2154	0	0	0	0	0	0	0	0	0	0	0	0	0	0	0	0	0	19	0	0	0	0	0	0	1	1	0	0	0	0	0	0	0	0	0	0	0	0	0	0	0	0	0	0	0	0	1	0
RNF122	1868	0	0	0	0	0	0	0	0	0	0	21	0	0	0	0	0	0	0	0	0	0	0	0	0	0	0	0	0	0	0	0	0	0	0	0	0	0	0	0	0	0	0	0	0	0	0	0	0
DUSP26	1835	0	0	0	0	0	0	0	0	0	0	0	0	0	0	0	0	0	0	0	0	0	0	0	0	0	0	0	0	0	0	13	0	0	0	0	0	0	0	0	0	0	0	0	0	0	0	0	0
C14orf1	2633	0	0	0	0	0	0	0	0	0	0	0	0	0	0	0	0	0	5	0	0	0	0	0	0	0	0	0	0	1	0	0	0	0	0	0	0	0	0	0	0	0	5	0	0	0	0	0	0
CATSPERB	3623	0	0	0	0	0	0	0	0	0	0	0	40	0	0	0	0	0	0	0	0	0	0	0	0	0	0	0	0	1	0	0	0	5	0	0	0	0	0	0	0	0	0	0	0	0	0	0	0
VRTN	3466	0	0	0	0	0	0	0	0	0	0	0	0	0	0	0	76	1	56	0	0	0	34	24	77	0	0	0	0	0	0	0	0	29	10	0	2	0	1	0	0	0	0	0	0	0	0	0	0
SYNJ2BP	7015	0	1	1	1	1	2	7	14	2	3	1	33	1	139	6	5	0	13	0	39	8	4	5	11	99	2	0	28	1	15	32	5	7	1	1	0	3	80	57	1	10	3	25	9	44	0	131	10
TTC9	5217	0	0	0	0	0	0	2	0	0	0	0	0	0	0	1	1	0	2	0	0	0	0	0	0	0	0	0	2	0	0	0	0	0	0	0	0	0	44	1	0	0	0	5	0	0	0	0	1
MED6	1995	0	0	0	0	19	7	1	17	8	0	0	0	0	1	15	0	0	0	0	2	0	0	0	14	0	0	0	0	0	0	0	0	0	0	0	0	0	1	1	0	0	39	55	0	40	0	0	0
EIF2S1	4485	0	0	0	0	4	2	0	0	2	10	0	0	129	185	0	0	0	1	1	11	8	0	50	0	0	0	0	12	0	2	0	0	0	0	0	0	0	82	0	0	1	0	0	0	42	0	177	19
ADAM20	2795	0	0	0	0	0	3	0	0	0	0	0	0	0	0	0	1	0	0	0	0	0	0	0	0	0	0	0	0	0	0	0	0	0	0	0	0	0	0	0	0	0	0	0	0	0	0	0	0
ELP3	3452	0	0	0	0	0	0	0	1	0	0	0	0	0	0	0	0	0	5	0	19	1	1	1	0	0	0	0	0	0	0	0	0	16	1	0	0	0	0	12	0	0	0	14	48	3	0	0	0
PEBP4	895	0	0	0	0	0	0	0	0	0	0	0	0	0	0	0	0	0	0	0	0	0	0	0	0	0	0	0	0	0	0	0	0	0	0	0	0	0	0	0	0	0	0	0	0	0	0	0	0
ADAMDEC1	2348	0	0	0	0	0	0	0	0	0	0	0	0	0	0	0	0	0	0	0	43	0	0	0	0	0	0	0	1	0	0	0	0	0	0	0	0	0	0	0	0	0	0	210	0	0	0	0	1
CTIF	5750	0	0	0	0	0	0	1	0	17	0	0	0	0	0	0	0	0	0	0	0	0	1	1	0	1	0	0	1	0	0	0	5	0	0	0	7	0	0	0	3	11	0	24	0	0	0	78	0
MBD2	5188	0	1	0	0	0	0	0	1	0	0	0	0	0	0	0	18	0	56	0	104	0	26	0	26	1	0	0	0	0	0	0	0	0	0	14	0	0	0	0	0	0	0	1	115	0	0	287	7
IER3IP1	3689	3	0	0	0	0	0	0	0	10	0	0	0	0	0	0	0	0	0	3	0	3	0	0	0	1	0	0	0	0	0	0	0	1	0	0	0	1	0	0	0	0	0	1	0	0	0	0	0
MRPS36	1286	0	0	0	0	0	0	0	0	0	0	0	0	0	0	0	0	0	0	0	0	0	0	0	0	1	0	0	0	0	0	0	0	0	0	0	0	0	0	0	0	0	0	0	0	0	0	0	0
CCNB1	2169	0	0	0	0	0	0	0	0	0	0	0	0	0	147	0	0	0	0	101	0	0	1	0	0	0	0	0	0	1	0	0	0	0	0	0	0	0	0	0	0	0	0	0	0	0	0	0	0
CD180	5388	0	0	0	0	0	10	59	1	0	0	0	1	0	0	2	0	72	1	1	1	0	21	1	1	0	0	0	0	0	0	1	0	3	0	6	0	0	94	124	0	1	1	27	2	1	0	2	0
IRAK2	3483	2	0	0	0	5	0	0	1	0	0	0	1	0	51	0	0	1	4	0	8	0	0	0	1	0	0	0	0	0	0	1	0	0	0	0	0	0	0	3	0	2	0	0	38	35	0	0	0
CAMK1	1488	0	0	0	0	0	0	0	0	0	0	0	0	0	0	0	0	0	0	0	0	14	0	0	0	0	0	0	0	0	0	0	0	0	0	0	0	0	0	0	0	3	1	0	103	0	0	0	0
VHL	3737	4	0	0	0	1	0	7	0	0	0	0	6	0	1	1	0	0	5	0	1	0	0	0	12	83	0	0	45	1	1	9	0	0	0	0	0	0	23	65	0	59	14	18	0	13	0	6	9
BHLHE40	3473	0	3	0	0	0	0	0	21	0	0	4	0	0	86	0	0	0	10	0	0	0	23	8	12	0	0	0	0	5	1	0	1	0	0	0	4	0	51	0	0	0	0	5	0	26	0	0	77
ARL8B	3005	0	0	0	0	0	0	0	0	0	0	0	0	0	0	0	0	0	0	0	0	0	62	0	0	0	0	0	0	0	0	55	0	0	0	0	0	0	12	0	0	0	0	0	0	0	0	1	0
EDEM1	6146	0	0	0	0	0	0	1	0	0	0	0	0	0	0	0	0	0	0	0	0	0	5	0	0	0	0	0	0	1	0	0	0	0	0	0	0	0	0	0	0	0	0	2	2	20	0	0	0
CHL1	8023	0	32	0	0	0	0	215	0	0	0	0	343	0	0	0	0	68	0	1	72	0	0	22	0	0	0	0	101	5	0	0	0	1	0	0	0	0	0	86	5	0	0	1	0	0	0	461	0
KATNBL1	2723	0	0	0	0	0	0	0	0	0	0	0	0	0	0	0	0	0	0	0	73	0	0	45	0	1	0	0	0	0	0	0	51	0	0	0	0	0	0	0	0	0	0	0	0	0	0	0	0
EMC7	1155	0	0	0	0	0	0	0	0	4	0	0	0	0	0	0	0	0	0	0	0	0	0	0	0	0	0	0	0	0	0	0	0	0	0	0	0	0	0	0	0	0	0	0	0	0	0	0	0
AMPD2	3899	0	0	0	0	0	0	0	0	0	0	0	0	0	0	0	19	0	0	0	2	0	0	0	0	76	0	0	0	0	0	63	0	0	0	0	0	0	0	0	0	0	2	1	0	0	0	0	0
TSHB	537	0	0	0	0	0	0	0	0	0	0	0	0	0	0	0	0	0	0	0	0	0	0	0	0	0	0	0	0	0	0	0	0	0	0	0	0	0	0	0	0	0	0	0	0	0	0	0	0
GSTM3	4046	0	2	0	0	11	0	0	0	4	19	0	1	0	59	16	6	4	1	0	9	0	0	2	27	26	1	0	0	0	7	0	0	10	0	0	1	0	15	75	0	4	34	59	20	3	0	0	0
SORT1	7028	0	0	0	0	0	0	2	22	0	0	0	0	0	0	0	0	0	1	0	0	0	42	0	0	0	0	0	0	0	0	0	0	7	0	0	0	0	0	0	0	0	1	0	0	0	0	0	0
NOTCH2	11389	0	0	0	0	4	22	0	0	0	0	0	0	0	0	0	19	0	48	0	0	0	0	4	0	51	0	0	0	0	0	0	0	52	0	0	0	0	0	0	0	0	1	2	0	0	0	0	0
TRIM45	3515	3	0	0	0	0	0	1	1	0	0	0	12	0	0	0	0	0	8	0	2	0	5	0	0	0	0	0	0	0	1	1	0	7	0	1	0	0	3	2	0	0	3	8	0	1	0	0	0
ARF3	4105	0	0	0	0	0	5	1	0	0	53	0	0	0	0	0	11	0	0	0	0	0	2	0	0	0	0	4	0	0	0	0	0	0	0	0	0	0	0	0	0	0	0	24	35	0	0	0	0
SLC38A2	4888	0	0	0	0	0	0	0	0	0	0	0	0	0	0	1	0	0	0	0	0	0	29	0	0	0	1	0	1	0	0	0	1	11	0	0	8	0	0	105	0	0	0	0	0	0	0	30	0
CMPK2	2884	0	2	0	0	0	0	3	2	0	73	0	0	0	521	1	0	0	109	0	0	0	0	0	0	0	0	0	0	0	0	0	0	0	0	0	0	0	96	0	0	0	0	0	0	0	0	0	0
ANO3	6642	0	0	0	0	0	0	0	0	0	0	0	0	0	0	73	0	0	0	0	128	1	0	0	0	0	0	0	0	0	17	0	1	2	0	0	0	0	0	0	0	0	0	0	0	0	0	0	0
CFHR5	2810	0	0	0	0	0	0	0	0	2	0	0	0	0	60	0	0	0	0	0	0	0	1	0	0	0	1	0	2	16	0	0	0	0	0	0	0	0	34	10	0	0	0	2	0	11	0	0	0
ERN2	3549	0	0	0	0	0	0	0	0	0	0	0	22	0	0	0	64	0	12	0	0	0	0	0	84	0	0	0	0	0	0	0	0	1	0	0	1	0	0	0	1	5	0	0	0	0	0	0	0
NARS	3099	0	0	0	0	0	0	0	0	0	0	0	0	0	0	20	0	0	5	0	0	0	0	0	0	0	0	0	0	0	0	0	0	0	0	0	0	0	0	0	0	0	0	0	0	0	0	0	0
GRP	848	0	0	0	0	0	0	0	0	0	0	0	0	0	0	0	0	0	0	0	0	0	0	0	0	0	0	0	0	0	0	0	0	0	0	0	0	0	0	0	0	0	0	0	0	0	0	0	0
HRH4	3668	0	0	0	8	0	0	0	2	0	0	0	2	24	31	26	23	0	73	0	37	1	1	0	1	0	1	0	1	1	1	6	0	2	1	0	1	0	11	22	0	14	9	1	1	7	0	18	0
CABLES1	5002	0	0	0	0	0	0	0	4	1	21	0	2	0	0	0	0	0	32	85	0	0	131	0	0	0	0	0	0	0	12	0	0	0	0	0	0	0	66	45	8	2	93	0	0	0	0	0	0
DOCK2	6097	0	4	0	0	0	0	129	0	0	0	0	0	0	0	0	0	0	1	0	0	0	0	13	0	15	0	0	0	0	0	0	0	0	0	0	0	0	0	0	0	0	71	0	0	0	0	0	0
EMP1	5921	162	0	0	49	17	15	44	0	174	0	0	108	0	638	56	10	7	490	1	996	6	0	1	27	41	0	0	192	4	14	16	0	16	0	14	0	97	0	186	2	13	0	75	0	121	0	979	0
RERG	2264	0	0	0	0	0	0	0	0	0	0	0	0	0	0	0	0	0	0	0	0	0	0	0	0	0	0	0	0	0	0	0	0	0	0	0	0	0	0	0	0	0	0	0	0	0	0	0	0
SLCO1B1	2229	0	0	0	0	0	0	0	0	0	0	0	0	0	0	0	0	0	0	0	0	0	0	0	0	0	0	0	1	0	0	0	0	0	0	0	0	0	0	0	0	0	0	0	0	0	0	0	0
SPX	2269	0	0	0	0	0	0	0	0	0	0	0	0	0	0	0	0	0	0	0	0	0	0	0	0	1	0	0	0	0	0	0	0	24	0	0	0	0	0	0	0	0	0	2	0	0	0	0	0
DDB2	1870	0	0	0	0	0	0	0	0	0	54	0	0	0	0	0	0	0	0	0	0	0	0	0	0	0	0	0	0	0	0	0	0	0	0	0	0	0	0	0	0	0	0	0	0	0	0	4	0
ACP2	2203	0	0	0	0	0	0	0	0	0	0	0	0	0	0	0	0	0	0	0	0	0	0	0	0	0	0	0	0	0	0	0	0	0	0	0	0	0	0	0	0	0	0	1	0	0	0	0	0
FAM127A	1181	0	0	0	0	0	0	0	0	0	0	0	0	0	0	0	0	0	0	0	0	0	0	0	0	0	1	0	0	0	0	0	0	0	0	0	0	0	0	0	0	0	0	0	0	0	0	0	0
RAB33A	1258	0	0	0	0	0	0	1	0	0	0	0	0	0	247	0	0	0	0	0	0	0	0	0	0	0	0	0	0	0	0	1	0	0	0	0	0	0	0	0	0	0	0	0	0	0	0	0	0
MTNR1B	1565	0	0	0	0	0	0	0	0	0	0	0	0	0	0	0	0	0	0	0	0	0	0	0	0	0	0	0	0	0	0	0	0	0	0	0	0	0	0	0	0	1	0	0	0	0	0	0	0
PHC2	3870	0	0	0	17	0	0	0	0	0	0	0	0	0	0	0	0	24	0	1	22	0	0	0	4	0	0	0	0	0	0	0	0	0	0	0	2	0	0	0	0	2	0	0	0	0	0	0	0
PRPF38A	5274	3	1	0	3	11	12	5	2	1	5	0	14	1	4	73	1	39	40	9	14	5	0	0	6	20	1	0	3	1	4	16	0	11	0	0	2	0	63	6	0	5	1	114	225	1	0	66	28
DSG3	5525	1	6	0	9	1	10	17	0	13	4	0	12	7	9	9	10	7	4	0	4	1	2	2	4	12	5	0	11	0	1	9	5	5	0	0	0	0	114	7	0	1	8	39	2	5	0	26	13
DSG1	5045	0	0	0	0	0	0	0	0	0	0	0	0	0	0	0	8	0	12	0	40	39	1	0	0	0	0	0	1	0	0	0	0	0	0	0	7	0	50	0	0	0	0	65	0	5	0	0	7
DSC1	4271	0	0	0	19	8	23	11	1	2	0	0	11	0	51	2	0	33	20	0	20	28	0	5	3	24	0	0	25	2	0	17	0	19	0	2	0	0	25	2	0	0	4	39	0	2	0	27	8
FHOD3	4967	0	0	9	0	0	22	0	0	0	0	0	0	0	0	0	0	97	0	0	0	0	0	0	0	0	2	0	1	0	0	0	0	0	0	1	0	0	11	1	0	0	0	99	79	0	0	0	0
DAGLA	5757	0	0	0	33	0	0	0	0	0	0	0	1	0	202	0	164	0	52	0	63	0	1	0	68	0	18	0	0	4	1	0	0	18	0	0	7	0	0	0	0	0	1	3	0	0	0	0	0
TIMM10	680	0	0	0	0	0	0	2	0	0	0	0	0	0	0	0	0	0	0	0	0	0	0	0	0	0	0	0	0	0	0	0	0	0	0	0	0	0	2	0	0	0	0	0	0	0	2	0	0
TCN1	1582	0	0	0	0	0	0	0	0	0	0	0	0	0	0	0	0	0	0	0	0	0	0	0	0	0	0	0	0	0	0	0	0	0	0	0	0	0	0	0	0	0	0	0	0	0	0	0	0
CEP135	5562	0	0	0	2	2	0	12	2	0	0	0	8	0	0	0	0	1	7	0	4	0	7	0	0	0	0	0	0	1	0	0	0	2	0	0	0	0	20	3	0	3	2	15	0	5	0	0	0
PDGFRA	6576	0	0	0	0	0	0	0	0	0	0	0	0	0	0	0	1	0	1	0	0	0	0	0	0	0	0	0	0	0	0	0	0	0	0	0	0	0	0	0	0	0	0	0	0	0	0	0	0
BIVM	3859	5	0	0	3	11	13	23	0	1	10	1	114	5	4	18	5	2	24	0	18	1	10	6	4	19	1	0	18	2	4	2	10	9	0	13	0	0	37	4	0	9	25	46	3	38	0	13	7
CARS2	1879	0	0	0	0	0	0	0	0	0	0	0	370	0	0	0	0	104	0	0	0	0	0	0	0	0	0	0	0	0	0	0	0	0	0	0	0	0	0	0	0	0	71	0	0	0	0	0	0
ADAMTS8	4010	0	0	0	0	0	0	0	0	34	0	0	22	0	0	0	0	0	0	0	0	0	0	0	0	0	0	0	0	0	0	0	0	0	0	0	0	0	0	1	2	6	0	1	0	0	0	0	0
KLB	6082	0	0	0	0	23	34	21	4	5	0	0	0	1	0	43	3	0	6	0	31	5	15	0	2	6	5	14	7	2	3	41	3	0	0	1	0	0	42	2	1	2	17	298	1	17	0	19	7
APC	10701	0	0	0	1	0	0	0	0	0	0	0	0	0	0	0	0	0	68	0	113	0	0	18	0	0	0	0	0	0	24	0	0	0	0	40	0	0	0	0	0	0	0	0	0	0	0	2	0
ADAM19	6481	0	0	0	1	0	6	0	30	0	1	0	2	0	0	163	154	77	207	1	0	1	162	1	81	1	0	0	106	70	26	1	1	1	0	1	1	0	0	2	2	0	1	86	0	208	0	1	0
USP30	3742	0	0	0	0	0	0	0	0	0	0	0	0	59	0	0	1	0	0	0	0	0	0	0	0	0	0	0	0	20	0	0	0	0	0	0	0	0	0	1	8	0	0	0	0	0	0	0	0
SDS	1606	0	0	0	0	0	0	0	0	0	0	0	0	0	0	1	0	0	1	0	0	4	0	0	0	0	0	0	0	0	0	0	0	0	0	0	0	0	0	0	1	0	0	0	0	35	0	0	0
MSI1	2975	0	0	0	0	0	0	0	0	0	0	0	0	0	0	0	0	0	0	0	1	1	0	0	0	0	0	0	0	0	0	0	0	0	0	0	0	1	4	0	0	2	0	0	0	0	0	0	0
HNF1A	3442	0	0	0	0	0	0	1	0	0	0	0	2	0	0	0	0	0	1	0	0	0	0	36	1	0	0	0	1	0	0	0	1	2	0	0	0	0	0	1	0	0	0	0	0	0	0	0	1
OASL	3266	1	0	0	0	6	3	0	0	1	0	0	0	0	0	44	16	0	1	41	0	0	27	0	0	0	0	0	0	4	0	27	0	0	0	0	4	0	0	0	0	1	0	138	97	1	0	0	11
HRK	5789	5	48	0	1	1	0	1	2	3	0	0	11	1	13	2	1	100	48	1	1	1	73	12	0	8	1	0	1	14	2	2	0	4	0	7	0	1	3	5	1	6	6	32	1	11	0	2	1
RNFT2	3882	3	0	0	2	2	79	3	5	0	3	0	679	0	618	0	8	1	12	1	18	6	46	10	1	1	0	0	135	6	4	13	15	11	0	3	12	0	43	20	1	35	119	33	5	88	0	0	0
DTX1	3455	0	0	0	1	0	0	2	0	0	14	0	1	0	0	0	20	0	92	0	0	0	1	0	1	0	0	0	0	0	0	0	0	0	0	0	8	0	89	0	0	10	0	0	1	45	0	0	0
TRAFD1	3178	0	0	0	0	0	0	0	0	13	0	0	95	0	0	51	1	22	41	0	1	14	1	0	20	15	0	3	30	0	7	9	14	27	0	20	3	0	33	33	2	28	0	0	29	0	20	0	35
GSAP	3251	0	0	0	0	0	0	209	0	0	0	0	0	0	0	0	0	0	8	0	0	0	0	0	0	0	0	0	0	0	0	0	0	0	0	0	1	0	0	0	0	0	0	0	0	0	0	0	0
OCM2	696	0	0	0	0	0	0	0	17	0	1	0	180	0	0	0	14	0	0	0	0	0	0	0	0	0	0	0	0	0	0	1	0	0	0	0	0	0	0	0	0	0	0	0	0	0	0	0	0
TMEM60	1023	0	0	0	0	0	0	0	0	0	0	0	0	0	0	0	0	0	0	0	0	0	0	0	0	0	0	0	0	0	0	0	0	0	0	0	0	0	0	0	0	0	0	0	0	0	0	0	0
HILPDA	1349	0	0	0	9	2	0	15	0	0	0	0	11	0	14	0	0	0	5	1	4	2	3	0	0	43	1	0	19	0	1	9	0	3	0	19	1	0	6	0	0	2	1	53	3	0	0	0	0
RINT1	2976	0	0	0	0	0	0	0	0	0	0	0	0	0	253	0	64	97	0	0	0	0	0	16	0	0	0	0	0	0	0	0	0	19	0	0	0	0	0	0	0	85	0	0	70	0	0	0	0
MDFIC	4598	5	1	0	1	2	7	43	3	2	7	0	239	3	1	29	22	82	11	0	44	6	16	15	3	46	4	0	30	0	2	15	4	7	0	8	11	11	28	34	3	17	94	79	0	13	0	166	14
BACH2	9113	0	0	0	2	0	0	82	0	0	0	0	0	0	0	15	0	0	0	0	0	0	0	0	0	0	0	0	0	0	18	22	0	0	0	0	0	0	1	0	0	0	0	0	0	0	0	0	0
MRAP2	2153	1	0	0	0	0	0	1	0	0	0	0	0	0	0	0	0	19	1	0	0	0	0	0	0	0	0	0	0	0	0	0	0	0	0	0	0	0	0	0	0	0	1	0	0	0	0	0	0
AKIRIN2	1662	0	0	0	0	0	0	26	8	0	1	0	0	0	0	0	20	0	0	0	0	0	50	2	0	0	0	0	0	0	0	0	0	0	0	0	0	0	0	0	0	0	0	101	0	0	0	0	0
LMO2	2294	0	0	0	0	0	0	0	0	0	0	0	0	0	112	0	0	0	0	0	201	0	0	0	0	0	0	0	1	0	0	0	57	0	0	0	0	0	0	0	0	0	0	0	0	0	0	228	0
NAT10	4002	0	0	9	0	0	0	0	0	0	86	0	0	0	0	0	0	4	1	1	1	0	0	1	0	0	0	0	2	1	0	1	0	0	0	0	0	0	0	0	0	0	0	0	0	0	0	1	0
EHF	3150	0	0	0	0	0	0	0	0	0	0	0	0	0	0	0	0	0	0	0	0	0	0	0	75	0	0	0	0	0	4	0	0	0	0	0	0	0	0	0	0	0	117	65	0	0	0	0	0
PRRG4	5530	18	10	3	13	17	35	146	6	6	9	1	29	29	118	98	63	3	52	9	178	12	16	8	12	50	16	0	145	10	12	80	7	33	2	21	1	37	192	107	0	22	102	255	7	51	2	87	127
PRPH	3245	0	0	0	0	0	0	0	0	0	0	0	0	0	0	0	0	0	0	0	0	0	0	0	0	0	2	0	0	0	1	0	0	21	0	0	0	0	0	0	0	0	0	0	0	0	0	1	0
AVIL	2891	0	0	0	0	0	0	0	0	0	0	0	0	0	0	0	0	0	0	0	0	0	0	0	0	0	0	0	0	0	0	0	0	0	0	15	0	0	0	0	0	0	0	0	0	0	0	0	0
AMHR2	1863	27	0	0	0	0	0	0	0	0	0	0	0	1	0	0	0	0	0	0	0	0	0	0	0	0	0	0	0	0	0	0	0	0	0	0	0	0	0	0	0	0	0	115	0	0	0	0	0
LACRT	551	0	0	0	0	0	0	0	0	0	0	0	0	0	0	0	0	0	0	0	0	0	0	0	0	0	0	0	0	0	0	0	0	0	0	0	0	0	0	0	0	0	0	0	0	0	0	0	0
GDF11	8657	0	0	0	0	4	0	7	0	0	0	0	10	146	3	0	0	0	13	0	163	0	12	0	0	4	0	1	0	1	0	1	0	0	0	0	1	0	16	2	0	0	0	9	1	0	0	0	0
ITGA7	4120	1	0	0	4	5	0	0	15	0	0	1	0	0	0	0	0	0	39	0	140	0	0	0	35	14	0	0	5	0	4	52	108	2	0	0	0	249	0	0	0	22	109	0	112	0	0	0	0
RDH5	1269	0	0	0	0	0	0	1	0	0	0	0	0	0	36	0	9	0	1	0	0	0	0	0	0	0	0	0	0	5	0	0	0	0	0	0	4	0	52	0	0	0	0	0	0	0	0	0	0
AGAP2	5388	5	0	0	0	0	0	0	0	0	0	0	0	0	0	0	1	0	0	0	0	0	0	46	0	0	0	11	2	0	0	0	0	0	0	0	0	0	0	0	0	38	0	107	0	0	64	83	0
KRT85	2447	0	0	0	0	0	0	0	0	0	9	0	0	0	0	0	0	0	0	0	0	0	0	0	0	0	4	0	0	1	0	0	0	11	0	16	0	0	0	0	0	0	0	37	0	0	0	0	0
CDK4	2076	2	0	0	0	3	0	7	2	0	0	1	0	0	0	11	0	0	44	0	3	0	2	0	0	126	1	0	30	1	3	0	0	1	0	0	2	0	4	7	0	0	99	1	0	0	0	10	62
TFCP2	3546	0	0	0	0	0	0	0	0	0	0	0	0	0	0	0	0	0	0	0	0	0	0	0	0	0	0	0	0	0	0	0	0	0	0	0	0	0	0	0	0	0	0	1	0	0	0	0	0
ZC3H10	7228	10	0	1	129	1	0	0	49	0	164	0	393	120	0	0	125	2	40	0	129	30	93	40	0	47	11	0	1	15	31	6	0	59	9	0	26	0	58	348	0	3	92	11	1	92	0	8	63
KRT84	2092	0	0	0	0	0	0	0	0	0	0	0	0	0	0	0	0	0	1	4	1	0	0	0	0	0	0	0	0	0	0	0	0	0	0	0	0	0	0	0	0	0	0	0	0	0	0	0	0
ACVR1B	4563	0	0	0	0	0	0	0	11	0	0	0	1	0	0	0	0	0	71	0	33	0	0	0	0	0	10	0	0	0	0	0	0	0	0	0	0	0	0	0	0	0	0	11	0	0	0	0	0
KRT82	2664	0	0	0	76	0	0	0	27	12	14	0	0	0	0	0	81	101	0	1	179	0	0	1	1	1	0	20	0	5	0	0	0	0	14	17	12	0	0	0	0	30	1	45	1	0	0	0	0
MIP	2599	0	0	0	0	0	0	0	0	0	0	0	0	0	0	0	0	0	0	0	0	0	0	0	0	0	0	0	0	0	0	1	0	1	0	0	0	0	0	0	0	0	0	0	0	0	0	0	0
KCNH3	3867	0	0	0	0	0	0	0	0	0	0	0	0	0	0	0	39	0	0	0	0	0	0	0	89	0	0	0	0	0	0	0	1	51	0	0	0	0	9	0	0	0	0	12	1	0	0	0	0
TAAR5	1014	0	0	0	0	0	0	0	0	0	0	0	1	0	0	0	0	0	0	0	0	0	0	0	0	0	0	0	0	0	0	0	0	0	0	0	0	0	0	0	0	0	0	0	0	0	0	0	0
NMBR	1354	0	0	0	0	0	0	0	0	0	0	0	0	0	0	0	0	0	0	0	0	0	0	0	0	0	0	0	0	0	0	0	0	0	0	0	0	0	0	0	0	0	0	0	0	0	0	0	0
SMPD2	1645	0	0	0	0	0	0	0	0	0	1	0	190	0	0	0	0	0	0	0	0	0	0	0	0	0	0	0	0	0	0	0	0	0	0	0	3	0	0	0	0	0	0	0	0	0	0	0	0
HTRA2	2370	0	0	0	0	0	0	0	0	0	0	0	1	0	0	0	0	0	0	0	0	0	0	0	0	0	0	0	0	0	19	0	0	0	0	0	0	0	0	0	0	0	0	0	0	0	0	0	0
PRADC1	1083	0	0	0	0	0	0	0	0	0	0	0	0	0	0	0	0	0	0	0	0	0	0	0	0	0	0	0	0	0	0	0	0	0	0	0	0	0	0	0	0	0	0	0	0	0	0	0	0
DYSF	6796	0	28	0	0	0	3	0	0	0	0	0	0	0	0	0	78	0	1	0	0	0	40	0	0	0	0	0	0	0	19	0	0	1	0	0	0	0	0	0	0	0	0	0	47	45	0	6	0
MRPL53	1162	0	0	0	0	0	0	0	0	0	0	0	1	0	0	0	0	0	0	0	0	0	0	0	0	0	0	0	0	0	0	0	0	0	0	0	0	0	0	0	0	0	0	0	0	0	0	0	0
EMX1	2188	0	0	0	0	0	0	0	0	0	0	0	0	0	0	0	0	0	0	0	0	0	0	0	0	0	0	0	0	0	0	0	0	0	0	0	0	0	0	0	0	0	0	0	0	0	0	0	0
KCNMB4	4731	0	0	0	0	0	1	2	1	1	0	0	3	0	0	0	5	0	16	0	2	9	1	0	1	33	0	0	2	2	37	2	1	2	0	1	1	0	2	2	2	2	4	1	1	1	0	0	1
GNS	5122	23	0	0	1	0	0	1	24	0	0	0	18	0	1	0	40	1	4	1	2	1	1	0	41	2	2	0	363	2	1	61	0	14	9	24	0	0	6	1	0	1	3	2	3	17	0	0	13
MDM2	12633	7	57	5	3	1	12	37	33	1	1	2	36	0	354	168	13	52	106	15	15	21	9	10	22	53	15	0	24	44	26	8	6	21	0	3	2	24	159	26	1	42	191	42	17	47	0	261	29
BCO1	2670	0	0	0	0	0	0	0	0	0	0	0	1	0	0	0	0	0	0	0	0	0	0	0	0	0	0	0	0	11	0	0	0	6	0	0	0	0	0	0	0	0	0	0	0	0	0	0	0
MPHOSPH6	1103	0	0	0	0	0	0	0	0	0	0	0	0	0	0	0	0	0	67	0	0	0	12	0	0	0	0	0	1	0	0	0	0	0	0	0	0	0	0	0	0	0	0	0	0	0	0	0	0
TMEM231	4278	1	0	0	2	37	21	24	17	3	0	0	6	30	177	29	7	1	87	0	192	0	3	16	36	43	4	0	55	6	1	29	65	17	0	0	2	0	160	57	0	40	32	190	24	40	0	124	51
DYNC1LI2	4515	0	0	18	0	0	0	0	0	0	0	0	0	0	234	0	0	0	60	0	0	0	0	0	0	0	0	0	15	0	0	0	0	0	0	0	0	0	0	0	0	0	2	0	0	0	0	0	0
FBXL8	1658	0	0	0	0	0	1	1	0	0	4	0	0	0	0	0	34	0	0	0	0	0	0	0	0	0	0	0	0	0	0	0	0	0	0	0	0	0	0	0	0	0	0	0	0	0	0	0	0
FHOD1	3990	0	0	0	8	76	0	0	0	0	0	0	1	0	0	0	0	0	0	2	0	0	0	0	174	33	0	0	1	0	15	0	0	0	0	0	0	0	1	0	0	19	0	118	0	0	0	0	0
CCDC102A	2463	0	0	19	0	0	0	0	0	0	0	0	0	0	0	0	0	0	0	0	0	0	35	0	0	0	0	0	0	0	0	62	0	0	0	0	8	0	0	0	0	0	0	26	0	0	0	0	0
PCNX2	7518	0	0	0	0	0	64	1	0	0	0	0	0	0	253	0	40	0	0	0	0	0	0	0	0	0	0	0	0	0	13	0	0	0	0	0	0	0	0	112	0	0	1	0	0	0	0	0	0
URB2	5613	0	0	0	1	0	0	0	8	0	0	0	0	0	0	0	0	0	48	0	0	0	0	0	0	0	0	0	0	0	0	0	0	1	0	0	0	0	0	0	0	0	0	1	0	20	0	0	1
STX6	4851	0	0	0	0	0	0	34	15	0	0	0	0	0	0	0	0	0	23	0	0	0	0	0	0	0	0	0	0	0	0	0	0	0	0	0	0	0	0	0	0	0	0	0	0	0	0	0	0
RGS8	5606	0	0	0	0	0	0	0	0	0	0	0	0	0	0	0	0	0	0	32	0	0	0	0	1	0	0	0	0	0	0	0	0	0	0	0	0	0	24	0	0	0	0	0	0	0	0	0	0
LAMC1	7889	0	0	0	0	0	0	1	0	0	0	0	265	0	0	0	0	49	2	0	125	0	0	0	0	10	0	0	0	4	1	0	0	0	0	0	0	0	0	0	1	1	2	62	0	0	0	0	0
SP110	2426	0	0	0	0	22	0	0	0	0	0	0	0	0	0	0	0	0	0	0	0	0	0	0	0	0	0	0	76	0	0	6	0	41	0	0	0	0	0	0	1	2	0	0	0	0	0	0	0
MRPL44	1748	0	0	0	0	0	0	3	0	0	0	0	12	0	1	0	0	0	7	0	0	0	1	0	0	1	0	0	0	0	0	0	0	0	0	0	1	0	12	1	0	0	1	16	1	0	0	0	0
USP37	8032	10	0	0	0	22	0	2	0	0	0	0	0	28	254	11	5	0	7	0	0	0	0	0	0	1	0	0	34	11	10	0	0	39	0	0	0	0	71	0	4	28	45	4	0	1	0	0	5
HTR2B	2246	0	0	0	0	0	0	157	0	0	0	0	0	0	0	0	0	0	0	0	0	0	0	0	0	0	0	0	0	0	0	0	0	0	0	0	0	0	0	14	0	0	0	74	0	13	0	0	23
WNT10A	2547	0	0	0	0	0	2	1	1	0	0	0	87	0	1	0	0	0	50	0	1	1	2	2	0	1	0	0	0	0	0	0	0	37	2	1	0	0	0	0	0	0	0	2	1	71	0	0	0
CYP27A1	2286	0	0	0	0	0	0	0	0	0	0	0	1	0	0	0	0	0	0	0	0	0	0	0	0	0	0	0	0	0	0	0	0	0	0	0	0	0	0	0	0	0	0	0	0	0	0	0	0
CAB39	3826	0	0	0	0	0	0	149	0	0	0	0	0	0	7	0	0	0	0	0	0	0	0	0	0	0	0	0	0	0	0	0	0	0	0	0	0	1	0	0	0	29	92	0	0	1	0	0	0
COX5B	712	0	0	0	0	0	0	0	0	0	0	0	0	0	0	0	0	0	0	0	0	0	0	0	0	0	0	0	88	0	0	0	0	0	0	0	0	0	0	0	0	0	0	0	0	0	0	0	0
REV1	4751	0	0	0	0	0	0	0	0	0	0	0	0	0	1	0	0	0	0	0	0	0	0	0	0	1	0	0	1	0	8	0	0	0	0	0	0	0	0	0	0	0	0	0	0	0	0	0	0
MFSD9	4049	2	0	0	18	7	10	53	0	9	5	0	10	4	8	14	11	1	30	1	47	2	17	1	6	6	1	0	59	0	1	24	53	16	0	1	0	0	46	3	0	6	10	64	18	9	0	21	17
TMEM127	6266	12	0	0	4	7	3	30	23	1	0	0	8	2	7	5	2	16	11	0	28	0	0	5	1	30	1	0	12	8	1	4	59	11	0	2	0	0	15	4	0	4	4	37	4	7	0	7	3
MRPS9	1500	0	0	0	0	0	0	0	0	0	0	0	1	0	0	0	0	0	72	0	0	0	0	0	0	0	0	0	0	0	0	0	0	0	0	0	0	0	1	0	0	0	0	1	0	0	0	0	0
GPR45	1307	0	0	0	0	0	0	0	0	0	0	0	0	0	0	0	0	0	0	0	0	0	0	0	0	0	0	0	0	0	0	0	0	0	0	0	0	0	0	0	0	0	0	0	0	0	0	0	0
C2orf49	4768	4	0	3	1	12	6	25	1	0	0	0	1	0	36	8	4	3	38	0	30	0	5	2	2	19	0	0	26	1	0	37	6	15	0	4	2	0	17	11	0	3	13	36	6	6	0	11	6
EPC2	3649	0	0	0	0	0	0	0	0	0	0	0	0	0	0	0	0	0	0	0	0	0	47	0	0	0	0	0	0	0	0	0	0	0	0	0	2	0	0	0	0	0	0	0	0	0	0	0	0
ALDH1L2	7547	1	0	0	5	0	3	8	0	3	0	0	6	0	1	0	0	2	1	1	0	1	0	0	0	5	0	0	0	0	2	68	1	1	0	0	1	0	12	4	1	42	111	7	1	2	0	139	0
USP44	4022	0	0	0	0	0	0	0	0	0	0	0	0	0	0	0	0	0	0	0	0	0	0	0	0	0	0	0	0	0	0	0	0	0	0	0	0	0	0	0	0	0	0	0	0	0	0	0	0
PLXNC1	7346	2	0	0	2	3	0	91	21	3	0	0	1	0	241	0	14	0	49	0	0	0	0	0	0	0	2	0	8	0	3	24	0	3	0	0	0	1	75	1	0	12	113	109	0	79	18	0	0
APPL2	3239	0	0	0	0	0	74	0	0	0	0	0	0	60	0	41	0	3	0	0	0	0	22	0	0	0	1	0	1	0	10	0	0	21	0	0	0	0	86	0	0	20	0	1	0	0	0	0	0
DRAM1	3519	2	0	1	0	1	0	28	1	0	0	0	51	6	16	2	5	7	4	0	11	0	1	0	0	8	2	0	31	3	8	20	1	17	0	3	0	0	37	0	0	1	9	11	0	5	0	0	8
SLC41A2	4449	1	0	7	0	0	0	1	1	0	0	0	0	0	0	0	0	0	0	0	69	0	0	0	0	165	0	0	2	1	0	0	0	1	0	0	0	0	0	0	0	1	1	27	0	2	0	0	0
MED4	2022	0	0	0	0	0	0	4	0	0	0	0	0	0	0	0	0	0	0	0	0	0	0	0	0	0	1	0	0	0	0	0	0	0	0	0	0	0	2	0	0	0	0	0	0	0	0	0	0
NUDT15	2098	0	0	0	12	0	0	0	0	0	0	0	106	0	0	0	0	0	0	0	1	0	5	8	0	0	0	0	0	15	1	3	0	16	0	0	0	0	0	28	0	21	104	2	0	1	0	0	0
SPDYE1	2649	0	0	0	0	0	0	0	0	0	0	0	0	0	0	0	25	0	0	0	0	0	1	0	0	0	0	0	0	0	0	9	0	0	0	0	0	0	0	0	0	0	0	0	0	0	0	0	0
CHST12	15979	41	1	0	34	10	30	160	43	8	7	2	109	18	274	70	16	57	111	0	200	18	10	49	102	36	15	0	66	6	5	47	108	40	7	71	3	0	102	13	2	67	39	220	125	175	0	137	58
IGF2BP3	4250	0	1	0	0	0	0	0	0	2	0	0	5	2	0	0	0	0	0	0	0	0	0	0	3	0	0	0	0	0	0	0	0	0	0	0	0	4	0	0	0	0	12	0	0	0	0	0	0
GPNMB	2862	0	0	0	0	0	0	0	0	0	0	0	0	86	0	0	0	0	0	0	0	0	0	0	0	0	0	0	0	0	0	0	136	0	0	0	0	63	0	0	0	0	0	0	0	0	0	0	0
KDELR2	2884	0	0	0	0	0	0	0	0	0	0	0	0	0	0	0	0	0	0	0	0	0	0	0	0	1	0	0	115	0	0	0	0	1	0	0	0	0	0	0	0	0	0	1	0	0	0	0	0
NUPL2	1795	0	0	0	0	0	0	0	0	0	0	0	0	0	0	0	0	0	0	0	0	50	0	0	0	0	0	0	0	0	0	0	0	0	0	0	0	0	0	0	0	0	0	0	0	0	0	0	0
TBRG4	2243	0	0	0	0	0	0	0	0	0	0	0	1	0	0	0	0	0	7	0	0	0	0	0	0	0	0	4	0	0	0	0	0	0	0	0	0	0	0	0	0	0	0	0	0	0	0	0	0
HUS1	2935	1	0	0	0	0	8	0	0	0	0	0	4	0	55	0	11	91	6	0	2	3	3	0	0	2	0	0	2	0	0	10	1	0	0	1	4	0	3	28	0	1	0	2	1	1	0	1	0
MYO1G	3267	0	0	0	0	0	0	318	0	0	0	0	0	0	177	0	0	0	0	0	0	0	0	0	0	0	0	0	97	6	18	0	0	84	0	0	0	0	1	107	0	0	0	92	0	0	0	0	0
TTYH3	4840	0	0	0	44	19	0	0	7	0	0	0	1	0	0	21	109	0	17	0	3	0	0	0	39	0	0	0	1	19	3	1	0	93	0	43	0	0	1	2	0	0	0	0	0	3	0	0	2
TTC5	4779	21	1	0	0	0	3	26	6	2	0	0	0	0	77	4	1	0	0	105	57	2	2	8	1	19	3	0	0	0	0	19	20	7	0	0	0	0	18	4	0	0	2	35	5	29	0	17	10
NKX2-8	1261	0	0	0	0	0	0	0	0	0	0	0	0	0	0	0	0	0	0	0	0	0	0	0	0	0	0	0	1	0	0	0	0	0	0	0	0	0	0	0	0	0	0	0	0	0	0	0	0
ACSBG1	6357	2	0	0	34	0	66	0	0	17	0	0	27	0	2	224	0	0	71	39	22	0	59	19	0	0	0	0	107	26	12	1	1	0	23	0	8	0	20	0	0	0	41	101	0	1	0	176	0
FAM108C1	2368	0	0	0	0	0	0	0	1	0	0	0	0	0	0	0	0	0	0	0	0	0	0	0	0	1	0	0	0	0	0	0	0	0	0	0	0	0	0	0	0	0	0	1	0	0	0	0	0
IREB2	6354	1	0	0	1	76	0	0	0	0	0	0	67	0	0	0	4	0	0	0	3	0	0	0	1	1	0	0	1	3	0	0	0	3	0	0	0	0	186	0	0	8	50	13	0	0	0	0	2
ALPK3	10917	0	0	0	1	56	0	0	0	0	0	0	0	0	0	0	0	0	2	0	0	0	84	0	0	0	1	0	146	0	0	0	0	0	0	0	0	0	27	0	0	1	1	0	78	4	0	49	1
CIB2	1598	0	0	0	0	0	0	0	0	0	0	0	0	0	0	0	0	0	0	0	0	0	0	0	0	0	0	0	0	0	0	0	0	0	0	0	2	0	0	1	0	0	0	0	0	0	0	0	0
CALCOCO2	3682	3	0	0	0	33	0	2	5	0	87	0	10	0	0	4	0	0	0	0	0	0	0	0	0	0	0	0	0	0	1	0	65	0	0	0	0	0	32	2	0	0	0	1	0	1	0	0	0
RSAD1	2528	16	0	0	0	0	0	0	0	0	0	0	373	0	0	1	0	0	0	0	1	0	0	0	0	0	0	0	0	0	0	0	0	1	0	40	0	0	80	1	0	0	0	1	0	0	0	0	0
VEZF1	3948	0	1	0	0	0	0	0	0	0	1	0	17	0	1	0	0	0	0	0	33	0	0	0	3	3	0	0	2	0	0	1	3	0	0	0	0	5	98	1	0	1	0	0	0	0	0	0	0
TACO1	1469	0	0	0	0	0	0	1	0	0	0	0	0	0	0	0	0	0	0	0	0	0	0	0	0	0	0	0	0	0	0	0	0	0	0	0	0	0	40	0	0	0	0	0	0	0	0	0	0
TEX2	5232	1	0	0	1	0	0	5	0	0	5	0	16	0	1	0	3	0	2	0	4	0	0	6	0	0	0	0	1	1	0	0	0	0	0	0	2	0	5	99	0	2	2	0	0	9	101	0	1
LIMD2	3193	0	0	0	0	0	0	1	0	0	0	0	0	0	0	0	0	79	0	0	0	1	0	9	0	0	0	0	0	20	0	0	0	0	0	0	0	0	0	0	0	1	0	0	36	0	0	72	0
BRIP1	6048	1	0	0	0	0	0	4	0	0	0	0	343	0	2	0	0	0	78	0	0	2	0	71	14	1	10	0	1	14	0	8	0	54	0	0	1	0	48	20	0	8	1	5	1	2	0	0	62
KAT7	9644	35	0	1	78	8	27	33	1	20	20	0	30	9	14	12	5	7	88	3	32	0	2	12	24	9	1	0	138	7	27	11	1	60	19	2	1	0	120	12	0	46	65	50	2	13	0	15	18
RTP4	1554	0	0	0	3	1	0	0	0	0	0	0	0	0	0	63	0	0	3	0	0	0	0	0	0	0	0	0	0	0	0	0	0	0	0	0	0	0	91	0	0	0	121	0	0	0	0	0	0
MARCH7	5922	1	0	3	0	4	0	1	1	0	0	0	1	0	11	2	0	40	2	0	5	0	0	0	0	10	0	1	1	0	1	2	0	1	0	0	13	0	105	4	0	0	0	16	0	22	0	7	0
GALNT5	6171	0	0	0	0	0	0	0	0	0	0	0	0	1	0	0	0	0	0	0	0	0	0	0	0	0	0	0	1	0	12	0	0	0	0	0	4	0	0	0	0	0	0	0	13	0	0	0	1
BLK	2606	0	0	0	0	0	0	0	0	0	1	0	1	49	0	0	0	0	0	0	80	0	0	0	0	0	0	0	27	0	0	0	0	0	0	0	0	0	0	0	0	0	0	0	0	0	0	0	0
KCTD3	3931	0	13	0	0	0	0	1	0	0	0	0	0	0	0	0	0	0	66	2	0	0	0	0	0	0	0	0	0	0	0	0	24	0	0	0	0	0	0	0	0	0	0	0	0	0	0	0	0
CBWD2	1812	0	0	0	0	0	0	0	0	0	0	0	0	0	0	0	0	0	0	0	0	0	0	0	0	0	0	0	0	0	0	0	0	0	0	0	0	0	0	0	0	0	0	0	0	0	0	0	0
IL36G	1195	0	0	0	0	0	0	0	1	0	0	0	0	0	0	0	0	0	0	0	0	0	0	0	0	0	0	0	0	0	0	0	0	0	0	0	0	0	3	0	0	0	0	1	0	0	0	0	0
IL36A	888	0	0	0	0	0	0	0	0	0	0	0	0	0	0	0	0	0	0	0	0	0	0	0	0	0	0	0	0	0	0	0	0	0	0	0	0	0	0	0	0	0	0	0	0	0	0	0	0
IL36B	1186	0	0	0	0	0	0	0	0	0	0	0	0	0	0	0	0	0	0	0	0	0	0	0	0	0	0	0	0	0	0	0	0	0	0	0	0	0	0	0	0	0	0	0	0	0	0	0	0
IMP4	1740	0	0	0	0	0	0	0	0	0	0	0	0	0	0	0	0	0	0	0	0	0	0	0	0	0	0	0	0	0	0	0	0	0	0	0	0	0	0	0	0	0	0	0	0	0	0	0	0
HS6ST1	3932	0	0	0	33	1	0	0	0	2	0	0	0	0	0	1	2	0	0	0	0	0	0	0	0	0	0	0	0	0	0	0	0	78	0	0	0	0	1	0	0	7	9	0	4	4	0	0	10
UGGT1	10650	8	0	11	6	47	28	48	7	6	3	28	54	10	89	94	52	3	71	6	152	1	18	7	60	167	2	13	46	14	6	50	2	3	2	11	5	3	149	36	0	17	82	80	60	55	0	158	161
LRRC8A	4619	0	0	0	0	0	16	1	0	10	0	0	0	0	1	0	0	0	0	0	0	0	0	0	95	0	0	0	0	0	0	0	0	0	0	0	3	0	0	0	14	0	0	0	0	0	17	0	0
KIAA0368	7391	0	0	0	0	0	0	0	0	0	0	0	0	0	0	0	1	0	55	2	1	0	0	0	0	0	0	0	0	0	0	0	0	0	0	0	0	0	0	2	0	0	1	0	0	0	0	0	1
TOR1B	2769	0	0	0	0	0	0	3	0	0	1	0	2	0	0	0	0	0	1	0	24	0	0	0	0	0	0	0	2	0	0	30	1	0	1	0	0	0	4	2	0	0	0	14	2	1	0	0	0
RALGPS1	6336	0	0	0	0	0	0	0	0	0	0	0	0	0	0	0	0	0	27	0	0	0	50	1	0	0	0	0	0	0	0	0	0	0	0	11	0	0	0	0	0	0	0	0	0	0	0	0	0
OR1J1	969	0	0	0	0	0	0	0	0	0	0	0	0	0	0	0	0	0	0	0	0	0	2	0	0	0	0	0	0	0	0	0	0	0	0	0	0	0	81	0	0	0	0	1	0	0	0	0	0
OR13C9	957	0	0	0	0	0	0	0	0	0	0	0	0	0	0	0	0	0	0	0	0	0	0	0	0	0	0	0	0	0	0	0	0	0	0	0	0	0	0	0	0	0	0	0	0	0	0	0	0
TMOD1	3343	0	0	0	0	0	0	0	0	0	0	0	0	0	0	0	0	0	0	0	0	1	25	0	0	2	0	0	0	0	0	0	0	0	0	0	0	0	17	1	0	0	0	0	0	0	0	0	0
SLC31A2	1785	0	0	0	0	0	0	0	0	0	0	0	0	0	0	0	0	0	1	0	0	0	0	0	0	0	1	0	108	0	1	0	0	0	0	0	0	0	23	0	0	0	0	0	0	0	0	0	0
ORM1	802	0	0	0	0	0	0	0	0	0	0	0	0	0	0	0	0	0	0	0	0	0	0	0	0	0	0	0	0	0	0	0	0	0	0	0	0	0	6	0	0	0	0	0	0	0	0	0	0
STX17	2713	0	0	4	0	0	0	0	0	0	0	0	0	0	0	0	0	0	0	0	0	0	0	0	0	0	0	0	0	0	0	0	0	0	0	31	0	0	0	0	0	0	0	0	0	0	0	0	0
BAAT	3377	0	0	0	0	0	0	0	0	0	0	0	0	0	0	0	0	0	1	0	0	0	0	0	2	0	0	0	0	0	0	0	0	0	0	0	0	0	0	0	0	0	0	0	0	0	0	0	0
GABBR2	5788	0	0	0	0	0	0	94	0	0	0	0	0	0	0	0	0	1	0	0	0	0	0	0	74	78	0	0	1	16	2	0	0	0	0	0	0	0	46	66	0	0	0	0	0	0	0	0	0
PSMB7	980	0	0	0	0	0	0	0	0	0	0	0	0	0	0	0	0	0	0	0	0	0	0	0	0	0	0	0	0	0	0	0	0	0	0	0	6	0	0	0	0	0	0	0	0	0	0	0	0
OR1L4	936	1	0	0	0	0	0	0	0	0	0	0	0	0	0	0	0	0	0	0	0	0	0	0	0	0	0	0	0	0	0	0	0	0	0	0	0	0	0	0	0	0	0	0	0	0	0	0	0
PDCL	2813	0	0	0	1	0	0	0	0	0	0	0	0	0	0	0	2	0	0	0	0	0	0	0	0	0	0	0	0	0	0	0	0	0	0	0	0	0	0	79	0	0	0	3	0	0	0	0	0
DERL1	3340	1	0	0	0	0	77	0	0	0	0	0	0	0	0	0	0	0	0	0	0	0	0	0	0	0	0	0	0	0	0	0	0	0	0	0	0	0	49	0	0	0	0	0	0	0	0	0	0
NOV	2522	0	0	0	0	0	0	0	0	0	0	0	0	0	0	0	0	0	0	0	0	0	0	0	0	0	0	0	0	0	0	0	0	0	0	0	0	0	0	0	0	0	0	0	0	0	0	0	0
RANBP6	4576	0	0	0	0	0	0	0	0	0	0	0	0	0	0	0	0	0	0	0	0	0	58	0	0	0	0	0	0	0	0	0	0	0	0	0	0	0	0	0	0	0	0	0	0	0	0	0	0
CCL21	852	0	24	0	0	0	0	0	0	0	0	0	0	0	240	0	0	0	0	0	0	0	0	0	0	0	0	0	0	0	0	0	0	0	0	0	0	0	0	0	0	0	0	115	0	0	0	0	0
DMRT2	2459	0	0	10	1	1	0	0	0	0	43	0	0	107	2	0	58	0	99	0	120	0	48	0	1	1	15	0	1	1	42	0	1	28	0	0	2	0	0	0	0	24	1	0	0	0	0	0	1
CCL27	446	0	0	0	3	0	0	0	0	0	0	0	1	0	1	0	11	0	0	0	28	0	0	0	0	0	0	0	0	0	0	0	0	0	0	0	0	0	0	0	0	0	0	15	0	0	0	8	17
HINT2	628	0	0	0	0	0	0	0	0	0	0	0	0	0	0	0	0	0	0	0	0	0	0	0	0	0	0	0	0	0	0	0	0	0	0	0	0	0	0	0	0	0	0	0	0	0	0	0	0
GMPR	1515	0	0	0	0	0	0	0	0	0	0	0	9	0	0	0	0	0	0	0	0	0	0	0	0	0	0	0	0	0	0	0	0	0	0	0	3	0	0	0	0	0	0	0	0	0	0	0	0
TMEM63B	3318	0	0	0	0	0	0	1	0	8	0	0	0	0	0	0	0	0	0	0	1	0	0	0	0	97	0	0	0	0	0	3	0	0	0	0	0	0	5	0	0	0	79	0	0	0	0	93	1
TTBK1	6932	1	0	2	6	0	1	10	1	1	4	0	247	0	10	4	5	0	66	1	8	2	23	3	2	8	0	0	25	6	6	2	5	1	0	0	6	0	18	1	0	3	13	10	20	4	0	2	8
TINAG	1754	0	0	0	0	0	0	0	0	0	1	0	0	0	248	50	0	0	0	0	0	0	0	0	0	0	0	0	0	0	0	0	0	0	0	0	0	0	0	0	0	0	0	0	0	0	0	0	0
GCM1	2765	0	0	0	0	0	0	0	0	0	1	0	7	0	1	0	0	1	0	0	0	0	0	1	0	0	0	0	1	0	0	0	0	0	0	1	0	0	22	61	0	0	0	4	0	0	0	0	0
RIPK1	4160	0	0	0	0	0	0	1	28	0	21	0	0	0	1	0	0	0	1	0	0	0	17	0	0	74	0	0	3	1	15	0	1	0	0	0	1	0	0	0	1	0	0	57	0	93	0	177	0
TUBB2B	2020	0	0	0	0	0	0	0	3	0	0	0	0	0	0	6	0	0	0	0	0	0	0	0	0	0	1	0	0	0	0	0	0	0	0	0	0	0	0	0	0	0	0	0	1	0	0	0	0
PSORS1C2	1150	0	0	0	0	0	0	0	0	0	0	0	0	0	0	0	0	0	17	0	0	0	0	0	0	0	0	0	0	0	0	0	0	0	0	0	0	0	0	0	0	0	0	0	0	0	0	0	0
C6orf15	1140	0	0	0	0	0	0	0	0	0	0	0	0	0	0	0	0	0	0	0	0	0	0	0	0	0	0	0	0	0	0	0	0	0	0	0	0	0	0	0	0	0	0	0	0	0	0	0	0
MRPS18B	1532	0	0	0	0	0	0	14	0	0	0	0	0	1	0	0	0	0	0	0	1	0	0	2	0	0	0	0	0	0	0	0	0	0	0	2	0	0	7	0	0	1	0	0	0	0	0	0	3
PSORS1C1	908	0	0	0	0	0	0	4	0	0	0	0	0	0	0	0	0	0	0	0	0	0	0	0	0	0	0	0	0	0	0	0	0	0	0	0	0	0	0	0	0	0	0	0	0	0	0	0	0
PGBD1	3100	0	0	0	0	0	0	0	0	0	0	0	0	0	0	0	0	0	0	0	0	0	0	0	0	12	0	0	0	0	0	0	0	0	0	0	0	0	0	3	0	0	0	0	0	0	0	0	0
GTF2H4	1735	1	0	0	0	0	0	0	0	0	0	0	2	0	0	0	0	0	0	0	0	0	0	0	0	0	0	0	0	0	0	0	72	0	0	0	0	63	0	0	0	0	201	0	0	0	0	0	0
CLPS	526	9	4	0	9	5	6	206	26	3	0	0	29	124	461	57	20	72	84	81	0	0	13	0	0	20	0	0	21	1	1	30	0	6	0	0	0	202	59	114	2	61	0	16	0	64	133	140	168
RNF144B	5036	0	0	0	0	0	0	0	0	0	0	0	0	0	0	0	3	0	4	7	0	0	1	0	0	64	0	0	0	3	1	0	0	63	0	0	1	0	0	44	0	0	0	111	1	0	0	0	0
HLA-F	1635	0	0	0	0	0	0	0	0	0	0	0	0	121	1	0	6	0	0	0	0	0	0	0	0	53	0	0	0	0	0	0	0	9	0	0	0	0	0	0	0	0	0	0	0	0	0	0	0
NRM	1755	0	0	0	0	0	0	0	0	0	0	0	0	0	0	0	0	0	30	0	0	0	0	0	0	0	0	0	0	0	0	0	0	0	0	0	0	0	0	0	0	0	0	0	0	0	0	0	0
FAM8A1	4677	0	0	0	0	0	0	1	0	0	0	0	1	0	0	0	0	0	0	0	0	0	0	0	0	0	0	0	0	0	0	0	0	0	0	0	0	0	0	2	0	0	0	123	0	0	0	0	0
FGFBP2	1168	0	0	0	0	0	0	0	0	0	0	0	0	0	0	0	0	0	0	0	0	0	0	0	0	0	0	0	0	0	0	0	0	0	0	0	0	0	0	0	0	0	0	0	0	0	0	0	0
TLR2	4200	0	0	0	1	0	0	0	0	0	0	0	1	0	0	2	71	1	0	0	0	2	0	0	0	0	0	0	4	0	0	0	0	0	0	0	0	0	2	0	0	1	0	4	0	2	0	0	0
THAP12	3300	0	0	23	0	0	3	79	16	0	0	0	408	0	0	0	74	0	80	70	0	0	0	0	0	0	0	0	0	1	12	1	0	0	20	0	0	0	83	77	0	0	126	9	1	0	0	0	0
MRPL15	1147	0	0	0	0	0	0	0	0	0	0	0	0	0	0	0	0	0	0	0	0	0	0	0	0	0	0	0	0	0	0	0	0	0	0	0	0	0	0	0	0	0	0	0	0	0	0	0	0
PI15	6732	0	35	0	65	0	0	0	5	7	0	0	346	0	114	0	0	0	82	0	0	1	65	0	0	0	0	0	0	15	0	0	0	0	0	0	17	0	129	93	4	2	0	0	0	0	0	0	0
TTPA	2338	1	1	1	2	0	1	169	2	0	0	0	0	0	0	1	0	0	0	0	0	0	4	0	90	0	0	0	11	2	0	0	0	8	0	0	0	0	1	0	0	1	3	5	1	3	0	9	0
GGH	1607	0	0	0	0	0	0	0	0	0	0	0	0	0	0	0	0	0	0	0	0	0	0	38	0	70	0	0	1	0	0	0	0	0	0	0	0	0	0	28	0	0	0	0	0	0	0	0	0
SLCO5A1	9076	2	0	0	0	2	3	0	1	0	0	0	6	0	0	0	0	0	15	0	0	3	1	0	0	0	0	0	1	0	9	0	0	0	0	0	0	0	2	2	0	3	0	28	4	2	0	0	5
SULF1	5710	0	0	0	0	0	0	1	0	0	0	0	0	0	0	0	0	0	0	0	0	0	11	6	19	1	0	6	0	0	10	0	0	0	0	0	0	0	0	0	0	0	0	0	0	0	0	0	1
TGS1	3782	4	0	0	0	0	0	0	0	0	0	0	0	0	1	1	0	0	57	0	0	0	10	0	0	1	13	0	29	0	0	0	0	0	0	0	0	0	0	0	0	0	0	0	0	2	0	0	0
USP2	3732	0	0	0	0	0	0	0	0	0	0	0	0	0	1	1	0	1	0	0	0	0	0	0	0	0	0	0	6	6	0	1	0	0	0	0	0	0	1	108	0	0	0	0	0	0	0	0	0
HTR3B	2011	2	0	0	0	0	0	0	0	0	0	0	0	0	0	0	0	0	0	0	0	0	0	0	0	0	3	0	1	0	0	0	0	4	0	0	0	0	0	0	0	10	0	1	0	1	0	0	4
SORL1	10904	0	0	0	0	123	0	1	0	6	0	0	1	0	0	1	0	10	0	0	0	0	23	0	0	1	0	0	0	0	0	0	1	0	0	1	13	0	1	1	3	0	0	0	0	61	0	0	0
BUD13	2196	0	12	0	0	1	0	1	0	0	0	0	0	0	0	0	0	0	1	0	0	0	0	0	2	0	0	0	0	0	0	0	0	1	0	0	0	0	0	0	0	0	0	0	0	0	0	1	19
MMP7	1125	0	0	0	0	0	0	0	0	0	0	0	1	0	0	0	0	0	0	0	0	0	0	0	0	0	0	0	0	0	0	0	0	0	0	0	0	0	2	0	0	0	0	1	0	0	0	0	0
MMP20	1956	0	0	0	0	0	0	0	0	0	0	0	1	0	0	0	0	0	0	0	0	0	0	0	0	6	0	0	0	0	0	0	0	0	0	0	0	0	0	0	0	0	0	1	0	0	0	0	0
MMP27	1913	0	0	1	0	0	0	0	0	0	0	0	0	0	286	0	1	0	0	0	0	0	0	0	0	0	0	0	0	0	0	0	0	0	0	0	0	0	0	0	0	0	0	0	0	0	0	0	1
FDXACB1	2789	5	0	1	4	0	0	0	0	0	0	0	4	1	0	0	0	3	0	0	2	0	1	0	0	2	1	0	1	1	0	0	1	0	0	0	0	0	2	0	0	2	0	5	0	1	0	0	0
POU2F3	2903	0	0	0	1	0	1	0	0	0	0	0	0	2	0	0	1	0	20	0	0	28	2	0	0	1	1	0	1	2	1	31	0	0	0	0	0	0	3	0	0	0	0	1	0	0	0	0	0
FDX1	3206	0	1	0	6	0	0	206	3	0	0	0	0	0	0	0	0	0	2	0	0	0	0	0	0	0	0	0	0	3	0	0	0	0	0	1	1	0	0	0	0	17	0	0	0	0	0	0	0
C11orf1	2885	1	14	4	8	26	50	228	8	22	4	0	13	7	223	32	24	3	67	30	210	2	7	4	44	80	2	5	49	1	11	71	6	22	4	0	4	1	165	10	0	28	6	173	42	18	9	79	40
ARHGAP20	6189	0	0	0	0	0	0	0	0	0	71	0	0	0	0	0	0	0	0	0	1	0	0	0	0	0	0	0	0	1	0	0	0	0	0	0	0	0	1	0	0	0	0	0	1	0	0	0	53
MMP13	2716	0	0	0	46	0	0	0	0	0	40	0	0	0	0	0	0	0	0	0	0	0	0	0	87	0	0	0	0	0	0	0	0	0	0	0	0	0	0	0	0	0	0	14	0	0	0	0	0
UNC13C	12946	17	0	0	77	6	17	2	3	1	3	0	0	0	1	11	2	0	44	0	50	0	0	34	10	34	3	0	77	2	2	15	0	3	0	0	0	0	51	8	0	71	9	179	2	62	0	21	0
SQRDL	2003	0	0	0	0	0	0	0	0	0	0	0	0	0	0	0	0	0	0	0	0	0	7	0	0	0	0	0	0	0	0	0	0	0	0	0	0	0	0	0	0	0	0	121	0	0	0	0	0
CTDSPL2	6828	0	0	0	0	0	57	269	0	3	0	0	230	0	0	0	1	172	0	0	187	1	59	52	0	0	3	0	0	12	26	0	0	0	3	14	9	0	66	108	11	3	157	202	0	14	148	0	0
THBS1	7775	0	3	0	2	0	0	0	0	0	0	0	0	0	0	0	1	1	13	0	0	0	1	0	1	0	1	0	0	0	0	0	0	0	0	0	2	0	0	2	0	0	42	4	1	2	0	0	0
NUSAP1	2409	0	0	0	0	0	0	0	0	0	0	1	0	0	0	0	0	0	0	0	0	0	0	0	0	0	0	0	1	0	0	62	0	0	0	0	0	0	95	0	0	0	0	0	0	0	0	0	0
KIF23	3723	0	0	0	0	0	0	0	0	0	0	0	0	0	0	0	0	0	48	0	0	0	0	0	0	0	0	0	0	0	0	0	0	0	1	0	0	0	0	0	0	0	0	0	0	0	0	0	0
NOX5	8592	0	0	0	0	0	2	2	0	0	0	0	1	0	0	2	0	3	0	0	25	0	1	5	1	90	0	20	0	0	0	1	2	1	0	6	0	1	4	66	1	12	2	1	0	26	0	1	1
HAUS2	3949	17	0	0	0	0	0	98	16	0	0	0	0	1	1	120	1	1	2	0	174	0	36	2	17	33	0	0	1	2	0	51	0	50	1	7	4	0	52	0	0	26	1	21	2	1	0	0	1
RPLP1	1197	0	0	0	0	0	0	3	28	24	0	18	0	0	0	0	0	0	1	0	0	23	0	2	0	1	1	0	1	0	15	3	0	0	0	0	0	0	0	0	0	0	0	15	59	0	0	2	1
RMDN3	3138	0	32	0	0	0	0	0	0	0	0	0	1	71	248	0	0	0	0	0	0	0	0	2	0	0	0	0	0	0	0	0	0	0	0	0	0	0	0	58	0	0	0	45	48	0	0	0	0
ITPKA	1824	0	0	0	0	0	0	0	0	0	0	0	0	0	0	0	0	0	0	0	0	0	25	0	44	0	0	0	0	0	0	0	0	0	0	0	9	0	0	43	0	0	0	0	0	0	0	0	1
PLCB2	4616	0	0	0	0	0	0	0	0	0	0	0	0	0	22	1	0	0	3	0	0	0	0	0	38	1	8	0	147	0	0	1	0	55	0	0	0	0	0	0	0	0	0	0	0	0	0	0	0
TMEM62	2771	0	0	0	0	0	0	0	0	0	0	0	0	0	0	0	0	0	0	0	0	0	0	0	0	0	6	0	1	0	0	0	0	0	0	0	0	0	0	0	0	0	1	0	0	0	0	0	0
ADAM10	11431	27	23	9	2	7	21	44	14	23	1	1	24	3	296	14	4	6	22	0	191	1	16	10	8	17	1	1	31	2	18	30	139	32	4	38	7	3	282	23	0	6	29	70	6	91	5	30	26
BCL2L10	1249	0	0	0	0	0	0	0	0	0	0	0	0	0	0	0	0	0	0	0	0	0	0	0	0	0	0	0	32	0	0	0	0	0	0	0	0	0	0	0	0	0	0	0	0	0	0	0	0
RSL24D1	2015	0	0	0	0	0	0	0	0	15	0	0	0	0	0	0	0	0	0	0	0	0	0	0	0	0	0	0	1	0	0	0	0	0	0	0	0	0	0	0	0	0	0	0	0	0	0	0	0
MNS1	2023	0	0	0	0	0	0	0	0	0	0	0	0	0	0	37	0	0	0	0	0	0	0	0	0	0	0	0	0	0	0	0	0	0	0	0	0	0	0	0	0	0	0	0	0	0	0	0	0
TTLL7	7976	2	0	0	0	43	27	60	5	4	54	0	0	15	69	10	6	46	33	0	22	1	4	0	11	21	1	0	3	1	0	68	0	0	1	0	0	1	77	7	0	5	4	190	6	74	0	51	11
FNBP1L	5341	0	0	0	0	0	0	0	0	0	0	0	0	0	10	0	0	0	99	0	0	0	0	0	0	0	0	12	0	0	0	0	0	0	0	0	0	2	0	3	0	0	0	310	0	0	0	0	0
CCBL2	2070	0	0	0	0	0	0	0	0	0	0	0	0	0	0	0	0	0	0	0	0	0	0	0	0	0	0	0	0	0	0	0	1	0	0	0	0	0	0	1	0	8	0	0	1	0	0	0	0
ARHGAP29	6087	0	0	0	0	0	0	0	0	0	0	0	0	0	0	0	0	0	30	0	0	0	0	0	0	1	0	0	1	0	0	0	0	0	0	0	0	0	1	0	0	0	0	0	0	0	0	0	0
IFT172	5415	0	0	0	1	0	0	0	0	0	0	0	0	1	0	0	1	45	55	0	0	0	0	0	0	1	1	0	0	0	0	0	0	0	0	0	0	0	0	0	0	0	0	114	0	0	0	0	0
KHK	2411	0	0	0	82	0	0	0	0	0	0	0	0	0	0	0	0	0	47	0	0	0	0	0	0	2	0	0	0	0	0	0	0	0	0	11	0	0	0	0	0	0	0	0	0	0	0	0	0
ADCY3	5050	0	0	0	0	1	0	0	0	0	0	0	0	0	0	0	1	0	0	0	0	0	0	32	0	0	0	0	0	0	12	0	0	0	0	0	0	1	0	0	0	0	0	1	29	0	0	0	0
ACTR2	3861	0	0	11	0	0	0	0	0	1	0	0	0	0	0	5	0	0	55	0	0	0	28	0	0	72	1	0	68	0	0	0	0	43	0	0	14	0	6	0	2	0	0	0	1	0	0	0	0
PREB	2166	0	0	0	0	0	0	0	0	0	0	0	0	0	0	0	0	0	0	0	0	0	0	0	0	0	0	0	0	0	0	0	0	0	0	0	0	0	0	0	0	0	0	0	0	0	0	0	0
ABCG5	2740	0	0	0	0	0	0	0	0	0	0	0	0	0	0	0	0	0	0	0	0	0	0	0	0	0	0	0	0	0	0	0	0	0	0	0	0	0	0	0	0	0	0	0	0	0	0	0	0
SLC3A1	2989	0	0	0	0	0	0	0	0	0	0	0	0	0	0	0	0	0	0	0	0	0	0	0	0	0	0	0	0	0	0	0	0	0	0	0	0	0	0	0	0	0	0	0	0	0	0	0	0
SIX3	2523	0	0	0	0	0	0	1	0	0	0	0	0	0	1	0	0	0	0	0	0	0	0	0	0	0	0	0	0	0	0	0	0	0	0	0	0	0	0	0	0	0	0	0	0	0	0	0	0
LRPPRC	6335	0	0	0	0	0	0	1	0	0	0	0	22	0	1	0	1	0	0	0	131	0	0	0	95	1	0	0	0	18	1	22	0	3	1	0	2	0	0	0	0	0	1	104	64	1	0	0	0
CYP2C9	1861	0	0	0	0	0	0	0	0	0	0	0	0	0	0	0	0	0	0	0	0	0	0	0	0	29	0	0	0	0	0	0	0	0	0	0	0	0	0	0	0	0	0	15	0	0	0	0	0
LOXL4	3653	0	0	0	78	0	0	0	0	0	0	0	0	0	0	0	0	0	0	0	0	0	0	0	0	0	0	0	0	0	0	0	1	0	0	0	0	0	0	0	0	0	0	3	0	105	0	0	1
BTBD16	1849	0	0	0	0	0	0	0	0	0	0	0	0	0	0	0	0	0	0	0	0	0	0	0	0	0	0	0	0	0	0	0	0	0	0	0	0	0	0	0	0	0	0	0	0	0	0	1	0
KIF11	4860	0	35	0	0	0	7	0	1	3	0	0	1	0	0	10	1	0	44	0	1	0	2	1	0	36	0	0	0	2	1	9	0	1	0	0	0	0	105	2	0	0	0	1	0	2	0	0	15
CALHM2	1859	0	0	0	0	101	2	0	0	0	0	0	0	0	0	0	0	0	0	0	0	0	0	0	1	0	0	0	0	0	0	0	0	0	0	0	0	0	16	0	0	1	0	0	1	0	0	0	0
ARL3	3844	0	0	0	0	1	0	3	0	0	26	0	0	0	3	0	1	15	28	0	0	2	2	0	75	28	0	2	54	0	0	2	0	0	0	0	0	0	1	7	0	4	4	0	0	0	0	1	0
DBR1	2666	2	0	0	1	6	0	0	0	0	0	0	2	2	0	0	0	0	3	1	1	0	2	41	1	98	0	0	0	1	0	30	3	0	0	0	1	0	0	0	0	3	0	0	0	2	1	0	51
DNAJC13	7730	0	0	0	0	0	0	0	0	2	0	0	1	0	0	0	1	78	0	0	10	0	15	0	0	0	1	0	0	0	11	0	0	0	0	0	0	0	1	1	0	3	0	0	0	0	0	0	0
GPR87	1608	0	0	0	3	0	0	56	0	0	0	0	17	0	0	0	0	0	0	0	273	0	0	0	17	13	9	0	0	0	0	0	0	0	0	0	0	0	0	0	0	25	0	0	0	108	0	0	95
SLFN12L	3119	3	0	3	28	43	0	16	7	14	10	0	1	0	84	18	0	0	72	0	41	19	9	6	5	27	0	0	15	5	0	1	0	9	1	0	2	0	23	0	0	25	1	252	0	49	0	28	0
BARD1	5499	0	0	0	0	0	0	49	0	0	0	0	0	0	0	0	0	0	0	0	0	0	0	1	0	0	2	0	0	0	0	0	0	0	0	18	0	0	0	0	0	0	0	1	1	0	0	0	6
MSTN	2822	0	0	0	0	0	0	0	0	0	0	0	0	0	0	0	1	0	0	0	1	44	0	0	0	0	0	0	0	0	0	0	0	0	0	0	0	0	1	0	0	0	0	0	0	0	0	0	0
ASNSD1	2450	0	0	0	0	0	0	0	0	0	0	0	0	0	0	0	0	0	0	0	0	0	42	0	0	0	0	0	0	0	2	0	0	0	0	0	4	0	0	0	0	0	0	0	0	0	0	0	0
PPIG	6368	3	0	0	0	21	0	5	0	15	0	0	0	0	0	83	5	0	0	0	0	0	0	0	0	1	1	0	5	0	0	0	0	0	0	0	0	0	1	0	0	0	0	0	0	0	0	0	0
HECW2	12180	2	1	0	0	0	2	75	0	0	0	0	0	0	9	14	2	32	30	37	1	0	16	4	0	11	1	0	42	4	0	2	54	14	0	0	1	0	34	116	0	1	2	5	9	10	0	0	37
CRYGB	641	0	0	0	0	0	0	0	0	0	0	0	0	0	0	0	0	0	0	0	0	0	0	0	0	0	0	0	0	0	0	0	0	0	0	0	0	0	0	0	0	0	0	0	0	0	0	0	0
WDR12	8100	7	0	1	15	53	62	49	27	6	32	3	115	119	87	21	8	1	16	0	164	3	4	5	25	131	1	1	21	8	4	39	7	20	1	9	1	0	59	8	1	10	25	62	12	15	0	42	20
ITGAV	7030	0	0	0	1	0	0	188	0	1	0	0	11	19	0	0	1	0	0	0	0	0	0	21	5	4	0	2	0	14	0	0	101	0	0	0	2	0	0	92	4	8	119	0	0	0	0	194	0
SLC40A1	3442	0	0	0	0	0	0	0	6	26	0	0	0	0	0	0	0	0	0	0	0	0	0	0	0	0	0	0	0	0	0	0	0	0	0	0	0	0	0	0	0	0	49	0	0	0	0	5	0
COL8A1	5705	1	0	0	4	3	0	0	3	0	1	18	2	0	1	12	3	5	1	11	1	0	1	59	0	3	0	0	0	3	2	53	0	3	1	0	1	0	0	0	0	0	1	1	0	1	3	1	1
DIRC2	3596	0	0	0	0	0	0	0	0	0	63	0	0	0	0	0	0	0	0	0	2	0	0	0	0	0	0	0	0	0	0	0	0	0	0	0	0	0	0	0	0	0	0	0	0	0	0	0	0
GUCA1C	982	0	0	0	0	0	0	0	0	0	0	0	0	0	0	0	0	0	0	0	0	0	0	0	0	0	0	0	1	0	0	0	0	0	0	0	0	0	0	0	0	0	0	0	0	0	0	0	0
CCDC54	1444	0	0	0	0	0	0	0	0	0	0	0	0	0	0	0	0	0	53	0	85	0	1	0	0	0	0	0	0	0	0	0	0	28	0	0	0	0	0	0	0	7	0	103	0	0	0	0	0
COX17	684	0	0	0	0	61	0	0	26	0	1	0	0	0	0	0	7	0	0	0	0	0	0	0	0	0	0	0	0	0	0	40	0	0	0	0	0	0	0	0	0	15	0	0	0	0	133	0	0
WBP11	4646	0	0	0	0	0	0	0	0	0	0	5	0	0	0	0	0	0	1	52	0	0	0	0	0	0	0	0	0	3	15	0	0	0	0	0	0	0	0	0	0	0	0	0	0	0	217	0	0
ATF7IP	8878	0	0	0	1	1	1	127	0	1	0	0	1	0	0	0	37	2	13	0	0	0	141	1	33	1	7	0	114	1	0	0	14	59	0	1	7	0	4	5	0	1	77	4	2	33	0	0	1
LMO3	3810	0	1	0	0	0	0	1	10	0	0	0	0	0	378	0	0	0	0	0	0	0	1	0	0	0	0	0	2	0	0	0	1	0	12	0	0	0	0	0	0	0	0	0	0	0	0	0	0
GUCY2C	3844	0	0	0	0	0	0	88	0	0	0	0	0	0	1	0	0	0	0	0	0	0	0	0	0	0	0	0	0	0	0	0	0	0	0	0	0	0	1	0	0	0	0	0	0	0	0	0	122
EPYC	1539	0	0	0	0	0	0	0	0	0	0	0	0	0	2	1	0	0	1	0	1	0	1	2	0	0	0	0	0	0	0	0	0	0	0	0	0	0	1	0	0	0	0	0	0	0	0	144	0
TSPAN11	5505	0	0	0	0	1	2	2	0	0	0	0	5	2	3	3	2	1	1	1	4	0	1	0	2	8	0	0	3	0	0	1	4	0	1	0	0	0	23	4	0	0	3	0	1	1	0	17	2
TRHDE	10733	2	0	0	0	0	17	60	2	2	3	0	0	0	13	24	8	0	8	0	18	2	5	4	6	1	18	16	18	0	1	27	1	0	0	2	5	0	86	3	1	17	12	43	0	24	0	40	14
SLC16A7	11777	18	2	3	16	78	40	111	11	13	13	5	125	41	143	93	54	263	167	6	179	3	47	16	17	136	4	3	104	18	11	110	15	75	1	27	15	0	319	130	1	38	94	333	87	146	0	112	77
INTS13	2974	0	0	0	0	0	0	1	0	0	0	0	0	0	0	0	0	0	0	0	0	0	0	0	0	12	0	0	0	0	0	0	0	0	0	0	0	0	0	0	0	0	1	0	0	0	0	0	0
[truncated: 242,473 more rows]
[truncated: 2 more columns]
