# Supplementary material for: Urinary extracellular vesicle-derived miR-126-3p predicts lymph node invasion in patients with high-risk prostate cancer
Source: Med Oncol. 2024 Jun 5;41(7):169. doi: 10.1007/s12032-024-02400-x (PMC11153291; doi:10.1007/s12032-024-02400-x)
Supplement: Supplementary file 2 — Supplementary file2 (TXT 21321 kb) [file 12032_2024_2400_MOESM2_ESM.txt]

ID	S1	S2	S3	S4	S5	S6	S7	S8	S9	S10	S11	S12	S13	S14	S15	S16	S17	S18	S19	S20	S21	S22	S23	S24	S25	S26	S27	S28	S29	S30	S31	S32	S33	S34	S35
ARF5	5	29	0	0	5	0	4	0	2	0	13	7	0	2	11	0	23	1	14	1	0	13	0	0	217	0	26	0	2	0	21	3	5	1	68
M6PR	0	0	14	0	15	0	0	0	0	0	0	0	0	0	0	0	0	1	0	0	0	0	0	8	20	0	0	0	0	110	41	0	0	0	0
FKBP4	0	31	41	0	60	1	64	34	11	0	17	51	88	2	35	0	0	4	88	43	15	25	83	117	260	70	7	0	37	51	169	6	0	1	38
CYP26B1	0	0	0	0	24	23	0	1	19	0	0	0	0	0	0	0	0	0	12	0	0	0	0	0	0	0	0	0	0	0	104	0	0	0	0
NDUFAF7	0	0	0	0	32	5	0	19	13	0	1	111	20	0	13	1	0	1	1	0	2	1	0	36	25	0	3	0	0	14	130	0	3	5	40
FUCA2	0	0	0	0	4	0	1	0	0	0	0	0	1	0	13	0	0	0	0	0	0	9	0	0	5	0	4	0	0	48	0	0	0	1	0
HS3ST1	6	6	3	14	133	15	2	16	130	1	11	3	6	11	0	43	4	3	14	1	20	5	7	52	34	0	25	18	2	65	660	3	9	13	57
SEMA3F	0	0	0	0	0	0	0	0	6	6	0	0	0	0	0	4	0	0	21	0	0	0	0	0	0	0	26	0	5	0	3	12	0	0	7
CFTR	0	36	0	0	50	17	0	16	0	0	0	0	3	0	1	0	0	2	25	0	0	0	0	28	8	35	30	0	0	0	74	2	0	67	0
CYP51A1	152	45	0	0	8	2	58	26	0	0	0	26	23	33	0	29	0	0	0	0	0	32	101	28	80	6	48	0	0	0	34	46	0	0	5
USP28	2	0	1	0	26	0	0	0	67	1	0	1	16	3	6	0	0	0	17	0	0	23	0	29	41	0	50	0	120	2	192	34	0	0	1
NIPAL3	189	452	283	44	57	133	90	121	0	49	11	0	108	50	51	53	76	1	123	117	12	86	253	125	507	0	0	0	53	1	168	80	114	0	80
HSPB6	0	0	0	0	0	0	0	0	0	0	0	0	0	0	0	0	0	0	0	0	0	0	0	0	0	0	0	0	0	0	48	0	0	0	1
PDK4	60	22	0	0	12	0	0	0	0	0	7	23	0	0	3	0	3	0	14	0	0	6	1	20	50	0	0	0	99	0	40	15	0	0	32
USH1C	0	0	0	0	32	0	8	1	1	0	0	0	0	5	0	0	1	0	0	1	0	0	0	1	0	0	0	0	51	0	4	0	0	0	41
RALA	92	0	24	0	23	6	10	29	0	0	17	0	0	0	11	0	0	3	51	0	1	0	56	66	72	0	0	0	0	35	17	14	35	0	1
BAIAP2L1	3	11	1	52	14	40	43	50	0	47	27	73	58	0	24	14	2	0	104	0	0	11	326	65	76	0	0	0	0	54	137	53	1	0	10
CACNG3	0	0	0	1	15	0	0	0	2	0	0	0	0	0	0	1	1	0	0	0	0	0	1	1	0	0	0	0	2	0	27	0	0	8	2
TMEM132A	1	1	1	1	15	2	4	2	6	7	2	21	0	0	1	0	0	2	5	0	0	2	12	1	6	0	1	0	0	4	34	5	1	0	30
DVL2	0	0	1	0	12	0	0	0	0	0	0	0	1	14	0	0	0	1	0	0	0	11	0	6	1	0	0	0	1	0	2	0	0	0	0
RPAP3	1	0	10	41	44	42	23	58	53	1	1	65	11	30	19	0	0	1	0	0	0	22	245	64	127	0	0	0	8	1	181	8	4	47	27
HOXA11	0	6	5	0	0	0	11	10	0	0	0	0	3	0	1	0	0	0	0	0	0	9	0	14	25	0	51	0	0	0	6	0	0	0	0
TRAPPC6A	0	49	0	0	0	0	6	31	0	0	0	0	9	4	4	0	0	0	0	0	0	54	0	13	103	0	7	0	0	0	2	14	2	0	7
CEACAM7	0	0	0	0	20	0	0	0	0	0	0	13	1	0	0	0	0	0	0	5	0	0	1	0	0	0	0	0	0	0	29	0	0	0	0
CD79B	0	0	0	0	0	0	0	0	0	0	0	0	0	0	0	0	0	0	0	0	0	0	0	0	0	1	0	0	0	0	0	0	0	0	0
TSR3	0	36	5	3	0	1	20	26	0	28	38	0	32	21	0	0	34	0	36	77	0	9	9	54	73	1	10	0	0	0	37	5	1	0	25
YBX2	0	0	0	0	0	0	0	0	0	32	18	0	3	0	1	0	0	1	0	0	0	0	0	0	3	1	0	0	1	0	3	0	0	0	0
KRT33A	0	0	0	0	0	0	0	1	0	0	0	0	9	0	1	0	0	0	0	0	0	0	0	0	0	0	0	0	0	0	0	4	0	0	0
RP3-336H9.2	0	0	0	0	0	0	4	0	0	0	0	0	12	0	0	0	0	0	0	0	0	0	0	0	0	0	0	0	0	0	0	0	0	0	1
CRY1	0	21	0	0	17	2	1	8	3	0	15	127	20	0	0	0	0	4	12	0	1	5	13	39	0	0	0	0	0	0	2	0	0	0	26
PGLYRP1	0	0	0	0	0	0	0	0	0	0	0	0	0	0	0	0	0	0	0	0	0	0	0	0	0	0	0	0	0	0	0	0	0	0	0
STARD3NL	15	175	52	1	10	41	53	87	0	0	0	0	62	26	17	66	21	5	31	0	0	12	359	49	268	63	0	0	0	0	17	49	0	0	33
CAMK1G	0	0	0	0	0	0	0	0	0	0	0	0	1	0	0	0	0	0	0	0	0	0	0	0	0	0	0	0	0	0	0	0	0	0	0
CPA1	0	0	0	0	19	0	0	0	0	0	0	0	0	0	0	0	0	0	0	0	0	0	0	0	2	0	0	0	0	0	0	0	0	0	0
RANBP9	236	30	24	53	40	0	53	17	3	2	1	163	19	0	3	5	0	1	37	12	86	9	305	26	144	1	60	0	25	69	32	26	0	0	24
CD4	0	0	0	0	0	0	0	0	109	44	0	0	7	0	0	0	0	0	0	0	0	0	0	18	0	0	0	158	0	0	28	0	0	0	0
TSPAN9	0	0	0	0	29	160	17	11	43	0	0	0	1	0	7	0	20	0	0	0	0	5	33	17	11	85	0	89	0	25	69	0	0	1	0
QPCTL	5	2	1	6	275	20	2	15	207	0	11	2	2	3	1	33	1	4	7	7	16	0	15	151	59	0	6	37	1	57	984	4	4	30	113
PPP5C	0	0	0	0	0	15	0	0	0	0	14	0	0	0	3	0	0	0	0	39	5	0	0	18	9	0	14	0	15	0	0	0	0	0	0
UBR7	2	2	0	0	19	0	9	3	0	0	0	32	15	0	0	0	46	2	3	1	0	0	0	0	23	0	1	0	0	1	29	0	0	0	0
MAP4K5	92	0	4	32	1	27	24	60	0	5	30	10	10	3	16	0	74	1	26	0	0	7	3	36	72	0	36	0	106	49	60	48	3	47	5
INMT	0	0	0	2	12	0	0	0	23	0	0	0	0	0	0	0	0	1	0	0	0	0	0	3	1	0	0	0	0	0	15	0	0	0	3
GPRC5A	0	0	0	0	9	0	1	0	0	0	0	0	11	1	0	0	0	1	0	0	9	0	0	13	3	1	0	0	0	0	25	11	0	5	7
MS4A12	0	0	0	0	0	0	0	0	0	0	0	0	0	0	0	0	0	0	0	0	0	0	0	0	0	0	0	0	0	0	0	0	0	0	26
RGPD5	4	0	0	1	42	7	4	20	26	7	16	21	10	0	2	14	8	1	16	0	0	15	12	10	73	0	19	0	0	19	87	19	22	1	6
XYLT2	0	1	0	0	0	0	10	0	0	0	0	0	0	0	0	0	0	0	2	0	0	0	0	0	1	0	1	0	0	117	1	0	0	0	0
FTSJ1	0	1	0	0	0	0	0	0	0	0	0	0	1	0	0	0	0	0	0	1	0	0	0	0	2	0	0	0	0	0	2	0	0	0	0
SCTR	0	0	0	0	0	0	0	0	0	0	0	0	0	0	0	0	0	0	0	0	0	0	0	0	0	0	0	0	0	0	0	0	0	1	0
RALBP1	861	652	271	344	141	764	395	1067	892	277	700	800	284	171	176	367	176	7	613	147	175	455	965	1568	2418	5	1493	13	1505	886	544	408	743	519	206
PSD	0	0	0	0	5	0	6	0	1	0	0	0	2	1	8	0	12	1	13	0	0	1	2	0	2	0	0	0	0	0	41	2	0	11	1
SYT13	9	28	20	8	49	36	79	88	153	0	24	5	117	26	63	10	83	25	72	4	5	24	33	32	123	27	29	2	1	69	371	48	45	4	154
VDAC3	0	0	0	0	1	0	0	0	68	0	8	0	24	0	12	0	0	2	0	0	0	0	0	0	93	0	0	0	0	0	28	0	0	0	30
RB1CC1	191	72	23	9	48	148	82	240	159	16	82	101	29	18	35	78	62	6	120	0	16	85	112	191	395	0	101	0	95	265	114	82	245	79	56
AKAP11	0	22	15	6	33	82	17	52	62	0	8	0	4	0	14	39	0	0	0	1	37	10	102	52	255	0	33	0	10	0	50	37	6	0	25
CDH17	0	0	0	0	12	0	0	0	0	0	0	0	0	0	0	0	0	0	0	140	0	0	0	0	0	0	0	0	0	0	27	0	0	0	1
B4GALT7	0	0	0	0	0	0	0	0	0	0	0	0	0	0	0	0	0	0	0	0	0	0	0	0	1	0	0	0	0	21	9	8	0	0	0
SLC39A9	94	7	2	0	18	13	1	2	0	0	0	0	0	0	10	0	0	0	3	0	0	6	0	26	8	0	0	0	0	0	78	0	0	0	1
FAM13B	73	54	9	0	1	48	50	148	54	22	26	74	6	5	21	15	20	4	52	0	0	12	176	63	313	0	38	5	0	53	37	47	98	0	56
CHPF2	0	1	1	0	6	0	0	0	55	0	1	0	3	0	1	0	58	0	0	0	0	0	1	3	19	0	0	0	0	2	6	0	0	0	5
GABARAPL2	68	55	89	11	40	36	47	173	11	0	6	4	51	28	39	0	30	5	54	6	0	10	79	46	276	0	80	0	1	82	116	42	1	0	34
MYOC	0	0	0	0	11	0	0	0	0	0	0	0	0	0	0	0	0	0	0	0	3	0	0	0	0	0	0	0	0	0	0	0	0	0	0
FAM136A	70	0	0	10	0	17	32	74	70	17	0	30	10	16	8	0	0	0	14	0	0	6	63	0	98	0	31	0	7	0	69	16	30	1	15
NSMAF	0	0	0	0	19	10	0	38	0	0	0	0	7	0	11	0	0	3	16	0	0	0	15	14	0	0	0	0	0	96	6	0	0	0	0
OTC	0	0	0	0	0	0	0	0	0	0	0	0	0	0	0	0	0	0	0	1	0	0	0	13	0	0	0	0	0	0	0	0	0	0	0
TTC17	7	0	0	0	0	0	1	0	0	0	19	0	13	0	5	0	1	1	16	0	1	2	0	4	24	0	15	0	0	0	80	1	0	0	21
HOXC8	0	0	0	0	24	10	5	19	42	0	0	0	14	3	3	0	0	0	1	0	0	0	0	0	0	0	0	0	0	6	24	0	0	0	0
BOD1L1	78	140	77	18	75	68	72	193	350	166	134	77	50	35	83	5	87	1	80	0	7	85	292	160	454	1	339	0	305	116	257	184	178	48	54
TARBP1	0	0	0	0	52	4	14	1	0	0	0	49	0	0	0	0	0	0	0	0	0	14	0	5	9	0	0	0	0	0	0	0	0	0	26
RTN4R	0	0	0	0	0	0	0	0	0	0	0	0	0	4	0	0	0	0	0	0	0	0	0	0	0	0	0	0	0	0	52	0	0	0	0
PSMA4	185	121	119	34	66	100	97	127	0	0	58	2	117	43	97	62	60	5	116	0	3	68	104	82	544	0	81	1	0	61	152	93	35	38	91
ZPBP	0	0	0	0	0	0	0	0	0	0	0	0	0	0	0	0	0	0	0	0	0	0	0	0	0	0	0	0	0	0	0	0	0	0	1
CTNS	0	0	0	0	0	0	1	0	0	0	0	0	0	0	1	0	0	0	0	0	0	0	0	0	0	0	0	0	0	0	0	0	0	0	0
LCP2	0	0	0	0	41	0	0	25	0	0	0	0	0	0	0	0	0	0	0	0	0	0	0	0	0	0	0	0	0	0	134	0	0	0	0
GOPC	0	2	16	0	18	0	9	62	91	46	0	4	20	1	10	0	0	0	2	0	0	20	0	0	124	0	26	0	39	3	25	0	0	24	0
DCN	0	1	0	0	32	2	0	1	3	0	2	34	0	0	0	0	0	0	11	0	0	3	0	46	1	0	0	0	1	1	74	0	0	0	2
TNFRSF17	0	0	0	0	9	0	0	0	0	0	0	0	0	0	0	0	0	0	0	0	0	0	0	0	0	0	0	0	0	0	19	0	0	0	0
MRPS10	115	7	2	15	365	45	33	43	295	1	23	7	11	16	3	40	8	3	15	19	31	30	12	189	160	0	11	80	51	101	1208	28	14	46	157
GRN	0	0	0	0	1	0	0	0	0	0	0	0	13	0	0	5	0	0	0	0	0	0	0	0	8	0	0	0	0	0	1	0	0	0	8
VAMP3	16	43	37	0	52	35	43	123	14	32	45	47	17	18	54	4	0	6	59	0	43	41	105	13	160	0	4	0	0	12	133	70	18	0	2
RCN1	47	0	0	13	0	39	1	5	0	0	13	0	26	0	2	0	0	0	1	0	0	19	2	29	39	0	12	0	73	40	2	5	0	0	1
RFC2	0	0	0	0	54	0	0	4	43	0	2	0	0	0	0	9	0	2	8	0	0	0	0	8	0	0	0	15	0	2	169	0	0	3	13
PPP1R3F	1	0	1	3	13	3	2	4	1	0	2	2	1	17	18	0	0	2	0	0	0	1	2	0	8	0	0	0	0	20	6	0	0	0	0
NEXMIF	83	8	24	0	66	0	24	14	73	0	1	5	9	9	1	0	0	0	10	0	0	1	28	5	180	0	0	0	0	11	89	8	0	0	44
ARHGEF5	13	1	0	0	14	28	7	182	118	0	63	39	23	17	13	7	57	5	31	0	0	20	0	42	173	0	38	152	0	65	18	46	40	0	13
NFE2L3	0	0	0	0	3	0	0	0	0	0	19	0	0	0	0	29	0	1	0	0	0	14	0	0	67	1	0	0	0	0	6	0	0	1	0
TNIP3	0	1	0	3	65	6	0	3	51	1	2	0	2	1	0	13	0	3	15	0	0	0	7	117	0	0	7	3	0	72	335	9	0	19	44
TLL1	0	0	0	0	24	0	0	0	0	0	0	0	0	0	0	0	0	0	0	0	0	0	33	0	0	93	0	0	0	0	5	6	0	0	0
NNAT	0	0	0	0	0	0	0	0	0	0	0	0	0	0	0	0	0	0	0	0	0	0	0	0	0	0	0	0	0	0	0	0	0	0	0
CBLN4	30	0	0	0	0	0	0	1	0	0	0	0	0	1	0	0	0	0	0	0	0	0	0	0	0	1	1	0	0	2	155	0	0	0	0
CLDN11	9	4	0	0	16	30	0	53	0	0	0	0	0	0	0	0	0	1	0	0	0	0	0	0	3	0	0	21	0	0	0	0	0	0	7
FAM168A	0	0	1	0	34	6	14	12	0	0	38	63	45	0	19	18	0	1	2	0	0	2	41	35	115	1	6	0	21	8	204	18	8	4	20
RELT	0	0	0	0	2	0	0	1	0	0	0	0	28	15	0	0	0	0	0	0	0	0	0	0	0	0	0	0	0	2	0	4	0	0	31
CDC27	3	1	4	0	175	0	28	78	159	0	26	0	1	0	20	2	27	4	8	2	75	8	0	51	91	0	40	0	24	13	412	0	70	5	48
YIPF1	0	0	0	0	1	0	1	0	1	0	0	0	0	0	0	0	0	0	0	0	0	0	1	0	1	0	0	0	0	0	0	0	0	0	1
ADCK2	0	1	0	0	10	3	0	0	0	0	0	0	13	0	0	17	0	0	0	0	0	0	0	0	2	0	0	0	0	0	0	0	0	0	0
SLC2A3	0	4	0	21	172	34	11	18	43	1	5	4	10	0	0	2	4	4	13	2	116	7	21	70	52	0	0	2	0	77	764	9	0	0	66
STYK1	0	0	0	0	0	0	0	0	0	0	0	0	0	8	0	0	0	0	0	0	0	1	0	1	0	0	0	0	0	0	0	0	0	0	27
GNA11	174	25	0	1	20	41	5	59	31	0	5	45	61	45	17	38	0	1	54	1	1	55	1	50	137	0	31	0	0	77	27	33	8	0	16
CREB3L3	0	1	0	0	5	0	0	1	27	0	0	3	0	0	0	0	0	0	0	0	5	0	0	17	6	0	1	17	0	0	23	0	0	0	7
HDAC7	0	6	30	0	18	45	18	64	32	0	0	0	0	0	0	14	0	5	14	0	0	0	0	49	30	94	0	0	42	0	28	8	2	124	19
MRPS35	54	108	0	48	1	157	32	161	100	0	45	118	14	29	13	0	39	4	36	0	35	18	116	40	155	0	26	0	46	209	1	81	14	0	26
APPBP2	5	20	16	0	41	0	75	60	0	0	46	0	42	5	4	0	1	6	33	16	41	0	108	104	122	0	30	0	0	1	96	70	55	0	17
CA11	0	32	15	0	1	0	8	0	76	0	0	0	12	0	11	14	18	1	35	0	0	2	73	0	10	0	0	0	37	1	96	1	4	0	26
CD22	0	0	7	4	21	0	0	0	9	0	0	0	3	0	0	3	0	0	0	0	3	0	0	2	0	0	0	2	0	1	71	0	0	0	4
GSC2	0	0	0	0	0	0	0	0	0	0	0	0	0	0	0	0	0	0	0	0	0	0	0	0	0	0	0	0	0	0	0	0	0	0	0
ZFY	28	0	0	0	12	48	3	0	0	0	0	33	0	0	6	0	38	0	9	0	0	5	23	16	88	0	30	0	0	1	21	0	0	0	15
KCNQ1	0	1	0	0	16	0	3	0	0	0	0	0	0	0	0	0	0	1	1	0	0	0	0	0	0	0	0	0	0	0	34	0	0	0	0
TRPM5	27	0	0	0	21	0	2	0	0	0	0	0	0	0	0	0	0	0	0	0	0	0	0	0	0	0	0	0	0	0	22	0	0	0	0
TRIB2	16	0	0	1	31	0	19	0	1	0	0	0	2	0	0	0	0	2	0	0	0	28	0	9	58	0	0	0	0	0	22	4	15	1	26
OTUD5	0	5	0	0	28	15	5	16	0	0	0	0	12	3	12	40	0	4	1	0	0	0	67	24	31	0	0	0	0	0	26	6	42	0	0
GPKOW	0	30	0	0	10	0	1	0	0	0	0	0	0	0	0	0	0	0	0	0	0	0	0	0	14	0	0	0	0	0	0	0	0	0	0
AQR	20	2	2	4	75	10	32	14	29	18	0	53	15	1	18	5	4	5	12	3	2	6	1	53	36	0	19	7	45	71	164	0	36	1	35
MBD3	1	1	1	44	7	3	47	11	9	0	21	1	3	1	10	3	1	2	53	0	0	32	97	53	155	2	0	2	0	56	121	7	3	3	37
LMCD1	76	0	0	4	115	14	6	12	152	0	48	21	1	24	46	2	0	4	7	1	5	6	156	115	19	0	1	6	0	83	762	84	0	55	164
PSMC4	0	0	0	0	0	0	8	1	0	0	0	26	0	0	1	0	0	0	0	0	0	0	0	0	33	0	0	0	0	1	0	0	0	0	1
FNDC8	0	0	0	0	3	0	0	1	0	0	0	0	0	0	0	0	0	0	0	0	0	0	0	0	0	0	0	0	0	0	0	0	0	0	0
ACAP1	0	0	0	0	30	54	0	0	0	0	9	0	17	0	28	37	0	0	0	0	0	0	0	0	0	0	13	0	0	0	0	38	0	0	0
DERL2	0	0	0	0	28	0	3	0	4	0	6	0	9	0	9	0	0	1	0	0	0	0	0	3	0	0	0	0	0	1	43	0	0	0	27
NOX3	0	0	0	0	0	0	0	0	0	0	0	0	0	0	0	0	0	0	0	0	0	0	0	0	0	0	0	0	0	0	0	0	0	0	0
CTTNBP2	0	0	0	0	0	0	0	17	44	0	17	1	1	37	1	0	0	0	36	0	0	21	34	43	24	0	1	0	9	26	17	0	0	0	46
ACTL6B	0	0	0	0	0	0	0	0	0	0	0	0	0	0	0	0	0	0	0	0	0	0	0	0	0	0	0	0	0	0	49	0	0	36	0
PRSS22	0	0	0	0	0	0	0	0	0	0	0	0	0	0	0	0	0	0	0	0	0	0	0	0	0	0	0	0	0	0	3	0	0	0	0
CEACAM1	0	31	0	0	27	0	0	29	0	0	34	0	0	0	0	0	61	0	10	0	0	1	0	0	0	0	0	50	0	0	2	0	9	0	0
YTHDC2	0	0	20	28	1	26	1	132	14	87	36	0	23	0	3	47	13	0	5	0	0	11	59	0	123	0	19	0	45	0	72	0	0	0	67
FOXJ2	0	0	0	1	18	39	7	35	0	1	0	0	0	0	1	0	0	0	0	0	0	0	0	1	0	0	0	0	0	0	37	0	0	0	0
TNFRSF1A	0	3	0	0	32	16	13	0	0	8	0	2	0	0	0	0	48	0	14	0	0	0	0	0	44	0	0	0	0	0	16	22	0	0	26
GOLGA5	0	19	60	36	35	120	42	6	0	0	53	34	31	25	18	41	26	7	92	0	5	12	286	10	146	0	34	0	31	1	1	43	39	87	49
CELSR3	1	5	42	25	21	6	5	23	72	12	19	12	94	2	28	0	146	1	16	482	267	55	157	7	41	36	10	0	98	1	81	82	28	39	32
PPP2R5B	0	0	0	9	0	0	0	20	0	0	0	0	14	0	0	0	0	0	0	0	0	0	0	19	1	0	12	0	0	0	15	0	0	0	0
PYGM	0	0	0	0	5	0	0	0	0	0	0	0	0	0	0	0	0	0	0	0	0	0	0	0	0	0	0	0	0	0	0	0	0	0	0
BCL3	57	0	1	1	0	17	24	0	3	0	1	1	19	15	8	0	1	1	7	2	36	0	0	11	26	8	2	0	0	1	102	3	1	0	16
KCNAB2	0	0	0	0	0	0	0	0	0	0	0	0	4	1	2	0	0	0	0	0	0	0	0	18	13	0	25	0	0	0	11	0	0	0	1
PIGB	0	0	0	0	0	0	0	0	0	0	0	0	10	0	0	0	0	0	0	0	0	7	0	0	0	0	0	0	0	0	0	0	0	0	7
PRLH	0	0	0	0	0	0	0	0	0	0	0	0	0	0	0	0	0	0	0	0	0	0	0	0	0	0	0	0	0	0	0	0	0	0	0
REEP1	0	0	0	1	0	0	9	0	4	0	0	0	0	2	0	0	0	0	0	0	0	0	0	1	0	0	0	0	0	0	6	0	0	0	0
FSTL3	0	0	1	1	3	0	2	1	0	1	0	0	2	0	2	2	0	0	2	0	1	0	0	1	0	0	1	0	0	0	2	1	0	2	2
EPHA8	0	0	0	0	29	1	0	2	2	0	0	0	1	0	0	0	0	0	1	0	0	0	0	0	1	0	0	0	1	0	0	0	0	0	11
TRIP13	0	0	0	13	18	0	0	0	0	0	0	0	5	0	9	0	56	0	0	0	0	7	0	0	35	0	0	0	0	0	16	0	0	49	0
VASH1	0	0	0	0	19	0	4	0	0	0	0	0	0	0	13	0	10	2	0	0	0	0	0	1	0	0	0	0	0	0	30	0	0	0	10
KRT14	0	1	0	0	0	12	0	0	0	0	0	0	0	0	0	0	0	0	0	0	0	0	19	0	1	0	0	0	0	1	33	0	0	1	0
KRT20	0	0	0	0	0	0	0	22	0	0	11	0	0	0	0	0	0	0	0	0	0	0	0	0	18	0	37	0	0	0	0	0	0	0	0
SPP2	0	0	0	0	17	0	0	0	0	0	2	0	0	0	0	0	0	0	1	0	0	1	8	0	5	0	0	0	0	0	0	0	0	0	0
HSD17B10	21	0	18	1	3	0	0	61	0	0	3	0	19	0	1	0	0	0	22	0	19	19	0	38	72	0	44	0	0	0	23	7	0	0	52
FGF4	0	0	0	0	0	0	0	0	0	0	0	54	0	0	0	0	0	0	0	0	0	0	0	0	0	0	0	0	0	0	17	0	0	0	0
ST6GAL1	0	24	9	3	0	22	20	44	0	15	1	0	2	0	18	0	0	2	17	116	13	6	0	0	85	0	8	0	4	128	80	24	39	0	47
TIMM21	106	0	33	89	10	68	15	15	49	46	8	0	12	1	1	10	18	0	15	0	2	1	0	2	84	0	0	0	23	194	108	29	0	89	3
BPIFB2	0	0	0	0	16	0	0	0	0	0	0	0	0	0	0	0	0	0	0	0	0	0	0	0	0	0	0	0	0	0	34	0	0	0	0
REXO1	6	2	0	0	11	0	0	6	126	0	49	0	0	0	1	0	0	0	0	0	0	0	0	0	30	0	0	0	1	0	85	0	0	0	0
MKRN2	0	0	0	0	0	0	11	37	0	0	0	0	8	0	0	0	0	0	2	0	0	11	0	0	72	69	1	0	0	0	44	0	0	0	0
GPATCH1	0	0	67	0	15	117	0	20	61	1	14	7	14	0	15	0	0	0	27	0	88	16	1	20	224	0	137	0	30	6	46	3	0	0	9
KEAP1	0	16	0	0	19	0	12	26	9	55	7	0	2	0	1	0	0	4	33	0	0	3	73	2	22	0	2	0	0	13	139	37	0	0	11
P2RY10	0	0	0	0	0	0	0	0	0	0	0	0	0	0	0	0	0	0	0	0	0	0	0	0	0	0	0	0	0	0	0	0	0	0	0
NGFR	0	27	0	0	17	1	2	1	0	18	0	0	1	0	0	0	0	0	11	0	0	0	1	0	0	0	0	0	4	0	7	0	0	0	0
NTN1	0	0	0	0	4	0	12	2	3	0	0	1	0	0	12	0	0	0	5	0	1	0	0	0	1	0	0	0	0	6	64	0	0	0	12
ISOC1	6	0	0	0	2	0	0	17	0	0	0	0	11	0	0	0	0	0	0	0	0	0	4	0	11	0	46	0	0	0	58	61	0	0	1
TRO	0	0	0	0	0	0	4	0	0	0	0	0	0	0	0	0	0	0	0	0	0	0	1	2	3	0	0	0	0	0	0	0	45	0	0
MNT	0	14	0	0	20	0	7	0	52	0	59	1	0	1	0	0	0	1	3	0	2	0	0	25	26	0	97	2	0	20	41	3	1	2	49
LAPTM4A	0	2	0	0	1	52	2	0	0	0	0	11	0	0	3	0	0	0	0	0	0	5	160	1	90	0	48	0	64	7	5	0	0	0	0
ADAM7	0	0	20	0	3	0	0	1	0	0	0	0	0	0	0	0	0	0	0	0	0	0	0	0	0	0	0	0	0	0	0	0	0	0	22
ASNS	0	0	0	0	0	0	0	0	0	0	0	1	0	0	0	0	0	0	0	0	0	0	0	0	0	0	0	0	0	0	16	0	0	0	0
PTPN18	30	50	22	1	15	1	30	8	1	0	0	36	10	38	37	0	0	4	54	1	0	13	107	32	111	0	11	0	3	2	103	24	24	0	102
DRD4	0	0	0	0	0	0	0	0	0	0	0	0	0	0	0	0	0	0	0	0	0	0	0	0	0	0	0	0	0	0	0	0	0	0	0
SCT	0	0	0	0	3	0	4	0	0	0	0	0	0	0	3	0	0	0	5	0	0	0	0	4	4	0	0	0	0	0	21	0	0	0	2
ALDH3A2	6	25	0	4	194	54	69	88	153	1	19	24	44	15	41	78	0	6	23	12	27	18	45	61	163	0	1	10	1	67	752	18	73	123	94
STK10	10	3	11	25	222	52	7	37	315	1	75	71	11	1	7	2	18	3	27	0	4	3	33	117	72	0	62	49	35	222	1049	7	2	5	52
TBX21	0	0	0	0	0	0	0	0	0	0	0	0	0	0	0	0	0	4	0	124	0	0	0	0	0	0	0	0	0	0	37	0	0	0	0
MRPS34	3	67	31	0	12	40	45	91	24	0	0	2	24	0	9	6	0	0	12	0	0	7	0	39	188	1	25	0	10	0	83	42	31	0	1
CA12	62	2	0	91	109	13	11	9	94	2	37	1	2	1	15	18	37	8	1	5	26	16	49	79	106	0	62	17	0	176	542	24	6	14	55
MAP2K5	0	3	0	0	12	0	4	4	0	0	2	0	5	0	0	8	0	0	12	0	0	0	0	0	10	0	17	0	0	55	0	1	0	0	7
FGF20	3	0	0	0	0	0	0	0	0	0	0	0	0	0	0	0	0	0	0	0	0	0	0	0	5	0	0	0	0	0	5	0	0	0	0
MTMR7	0	0	0	0	12	0	0	0	0	0	17	0	0	0	0	0	0	0	0	0	0	0	0	0	0	0	0	0	0	0	0	0	0	0	1
CPB2	0	0	0	0	0	0	0	0	0	0	0	0	0	0	0	0	0	0	0	0	0	0	0	0	0	0	0	0	17	0	0	0	0	0	0
FAM107B	126	219	179	68	39	86	88	105	138	89	52	0	22	18	12	1	39	3	95	0	56	60	160	159	388	7	133	0	0	3	171	118	38	1	44
CDK13	0	33	52	46	29	4	25	70	23	9	44	27	13	2	9	0	2	2	9	0	68	37	83	49	179	0	109	0	52	50	108	0	109	0	41
TSPAN32	0	0	0	0	29	12	6	0	8	0	0	0	0	0	0	1	0	0	0	0	0	0	0	7	0	0	0	3	0	0	118	0	0	0	7
TRAM2	1	0	0	0	23	44	3	0	0	0	48	0	31	1	2	0	0	0	6	0	13	0	0	0	23	0	0	0	13	0	8	11	0	0	0
CLDN18	0	0	0	0	51	0	0	0	18	0	0	0	0	0	0	0	0	1	0	0	0	0	0	35	0	0	0	0	0	0	268	0	0	0	30
HEATR6	98	0	0	0	18	17	0	6	14	0	0	0	0	0	0	0	9	0	1	0	0	12	0	0	56	0	1	0	0	0	74	0	0	0	0
ERLEC1	0	0	6	0	4	10	8	30	0	0	0	22	3	20	4	1	0	1	16	0	0	6	346	84	145	0	19	0	77	107	2	41	0	1	29
CLIC5	0	0	0	0	17	0	1	6	37	0	0	0	20	0	0	0	0	0	0	1	0	1	38	14	0	0	0	0	0	0	49	0	0	0	0
TMEM131	0	0	1	0	10	0	7	11	147	0	13	0	22	1	0	0	0	0	13	0	0	77	39	52	122	0	22	1	0	0	0	0	166	1	22
ARPP21	1	0	0	1	29	0	0	0	0	0	0	0	0	0	3	0	0	0	0	0	0	0	0	0	0	0	0	1	0	0	0	0	0	0	0
TMEM38A	7	3	0	7	100	19	4	6	169	0	5	6	4	0	0	12	10	2	4	0	8	3	0	59	9	0	7	12	4	71	525	0	0	30	46
ZNF222	0	0	0	0	0	0	0	0	0	0	0	0	0	0	0	0	0	0	0	1	0	0	0	38	25	0	0	0	0	0	0	1	0	0	0
ACTR6	0	49	78	0	33	43	37	7	4	0	67	52	0	0	6	0	1	0	18	0	91	4	36	3	77	0	9	0	43	0	15	39	0	55	0
FAP	17	0	0	0	0	0	0	1	0	7	0	1	0	0	9	0	0	1	0	0	0	0	0	0	15	0	0	0	0	0	0	0	0	4	7
DMRT3	0	0	0	0	0	0	0	0	0	0	0	0	0	0	0	0	0	0	0	0	0	0	0	0	0	0	0	0	0	0	7	0	0	0	0
OSBPL6	5	38	0	0	13	58	9	3	6	0	0	1	10	2	0	0	1	0	0	0	0	1	84	39	1	0	7	0	0	19	94	22	1	2	14
GAL3ST2	0	0	0	0	42	0	0	28	63	0	0	1	0	0	0	0	9	0	15	0	0	0	0	22	0	53	0	0	0	63	122	0	0	0	7
UHRF1BP1	59	59	3	0	235	0	64	34	117	21	0	0	30	0	22	4	11	0	20	0	0	21	1	23	77	0	9	2	0	22	594	8	0	0	78
OSTM1	0	0	21	21	181	63	0	17	382	1	10	0	2	2	0	40	0	3	11	56	99	4	31	95	28	0	5	0	0	180	831	1	0	0	132
IMPG2	0	0	0	0	40	0	0	0	15	0	12	0	0	0	0	0	0	0	0	1	0	0	0	13	15	0	52	0	99	59	61	0	0	0	3
ACTN1	31	0	0	63	13	5	24	11	0	0	50	0	17	1	7	34	0	4	6	0	1	11	151	61	13	0	0	0	35	0	26	4	0	0	101
SLC13A1	0	0	0	0	23	35	5	2	0	0	10	7	0	0	7	0	0	0	1	3	0	6	0	8	13	49	0	0	0	1	56	19	0	0	0
PCDHB4	0	0	0	0	0	0	0	0	0	0	0	0	0	0	0	0	0	0	0	0	0	0	49	25	23	0	0	0	0	0	0	0	0	0	2
PCDHB2	0	0	0	0	9	0	0	0	0	0	8	0	0	0	2	0	42	2	0	0	0	0	0	0	6	0	0	0	0	0	16	0	0	0	7
HSPB11	0	31	0	2	22	0	13	0	0	0	0	0	8	0	9	0	0	0	14	107	0	0	39	0	27	0	0	0	0	0	1	16	18	0	1
STRADB	13	46	0	0	0	0	1	0	2	0	0	0	12	3	8	36	0	5	0	0	0	0	64	0	12	0	4	0	0	15	23	0	0	0	14
DLG3	0	0	2	37	5	39	16	38	1	90	55	95	33	13	12	0	0	4	26	0	0	16	33	13	83	0	1	0	1	8	19	38	15	0	17
PLOD1	0	0	57	0	0	1	0	0	0	0	0	0	0	0	3	0	0	0	0	0	0	0	0	0	0	0	0	0	0	0	0	0	0	0	0
TDRD3	28	32	0	1	15	0	33	49	28	35	28	2	20	17	12	48	22	1	68	0	22	6	14	70	118	0	7	15	0	55	57	0	31	0	0
OXCT1	5	0	0	0	7	0	25	1	0	0	6	1	19	0	16	0	0	0	0	0	0	5	38	0	72	0	0	0	0	0	59	0	0	98	7
ZNF416	0	0	0	0	0	1	0	0	0	0	0	0	0	0	3	0	0	0	0	0	0	0	0	0	0	0	0	0	0	0	0	0	0	0	1
FAM234B	0	0	0	0	24	0	0	0	0	0	0	0	0	0	0	0	0	0	0	0	0	9	108	2	0	0	0	0	0	0	42	24	0	0	4
PILRA	19	92	9	38	48	61	8	34	254	35	30	49	14	22	34	0	20	4	24	138	20	14	20	17	50	12	86	91	57	99	96	78	45	59	66
RRN3	11	1	32	0	14	35	39	42	0	4	32	17	10	3	0	70	0	0	26	0	0	57	0	41	95	0	39	0	30	0	64	27	0	0	8
AQP2	0	23	0	0	10	1	0	67	0	38	1	25	4	0	0	0	0	0	1	0	75	5	0	19	56	0	10	0	0	110	19	17	1	0	0
DIMT1	1	19	0	15	0	0	26	26	0	0	0	0	4	0	11	0	0	0	25	0	42	0	27	32	43	0	1	0	0	22	37	0	0	0	0
EIF2AK1	68	86	70	32	37	0	76	67	0	0	14	72	18	2	10	9	0	4	47	0	1	61	13	51	179	0	76	0	0	46	9	55	11	49	55
NME8	0	0	0	0	0	1	0	0	0	0	0	0	0	0	0	0	0	0	0	0	0	0	0	0	0	0	0	0	0	0	0	0	0	0	16
EPDR1	0	0	1	0	16	0	5	0	0	0	0	0	0	0	3	0	0	0	13	0	0	5	0	94	0	0	0	0	0	0	42	33	0	0	0
MRPL28	0	0	1	0	0	36	6	27	0	0	0	0	9	0	0	0	0	0	8	0	0	2	0	1	19	0	0	0	0	0	26	19	0	0	0
HBQ1	0	0	0	0	0	0	0	0	0	0	0	0	0	0	0	0	0	0	0	0	0	0	0	0	0	0	0	0	0	0	0	0	0	0	0
CEACAM6	56	0	0	0	0	44	6	4	0	0	0	0	0	0	0	0	0	0	0	0	0	0	0	1	0	0	0	0	0	0	43	0	0	0	1
RBM22	0	0	0	18	14	28	16	26	0	0	0	4	14	10	8	1	13	0	7	0	1	0	69	5	100	0	45	0	0	59	0	82	30	0	18
ZW10	0	0	0	0	0	0	0	0	0	0	0	0	13	0	4	0	0	1	1	0	0	4	0	0	30	0	1	0	0	25	16	0	0	0	10
ITGB4	0	0	0	0	14	0	0	0	11	0	1	0	0	0	0	0	15	0	0	0	21	0	1	8	0	105	0	0	6	0	49	0	0	42	11
PPP1R15A	0	31	23	10	59	58	21	50	24	5	3	17	1	41	25	4	2	13	22	0	163	50	356	66	77	0	20	26	3	18	89	42	17	14	3
TRIP6	0	0	0	0	4	50	8	25	2	0	0	0	0	1	0	0	0	0	0	0	0	0	2	0	21	0	0	0	0	0	0	1	19	2	0
ADAM11	0	0	0	0	4	0	3	1	0	0	0	0	2	0	12	0	0	0	0	0	0	0	0	6	0	80	0	72	0	5	32	1	0	16	34
SLC22A4	0	0	0	0	0	0	0	0	0	0	0	0	0	0	0	0	0	0	0	0	0	0	0	0	0	0	0	0	0	0	27	0	0	0	2
CETP	0	0	0	0	3	0	0	0	0	0	0	0	0	0	0	0	0	0	0	0	0	0	0	0	0	0	0	0	0	0	15	0	0	0	0
TFAP2C	124	0	0	0	39	0	2	2	0	2	0	0	0	0	4	0	0	0	2	0	0	2	99	52	11	0	10	0	11	0	97	1	1	0	0
EPS8L1	0	0	0	0	0	0	5	0	0	0	0	0	4	3	6	11	0	0	0	0	1	0	0	0	9	0	0	0	0	0	0	8	0	0	2
REM1	0	0	0	0	2	0	0	0	0	0	0	0	0	0	0	0	0	0	0	0	0	0	0	0	0	0	0	0	0	0	0	0	0	0	0
PDRG1	4	3	14	7	80	55	30	4	6	0	18	12	0	6	1	0	0	0	7	0	0	17	124	9	66	0	19	0	0	4	43	1	9	0	23
PPP1R13B	36	43	22	0	9	0	25	28	0	0	0	1	18	14	21	0	4	2	21	0	0	0	108	34	47	0	0	0	0	1	69	1	0	0	51
TGM6	0	0	0	0	4	0	0	0	108	40	0	33	14	0	15	0	0	1	0	0	0	0	0	0	0	81	0	0	0	60	0	0	49	0	43
ESF1	16	0	60	0	4	67	27	113	38	56	94	14	37	0	7	26	1	0	32	68	0	36	212	86	289	10	34	0	41	184	152	71	87	0	6
SIRT4	0	0	0	0	0	0	0	0	0	0	0	0	0	0	0	0	0	0	0	0	0	0	0	0	0	0	0	0	0	0	0	0	0	0	0
TRMT6	57	32	0	0	0	0	20	41	41	3	0	0	17	26	8	0	1	0	7	0	28	27	0	15	12	0	1	0	50	0	6	24	0	0	0
UQCRC1	21	30	0	1	9	0	12	16	0	0	23	0	25	0	0	0	0	1	2	0	0	2	57	2	47	0	40	0	7	0	21	7	1	0	8
GMIP	0	0	0	0	0	0	1	0	0	0	47	0	0	0	0	0	0	0	2	0	0	0	0	0	39	0	0	0	0	0	0	0	0	5	0
LAG3	0	0	0	0	1	0	0	0	0	0	0	0	0	0	0	0	0	0	0	0	0	0	0	13	4	0	0	16	0	12	0	0	0	0	0
MLF2	66	158	41	34	50	36	92	252	221	75	66	30	79	32	27	104	1	8	86	91	1	81	282	62	516	0	38	0	103	194	130	95	71	134	110
OTUB2	0	0	0	0	0	0	0	0	0	0	0	0	0	0	15	0	0	0	0	0	0	0	0	0	0	0	0	0	0	0	0	0	0	0	0
LTBP4	0	1	0	0	0	0	0	0	0	0	0	1	0	0	1	0	0	0	1	0	0	0	4	2	25	0	0	0	28	0	1	2	0	0	0
TFAP4	25	1	6	47	13	0	17	47	0	0	0	0	0	0	7	46	0	0	12	0	0	15	1	20	5	0	12	0	0	2	34	11	0	0	0
PDCD7	48	1	9	13	322	64	18	36	229	10	12	3	29	17	2	44	8	3	28	21	17	10	78	177	178	0	43	20	0	164	1506	98	10	100	171
GNPTG	0	0	0	0	26	0	0	0	0	0	0	0	0	0	0	0	0	0	2	0	0	0	0	17	0	1	0	0	0	0	30	0	0	0	0
GOLGA3	2	11	42	9	146	18	57	175	97	13	30	3	37	5	20	27	23	3	23	1	63	22	16	143	117	0	27	3	2	163	677	3	57	4	114
EFNB1	0	0	3	0	15	0	0	0	20	0	0	0	1	0	0	0	0	4	0	0	0	1	0	8	8	0	0	0	0	0	3	0	0	0	0
GLG1	0	0	27	1	27	66	19	5	1	0	23	0	4	0	19	0	0	4	0	0	43	0	2	12	21	0	0	0	0	16	28	0	0	4	66
DLL3	0	0	0	0	0	0	0	0	0	0	0	0	0	0	0	0	0	1	0	0	0	0	0	0	1	0	0	0	0	0	15	9	0	0	0
NAT14	0	0	0	0	0	0	0	0	1	0	0	0	0	0	0	0	0	0	0	0	0	0	0	0	1	0	19	0	0	0	26	0	0	0	0
AASDH	1	0	0	0	16	2	17	14	0	2	0	0	15	1	0	0	0	0	5	0	0	0	0	4	40	0	27	1	4	0	9	0	0	0	6
DLD	0	1	19	62	26	0	20	140	8	17	0	39	11	0	29	0	58	0	50	0	1	11	0	17	155	0	0	0	99	0	27	33	8	0	2
ABCC6	0	0	0	0	17	0	4	0	3	0	0	0	0	0	0	1	0	0	4	0	0	0	0	46	1	0	0	0	0	0	14	0	0	0	1
CMTM6	0	0	20	0	8	22	8	1	103	0	37	21	10	15	2	1	0	1	12	0	0	1	8	35	28	1	5	0	1	0	7	0	1	0	31
MYO15A	0	42	1	1	26	45	13	4	2	0	31	1	1	1	1	19	1	0	6	0	0	0	0	3	22	0	4	0	15	0	3	0	0	0	22
APOH	0	0	0	0	0	0	2	4	0	0	0	0	0	0	0	0	0	0	0	0	0	0	0	0	0	0	0	0	0	0	0	0	0	0	0
CCDC80	109	5	24	77	311	139	49	173	537	18	30	1	50	15	8	133	86	8	22	3	32	1	389	372	33	0	40	115	0	269	1720	39	96	156	158
HAUS4	0	0	0	0	0	0	3	0	0	0	0	0	16	0	4	0	37	0	1	0	0	5	0	0	0	0	0	0	10	0	0	0	0	0	11
CEBPE	0	0	0	1	10	2	0	0	8	0	0	1	1	1	2	0	0	0	1	0	0	1	1	5	1	1	20	0	0	3	30	0	1	0	3
OSGEP	0	0	0	0	1	0	1	6	0	0	0	0	0	0	0	0	0	0	19	0	0	0	1	17	0	0	0	0	0	0	0	0	0	0	0
G2E3	6	39	0	0	43	19	7	10	91	0	10	1	8	5	21	0	0	2	7	0	0	9	81	67	81	0	56	0	0	87	89	33	0	0	13
TGM1	0	0	0	0	4	0	0	0	0	0	0	0	2	0	9	0	0	0	0	0	0	0	0	0	0	0	0	0	0	0	0	1	0	0	16
UNC13D	0	0	0	0	13	0	1	0	0	0	0	0	0	0	0	0	0	0	5	0	0	0	0	0	0	0	0	0	0	34	56	24	0	0	0
XYLB	0	0	0	0	0	0	5	0	14	0	0	0	0	0	0	2	0	0	1	0	0	0	0	0	12	1	0	66	0	0	0	7	0	0	0
ADH1A	0	0	0	0	0	0	0	0	21	0	0	0	0	0	0	0	0	0	0	0	0	0	0	0	0	0	0	0	0	0	0	0	0	0	0
KRT23	0	0	0	3	1	11	0	0	0	0	0	0	0	0	0	12	0	0	0	0	0	0	0	8	38	63	0	0	0	0	0	10	0	0	0
CDC6	0	0	0	0	19	0	9	16	5	0	5	0	0	0	0	0	0	0	0	0	0	0	0	0	0	0	0	0	0	0	36	0	0	0	3
AAAS	0	0	0	0	1	8	0	0	0	0	0	33	0	0	0	0	0	0	0	0	0	0	0	0	0	0	0	0	0	1	0	0	0	37	0
CBX5	158	172	46	0	118	46	115	98	64	4	38	70	132	31	54	120	30	4	83	2	40	111	61	123	457	0	166	0	0	6	307	90	31	1	50
KLHL20	9	0	0	26	0	12	7	29	0	5	0	0	0	4	0	14	0	2	11	0	0	23	15	12	57	0	0	0	0	1	116	1	0	57	0
FMO2	0	0	0	0	14	0	1	0	0	0	0	0	0	0	0	0	55	0	0	0	0	0	0	1	0	0	0	0	0	0	2	0	0	0	0
DHPS	0	0	0	0	0	147	7	10	8	0	0	0	0	0	7	0	0	1	13	0	0	2	57	0	74	0	13	0	0	0	46	50	0	0	0
RAB26	0	0	0	0	0	0	0	0	0	0	0	0	0	0	0	0	0	0	0	0	0	0	15	0	29	0	0	0	0	0	0	9	0	0	14
PSMD5	0	0	41	2	162	9	3	6	83	28	11	0	18	17	3	22	13	2	15	2	1	2	14	46	106	0	7	0	0	46	565	8	2	182	57
TPSD1	0	0	0	0	11	0	0	0	0	0	0	0	0	0	0	0	0	0	0	0	0	0	0	0	0	33	0	0	0	0	0	0	0	1	4
GSTA3	0	0	0	0	1	0	0	0	0	0	0	0	0	0	0	0	0	0	0	0	0	0	0	5	0	0	0	0	0	0	0	0	0	0	0
TMEM14A	0	0	15	0	3	0	10	17	0	0	0	0	3	17	6	0	0	0	0	0	0	0	0	57	0	0	0	0	0	0	0	0	0	0	0
PRRT1	0	0	0	0	2	0	0	0	0	0	0	0	0	1	4	0	0	0	0	0	0	1	0	2	0	0	0	0	0	0	1	2	0	0	0
ZNF184	2	0	0	0	0	0	0	0	0	0	0	0	22	0	0	0	16	0	0	0	0	0	0	10	0	0	0	0	0	0	31	0	0	0	0
SIRT1	36	31	0	41	6	31	71	0	51	0	11	32	9	4	2	0	0	2	14	1	0	11	13	50	69	1	0	0	49	0	43	20	0	0	0
TGFBR3	12	3	4	0	9	5	1	56	3	0	3	1	10	3	0	0	22	0	9	0	0	2	4	56	6	0	2	0	1	3	65	0	22	0	24
TMED1	0	0	0	0	0	0	3	0	0	0	0	0	5	0	0	0	0	1	0	0	0	0	0	0	0	1	0	0	0	0	0	0	0	0	22
MZF1	0	0	0	0	0	0	0	0	0	0	2	0	2	3	0	0	0	0	0	0	0	0	0	12	0	0	0	0	0	0	6	0	0	0	12
STX1B	0	0	0	0	15	13	6	46	25	0	0	55	0	1	4	0	0	0	1	0	1	0	1	0	0	0	0	0	0	0	41	4	22	9	14
EFNA2	0	0	0	3	3	0	5	77	0	3	0	0	0	28	0	0	0	0	0	190	66	0	168	0	0	0	0	0	0	0	0	23	0	20	2
ATP5D	204	103	0	0	2	196	35	146	0	0	12	54	46	8	16	0	0	4	105	0	0	46	411	25	485	0	103	0	1	74	67	40	10	227	53
AMELY	0	0	0	0	0	0	0	0	0	0	0	0	0	0	0	0	0	0	0	0	0	0	0	0	0	0	0	0	0	0	0	0	0	0	0
FGF22	2	52	1	5	6	1	3	1	12	1	0	31	2	1	1	0	1	1	5	0	2	0	1	7	1	1	1	0	1	0	64	3	5	1	9
SMIM24	33	7	3	36	2	0	2	42	3	0	2	11	7	0	1	13	0	0	1	0	95	22	1	6	26	0	16	0	47	175	18	8	0	0	1
NDUFB7	45	0	21	0	11	0	39	25	0	39	48	17	6	0	21	0	0	4	42	0	0	22	0	10	143	0	57	0	0	37	0	0	0	0	21
TIMM13	0	38	4	21	5	10	15	2	0	0	46	25	25	0	10	8	35	0	27	0	0	9	64	15	192	0	51	0	1	22	31	4	3	0	45
CDC34	0	0	0	0	0	0	5	0	0	0	0	0	0	0	0	0	0	0	14	0	0	0	0	0	1	0	0	0	2	0	0	0	0	0	0
MISP	0	0	10	0	0	48	11	0	0	0	0	0	3	0	0	0	0	0	5	0	0	0	0	0	0	0	0	0	0	1	17	0	0	0	0
GADD45B	20	0	1	3	36	3	5	0	1	0	4	15	2	0	13	5	4	2	1	0	0	1	11	1	33	0	2	24	0	41	5	0	1	0	29
MAPK12	0	0	0	0	18	0	0	0	22	52	0	0	0	0	2	0	0	0	0	0	0	0	0	0	15	0	0	0	1	0	27	3	0	1	10
SERPIND1	0	0	0	0	0	5	0	0	0	0	0	0	0	10	0	0	0	0	0	0	0	0	0	0	0	0	0	0	0	0	3	0	0	0	0
SNAP29	3	9	6	55	402	93	10	57	510	8	52	6	22	18	2	56	39	7	105	137	47	35	10	326	146	10	53	81	5	216	2233	2	20	73	334
LZTR1	0	0	0	0	84	0	81	0	37	0	0	0	181	34	44	0	66	13	132	0	0	5	58	56	105	0	0	0	0	0	147	56	0	0	119
THAP7	26	0	0	0	6	0	14	0	0	0	12	0	0	20	3	0	0	1	4	0	0	0	0	0	23	0	0	0	0	79	0	0	0	0	1
MMP11	0	0	0	0	0	0	0	0	0	0	0	0	0	0	1	0	0	0	0	0	0	2	0	0	0	0	0	0	0	0	0	0	0	0	0
MIF	368	254	31	263	94	487	136	757	281	255	191	270	146	84	115	251	78	7	252	19	49	129	1335	676	1661	0	377	21	388	457	393	454	388	161	112
DDTL	1	40	0	0	0	2	1	0	0	0	0	0	0	0	0	2	0	0	0	0	0	1	0	20	22	0	0	0	0	0	0	0	0	0	2
OSM	0	0	0	0	0	18	0	0	24	0	0	0	0	0	0	0	59	0	0	0	0	0	0	0	0	0	0	0	70	0	3	0	0	9	0
TBC1D10A	0	0	0	0	9	0	10	0	0	0	0	0	13	0	0	0	0	0	0	0	0	0	0	0	4	0	14	0	53	32	31	0	9	0	0
SF3A1	0	1	5	0	29	1	28	50	0	17	19	9	27	20	7	0	0	4	22	0	80	1	0	67	83	0	60	0	53	77	16	1	10	0	5
USP18	6	0	39	12	23	0	10	11	29	1	14	0	0	0	0	0	0	1	15	0	0	4	0	0	23	0	0	25	0	1	120	0	0	0	43
SNRPD3	87	219	84	104	23	154	79	123	86	36	58	53	64	33	10	4	0	7	77	0	0	54	277	133	479	0	69	0	85	82	175	97	0	198	88
MAPK1	123	279	151	30	140	293	101	191	234	155	109	506	117	135	65	101	88	18	109	662	526	117	531	334	370	400	174	364	261	316	181	151	200	170	153
TCN2	0	0	0	0	0	58	7	0	1	0	0	0	5	0	0	0	0	0	0	0	0	0	0	0	29	0	0	0	0	0	28	0	0	10	0
CRYBB3	0	0	0	0	19	0	0	0	0	0	0	0	0	0	0	0	0	0	0	0	0	0	0	0	0	0	0	0	0	0	0	0	0	0	0
SLC25A1	0	21	34	0	15	6	58	48	39	0	2	4	16	3	21	2	10	5	22	0	0	42	0	74	186	0	75	0	0	74	1	13	1	0	18
PLA2G3	0	0	0	0	18	0	0	0	10	0	0	0	0	0	0	0	0	0	0	0	0	0	0	0	0	0	0	0	0	0	0	0	0	0	0
LGALS2	0	0	0	0	2	0	0	0	1	0	0	46	0	0	0	0	0	0	0	0	0	0	0	0	0	0	0	0	0	0	0	0	0	0	0
PDXP	0	0	0	0	0	0	4	0	0	0	0	0	0	0	8	0	0	0	0	0	0	0	0	0	0	0	0	0	0	0	0	0	0	0	8
ASPHD2	0	0	0	0	0	0	0	1	0	0	0	0	0	0	0	0	0	0	0	0	0	0	0	0	0	0	0	0	0	0	0	0	0	0	0
PIK3IP1	0	0	22	0	0	0	0	0	0	0	0	52	0	0	0	0	0	0	0	0	0	0	0	0	0	0	0	0	0	2	46	0	0	0	0
SRRD	0	0	0	0	31	0	1	17	2	0	0	0	10	0	0	0	0	0	0	0	0	0	0	34	35	0	0	0	0	0	35	16	0	0	34
CRYBB1	0	0	0	0	0	0	0	0	0	0	0	0	0	0	0	0	0	0	0	0	0	0	0	0	0	0	0	0	0	0	0	0	0	0	0
ANKRD54	0	0	0	0	0	34	0	0	0	0	0	0	0	13	0	0	1	0	9	0	0	0	0	0	12	0	6	0	0	2	1	0	0	0	1
MICALL1	0	15	1	0	8	1	6	0	2	10	0	1	0	0	0	0	0	3	17	0	0	1	1	1	7	0	36	0	0	0	63	0	1	0	4
KDELR3	0	0	0	0	11	1	0	0	0	0	0	0	1	0	0	0	0	0	0	0	0	0	4	24	1	0	0	0	0	0	0	0	0	0	0
DMC1	0	0	22	9	76	5	3	7	96	2	4	1	4	0	0	4	0	2	9	0	7	0	0	95	2	0	4	55	0	42	385	0	9	9	66
HSCB	0	0	0	10	98	53	1	13	164	0	10	6	22	0	7	13	0	1	7	17	7	0	8	65	9	0	1	9	0	51	574	0	2	23	85
TOMM22	21	34	8	0	10	18	11	0	5	11	25	0	22	14	14	0	18	0	40	0	0	30	0	10	58	0	2	0	42	0	36	27	0	0	2
RSPH14	0	0	0	0	0	0	0	0	0	0	0	0	0	0	0	0	0	0	5	0	0	0	0	0	0	0	0	0	0	0	0	0	0	0	0
XBP1	1	18	40	0	21	82	4	42	29	0	6	0	17	0	20	30	0	1	37	0	0	16	39	33	106	0	22	0	0	53	1	19	1	0	124
RTCB	0	29	1	0	1	0	11	15	0	0	19	1	23	0	0	28	0	2	31	0	0	1	0	13	209	0	42	0	0	0	6	24	0	0	3
JOSD1	16	32	0	0	6	18	5	52	10	0	12	0	13	0	9	16	0	0	0	0	0	5	1	4	15	0	0	0	0	0	70	8	1	0	2
GTPBP1	0	2	0	0	7	0	0	6	45	0	0	0	0	0	0	0	0	2	3	1	0	1	74	0	0	0	34	0	1	0	83	6	0	0	21
DNAL4	0	73	22	0	1	3	14	13	11	0	0	0	26	3	9	39	0	0	8	0	0	17	36	11	132	0	0	0	0	35	15	0	0	0	0
C22orf31	0	0	0	0	0	0	0	0	0	0	0	0	0	0	0	0	0	0	0	0	0	0	0	0	0	0	0	0	0	0	5	0	0	0	0
LMF2	0	0	0	0	16	0	12	0	0	0	0	0	0	0	0	0	0	0	0	0	0	0	1	0	1	3	0	0	0	0	0	0	0	0	0
RHBDD3	0	0	1	1	0	0	1	0	0	0	0	0	1	1	2	0	1	0	1	0	0	0	0	1	0	0	0	0	0	0	2	0	1	0	2
APOBEC3D	0	12	0	6	6	0	4	1	0	0	3	0	0	0	0	0	2	0	0	119	0	0	0	1	0	0	0	0	0	1	44	0	0	0	8
BIK	0	0	0	0	0	0	11	0	0	0	0	0	2	0	0	8	0	0	0	0	0	13	52	0	44	0	28	0	0	0	1	49	0	0	0
HMOX1	0	0	14	0	1	0	0	2	0	0	21	0	0	0	0	0	0	0	0	105	0	0	0	0	1	0	54	0	0	0	49	0	30	4	14
NIPSNAP1	145	17	8	1	53	22	17	0	22	0	15	0	7	0	12	1	1	4	46	0	0	2	88	7	46	0	2	0	0	19	57	27	0	0	37
MCM5	5	0	0	10	2	0	0	0	0	0	7	6	5	2	0	9	88	0	0	440	0	0	284	1	51	49	8	58	58	41	52	0	6	0	7
ARSA	0	0	26	0	4	0	0	38	0	0	0	0	0	0	7	0	0	0	0	0	0	0	1	0	17	0	0	0	0	0	0	1	0	0	0
RASD2	0	0	0	0	0	0	5	3	0	0	0	0	0	0	5	0	0	0	0	0	0	6	0	0	61	0	0	0	0	0	50	0	0	0	0
TTLL12	0	12	0	0	3	16	16	34	0	0	5	6	0	13	15	0	29	0	4	0	2	0	1	14	1	0	65	0	0	0	0	0	6	0	31
CBX7	1	0	15	0	7	0	37	0	22	0	0	0	0	0	17	7	0	0	0	0	0	0	157	3	27	1	30	0	0	0	7	0	0	0	11
ACR	0	3	0	0	7	0	0	1	7	0	0	5	0	0	0	0	0	0	0	0	0	0	0	3	3	0	0	0	0	0	20	0	0	0	2
CABP7	0	0	0	0	3	0	0	0	0	0	0	0	2	17	11	0	0	2	1	0	0	0	0	3	1	0	0	0	0	16	0	1	0	0	0
RPL3	2189	1349	1505	667	445	1970	1450	2459	584	251	538	907	1276	1058	851	711	784	224	1764	273	527	1134	9206	1827	8576	94	1174	209	471	1401	1993	2246	873	804	1459
TAB1	0	0	8	0	13	4	20	0	0	0	0	0	0	0	0	0	0	0	6	0	0	0	0	1	0	0	0	0	0	0	30	0	0	0	0
PNPLA5	0	0	0	0	28	0	0	8	17	0	9	10	0	0	0	0	0	0	11	0	0	0	0	10	2	0	3	0	0	26	96	0	0	87	0
PNPLA3	0	0	1	0	31	1	3	10	54	0	3	0	4	0	10	10	1	1	4	0	1	2	0	25	0	0	0	0	0	37	156	0	31	9	11
MYH9	103	4	0	25	72	69	54	25	30	6	75	71	21	21	32	60	33	2	92	1	0	12	67	68	264	0	191	0	70	31	374	94	178	148	48
TXN2	0	13	19	26	79	63	24	50	82	0	16	5	1	11	14	22	8	4	16	0	4	0	36	39	60	0	9	12	4	61	363	62	36	37	105
EIF3D	90	63	11	42	32	111	46	166	8	6	16	96	44	69	24	49	44	1	100	3	1	21	573	106	371	0	61	3	10	87	41	90	29	5	51
PVALB	0	0	2	0	11	0	0	0	0	5	0	2	0	0	0	2	0	0	0	0	0	5	0	0	0	0	0	0	0	51	0	0	0	0	0
UPK3A	30	0	0	0	3	0	0	44	24	0	0	0	0	0	1	0	0	0	8	0	27	4	0	11	17	0	0	0	0	0	2	0	0	0	1
FAM118A	0	10	0	0	9	21	1	0	0	0	0	0	1	0	13	0	0	0	0	0	0	14	5	41	41	1	0	0	0	0	6	0	0	0	2
ST13	222	368	245	278	169	312	295	542	321	172	75	197	246	114	153	34	58	9	257	121	58	206	1013	247	1674	71	376	0	29	249	503	261	228	161	301
IL2RB	0	0	0	0	7	7	0	0	0	0	0	0	0	0	0	0	0	0	0	1	0	0	0	0	0	0	0	0	0	0	7	8	0	0	0
RBX1	46	1	81	0	0	0	51	11	29	0	0	19	15	0	18	0	1	1	32	38	1	33	120	22	117	1	1	1	29	9	40	49	0	91	5
L3MBTL2	0	20	0	19	9	0	12	4	0	0	35	0	0	0	0	9	0	0	5	0	37	27	39	6	52	0	35	0	30	0	27	0	74	0	28
CHADL	0	0	0	0	7	0	0	0	0	0	0	0	0	0	7	0	0	0	0	0	0	0	0	0	0	0	0	0	0	0	0	0	0	0	0
PHF5A	0	49	0	34	17	42	59	45	2	28	22	0	5	34	0	0	0	0	13	1	0	0	127	6	73	0	3	0	1	3	45	2	0	1	16
PMM1	0	0	0	0	0	34	11	0	0	0	0	0	0	10	5	0	0	2	0	0	0	4	0	5	14	0	0	0	0	0	30	0	0	0	5
CERK	0	2	5	13	152	30	0	11	164	1	35	41	10	1	2	27	6	2	8	0	8	0	4	105	5	1	6	28	0	59	657	31	34	42	136
ZBED4	0	9	0	16	18	0	1	18	3	0	13	0	1	0	0	11	10	0	0	0	0	5	0	0	0	1	32	0	0	8	47	11	0	0	29
HDAC10	0	0	0	0	6	24	0	0	0	0	0	0	0	0	0	0	0	0	0	0	0	0	0	0	39	0	23	0	0	0	0	0	0	0	0
RIPK3	0	0	0	0	4	0	3	0	1	0	0	0	6	0	0	0	0	0	0	0	0	0	0	0	8	4	0	0	0	0	0	0	0	0	0
PAPOLA	230	149	88	0	43	47	120	222	106	64	43	80	124	30	53	12	0	10	121	1	195	139	182	179	822	1	128	0	1	202	226	80	19	95	29
NID2	0	0	0	0	0	0	1	0	0	0	0	0	0	0	0	0	0	0	0	0	0	0	0	0	0	0	0	0	0	0	4	0	0	0	0
SNAPC1	19	33	11	67	241	54	7	27	418	6	20	1	18	2	7	80	13	9	6	31	24	48	88	295	69	8	7	19	1	53	1289	15	18	23	192
SUPT16H	3	53	2	65	50	11	32	26	61	2	1	109	29	0	13	1	3	0	47	4	84	34	31	67	167	1	121	0	14	1	170	31	1	8	3
FKBP3	134	310	37	48	29	172	76	62	12	8	37	34	100	19	6	22	17	2	94	0	6	68	210	111	507	0	43	0	39	19	19	85	7	85	60
CTSG	0	0	0	0	9	0	0	0	0	0	0	0	0	0	0	0	0	0	0	0	0	0	0	0	0	0	1	0	0	0	0	0	0	0	0
GZMH	0	4	7	41	0	0	0	0	0	0	0	0	7	0	0	12	8	0	0	0	166	0	17	0	0	2	5	12	0	0	9	44	0	0	0
GZMB	0	0	0	0	0	0	0	0	0	0	0	0	0	0	0	0	0	0	0	0	0	0	0	0	0	0	0	0	3	1	0	0	0	0	0
SOS2	51	129	77	35	12	136	36	145	102	2	25	31	21	10	22	36	1	2	4	0	0	55	103	86	323	0	43	0	169	146	47	56	55	65	24
CDKL1	0	39	0	0	27	0	0	17	0	0	0	0	0	4	21	0	0	0	0	0	0	0	0	1	83	0	32	0	0	12	1	0	0	0	0
PYGL	0	28	0	0	0	0	22	0	12	0	5	1	13	30	29	0	0	0	2	192	0	0	1	1	38	0	0	1	0	0	0	0	25	0	0
GNPNAT1	101	31	25	0	53	3	21	61	75	0	28	0	43	12	16	1	0	13	53	0	11	7	0	61	114	0	19	9	0	24	238	32	0	7	74
CNIH1	3	17	6	0	27	1	18	35	28	0	25	21	1	30	0	0	0	1	4	0	38	10	1	18	55	0	1	0	0	0	44	0	0	0	17
CGRRF1	0	0	0	0	0	0	0	2	0	0	0	11	7	0	0	0	0	0	0	14	0	3	42	18	2	0	6	0	0	114	21	1	0	0	0
ATP6V1D	90	1	23	9	35	80	54	23	15	0	7	26	18	44	16	0	1	1	50	0	16	5	64	0	214	0	20	78	32	55	23	39	60	0	27
C14orf105	3	0	0	4	148	45	11	0	131	1	81	10	10	1	1	44	12	0	35	0	13	6	0	103	21	10	4	185	0	6	781	0	16	3	51
PLEK2	0	0	0	0	0	0	1	0	0	0	0	0	0	0	0	0	0	0	0	0	0	0	0	0	11	0	0	0	0	0	0	0	0	0	0
PIGH	14	13	3	0	0	0	10	5	0	0	0	0	22	6	20	0	0	0	0	0	17	16	26	24	70	15	0	0	0	35	0	22	0	0	0
PSMA3	13	59	1	0	0	0	19	25	0	0	16	0	31	30	0	0	0	0	20	0	0	2	1	1	84	0	0	0	2	64	0	26	1	0	11
TMED8	9	3	13	26	80	77	15	9	139	0	24	2	26	0	12	32	12	0	2	0	0	4	6	50	122	0	10	0	0	37	273	24	13	46	60
SAMD15	0	0	0	0	0	77	1	0	42	0	11	1	8	0	0	0	29	0	0	0	0	0	0	0	18	0	0	0	0	0	8	0	0	0	2
AHSA1	38	0	3	0	2	10	10	64	0	4	0	0	6	0	10	1	47	4	2	5	0	22	0	10	63	0	31	0	0	168	14	116	10	0	36
ISM2	0	0	0	0	0	0	11	0	0	0	0	0	0	7	2	0	0	0	0	0	0	3	1	0	15	0	0	0	0	0	17	0	0	0	19
SPTLC2	1	12	0	18	488	57	21	21	648	0	34	27	14	10	0	34	4	7	23	3	12	18	5	321	51	1	25	80	1	305	1949	10	39	47	230
ALKBH1	35	0	0	0	0	0	0	22	0	0	0	0	1	0	0	0	0	0	0	0	0	0	0	0	17	0	0	0	0	0	31	0	0	0	0
CHGA	2	12	1	1	10	1	2	5	9	0	4	22	0	2	1	32	1	3	12	0	0	11	2	23	11	0	2	2	1	0	37	2	4	0	3
DHRS7	68	233	174	3	20	52	64	125	0	0	0	0	69	42	69	34	61	6	111	102	0	118	555	105	537	0	138	0	0	32	115	1	19	0	154
SIX4	0	11	14	0	40	0	0	10	0	0	0	0	8	0	0	0	0	0	26	1	0	0	32	2	0	0	35	0	0	0	102	0	0	58	8
SLC10A1	0	0	0	0	0	0	0	0	0	0	0	0	0	0	0	0	0	0	0	0	0	0	1	0	0	0	0	0	0	0	1	0	0	0	0
EIF5	66	36	41	3	40	130	110	137	231	42	108	143	86	11	52	0	47	2	107	0	7	37	65	141	425	0	74	0	59	18	112	100	10	204	70
ZFYVE21	0	1	0	24	1	8	11	0	19	0	11	0	8	5	14	0	0	0	16	0	6	6	0	35	38	0	0	0	0	0	0	65	17	0	8
BDKRB1	3	0	0	0	0	0	0	0	0	0	0	0	0	0	0	0	0	3	0	0	0	0	0	0	0	0	0	0	0	0	0	0	0	0	0
VRK1	0	0	44	0	5	0	24	1	0	0	0	0	0	0	7	46	1	1	19	92	41	1	0	0	23	0	25	0	0	2	0	1	0	0	3
APEX1	37	0	4	0	8	52	3	41	1	14	0	0	36	26	42	0	0	3	52	0	0	22	105	1	270	0	33	0	0	37	3	45	28	0	76
EFS	72	0	1	0	51	0	7	1	0	0	0	0	6	7	8	0	77	0	0	0	0	0	0	6	0	0	0	0	0	56	2	0	0	0	2
NFKBIA	0	35	21	25	50	0	0	28	0	0	0	11	0	32	8	0	66	1	28	1	1	10	123	10	88	0	11	20	41	185	37	0	28	1	24
BRMS1L	0	0	0	0	1	5	9	0	0	0	0	0	0	0	5	0	0	0	1	0	0	0	0	14	55	0	19	0	0	0	1	6	0	0	17
PNN	202	239	177	144	47	176	79	261	245	25	201	74	82	41	56	123	86	1	125	1	102	58	519	319	399	3	220	0	240	504	123	217	292	159	48
CYP24A1	0	0	0	0	2	1	0	0	0	0	0	0	0	0	0	0	0	0	16	0	0	3	0	0	0	0	0	0	0	27	1	0	0	0	0
PTPRA	12	0	0	0	6	2	17	13	0	8	8	0	5	0	18	0	0	0	5	0	0	25	0	64	70	0	7	0	0	1	27	0	0	1	13
NSFL1C	0	17	23	0	25	4	57	39	9	0	19	0	27	0	16	7	0	3	13	0	3	30	10	16	65	0	5	0	0	67	74	0	29	15	13
ZFP64	0	0	26	0	9	0	11	30	0	0	3	0	0	0	2	0	0	0	22	2	0	0	0	1	7	0	0	0	0	0	39	8	0	0	8
PYGB	0	0	38	0	28	6	43	48	76	0	5	0	8	0	15	0	0	1	52	0	48	31	79	1	135	1	0	0	95	1	119	31	0	0	60
PROCR	0	0	0	0	0	0	0	1	0	0	15	0	0	0	0	0	0	0	0	0	0	0	7	0	0	0	0	0	0	0	0	0	0	0	0
R3HDML	0	0	0	0	5	1	0	26	0	0	0	0	2	0	0	0	0	0	0	3	0	1	0	7	1	0	1	0	0	10	49	0	0	0	0
SALL4	0	0	0	0	13	0	0	0	0	0	0	0	0	0	19	0	0	0	1	0	0	0	0	2	1	19	0	0	0	0	18	0	0	0	1
CSTF1	0	0	1	0	16	1	21	26	1	0	0	0	6	15	0	0	0	0	21	13	9	0	0	1	15	0	3	0	0	0	51	19	1	4	16
TPD52L2	0	0	0	0	37	43	0	9	0	0	1	0	10	0	44	0	0	0	12	0	0	8	55	0	50	0	0	0	0	0	0	0	0	0	3
CTSZ	34	0	0	0	2	0	0	16	13	26	3	4	0	0	0	0	2	1	17	74	11	0	113	0	44	20	0	0	0	67	15	29	15	0	26
TUBB1	0	0	0	0	7	1	0	4	0	0	0	3	0	0	0	0	0	2	0	0	0	0	0	0	11	0	0	0	0	0	22	0	0	0	0
BIRC7	0	3	2	0	12	1	3	3	5	0	9	0	0	2	1	0	0	0	1	0	1	0	8	2	7	0	0	0	0	5	4	0	1	0	0
UBOX5	1	4	0	0	116	22	14	8	136	2	22	8	5	2	0	7	1	4	11	22	13	0	2	95	20	0	2	6	2	77	572	0	2	17	71
EEF1A2	110	0	14	0	0	0	6	11	30	0	0	0	19	4	11	0	0	0	7	0	0	23	184	0	174	0	0	0	0	0	88	7	1	0	8
SRMS	0	0	0	0	1	0	0	0	0	0	0	0	0	0	0	0	0	0	0	0	0	0	0	0	0	1	0	0	0	0	2	0	0	0	27
TRIB3	0	0	0	11	28	3	0	2	68	2	4	2	0	1	8	4	1	1	4	3	2	0	0	45	11	0	1	3	1	21	241	0	5	13	22
MACROD2	0	120	0	0	28	50	8	0	1	0	0	7	0	1	5	0	0	3	1	1	0	26	180	17	103	0	0	47	3	0	8	0	0	0	0
RSPO4	0	0	0	0	16	0	0	0	0	0	0	0	0	0	0	0	0	0	0	0	0	0	0	0	0	0	0	0	0	0	29	0	0	0	0
PROKR2	0	0	0	0	0	0	0	0	0	0	0	0	0	0	0	0	0	0	0	0	0	0	0	0	0	0	0	0	0	0	0	0	0	0	0
FERMT1	0	0	0	0	43	95	8	9	0	0	1	27	6	0	1	0	0	0	7	0	0	0	42	76	36	0	0	0	0	157	0	0	0	59	0
TM9SF4	0	0	0	11	27	0	14	0	1	0	0	0	7	0	0	25	0	0	0	0	10	0	0	0	27	0	0	0	0	0	37	0	0	0	0
TLDC2	0	1	0	0	0	1	0	1	0	0	0	2	0	0	1	0	0	0	1	0	0	2	11	1	4	0	1	0	0	28	0	0	0	0	1
SNTA1	40	0	1	0	0	0	1	0	0	0	0	0	14	0	0	0	0	0	10	0	0	0	11	7	0	1	0	0	0	10	1	0	0	5	14
OXT	60	0	0	0	0	0	2	0	0	0	0	0	0	0	0	0	0	0	0	0	0	0	0	0	0	0	0	0	0	0	0	0	0	0	0
CHMP4B	129	315	30	127	66	202	100	51	19	88	38	173	74	51	35	120	6	8	95	0	0	27	312	76	560	0	122	0	45	311	221	56	25	36	44
LBP	0	0	0	0	14	0	0	6	0	0	15	0	0	0	0	0	0	0	0	0	0	0	0	0	0	0	0	0	0	0	0	0	0	0	0
SLC32A1	0	0	0	0	0	0	0	6	0	0	0	0	0	0	10	0	0	0	0	0	0	0	0	2	0	0	0	0	0	0	0	0	0	0	1
CST4	0	0	0	0	0	0	0	0	23	0	0	0	0	0	0	0	0	0	0	0	0	0	0	0	0	0	0	0	0	0	0	7	0	0	0
SPINT3	1	0	0	0	0	0	0	0	0	0	0	0	6	0	0	0	0	0	0	0	0	0	0	0	6	0	0	0	0	0	0	0	0	0	0
PIGU	0	1	0	0	0	0	0	0	7	0	0	0	0	0	0	0	0	0	0	0	0	5	0	0	0	0	0	0	0	0	0	0	0	0	0
APMAP	0	0	0	31	0	0	0	0	0	0	0	0	14	0	0	0	0	0	0	0	0	1	4	0	1	0	7	0	0	0	0	1	0	0	0
TXNL1	37	128	12	24	382	135	60	41	297	15	114	56	66	15	2	119	19	5	23	22	86	15	61	261	220	66	18	73	77	360	1960	20	7	76	282
MYL12A	13	9	0	0	46	68	58	143	0	32	46	16	14	0	33	59	30	2	10	96	46	67	195	50	338	0	46	0	45	107	178	32	28	98	103
RNF125	4	61	62	3	260	43	2	10	272	2	27	4	8	36	4	34	7	3	19	34	8	7	34	125	42	2	5	11	2	38	809	5	0	22	129
SLC25A43	0	0	0	0	1	0	0	17	0	0	0	0	13	1	0	0	0	0	2	0	0	9	0	1	28	0	0	0	0	0	45	12	0	0	1
H2BFWT	0	0	0	0	0	0	0	0	0	0	0	0	0	0	0	0	0	0	0	0	0	0	0	0	0	0	0	0	0	0	0	0	0	0	0
MXRA5	0	0	0	0	0	0	6	29	0	0	17	3	11	26	2	0	0	1	8	115	20	7	0	0	9	0	1	0	0	0	11	0	0	0	22
PSMD10	67	0	0	0	5	13	16	0	0	0	0	0	16	0	0	0	0	1	6	0	4	0	0	0	60	0	41	0	0	0	1	0	0	0	26
STS	46	0	4	0	2	46	14	64	43	1	2	20	4	4	15	5	13	1	42	0	3	8	215	25	96	0	26	0	0	42	25	17	69	69	0
PGRMC1	0	9	0	0	0	0	5	0	0	0	0	0	0	0	0	0	0	1	10	0	0	7	0	0	20	0	0	0	0	0	30	0	0	39	9
RHOXF1	0	0	0	0	0	0	0	0	0	0	0	0	0	0	0	0	0	0	0	0	0	0	0	0	0	0	0	0	0	0	0	0	0	0	0
NXT2	1	0	0	0	0	0	1	0	0	0	0	0	0	0	1	0	0	0	9	0	0	0	0	15	2	0	0	0	0	0	36	0	0	0	2
GUCY2F	0	0	0	0	0	0	0	0	0	0	0	0	0	0	0	0	0	0	0	0	0	0	0	0	0	0	0	0	0	0	0	0	0	0	0
TLR8	0	0	0	0	0	0	1	0	0	0	0	0	0	0	0	0	39	8	2	0	0	0	0	0	0	0	0	0	0	0	61	0	0	0	1
PAGE4	0	0	0	0	0	0	0	0	0	0	0	0	0	0	0	0	0	0	0	0	0	0	0	0	0	0	0	0	0	0	6	0	0	0	0
GLRA2	0	0	0	0	13	0	0	0	1	0	0	0	0	0	0	3	1	0	1	0	3	0	0	1	0	0	0	0	0	0	31	0	34	0	0
F9	0	0	0	0	6	0	0	0	0	0	0	37	0	0	10	0	0	0	0	0	52	0	0	0	0	0	0	0	0	0	9	0	0	0	0
ABCD1	1	2	0	0	24	0	0	22	3	0	0	0	0	8	25	0	0	0	10	1	0	0	3	1	19	109	0	0	0	0	9	1	0	0	2
KCND1	0	0	0	0	0	0	5	0	0	0	0	0	0	0	0	0	0	0	0	0	0	0	0	1	19	0	0	0	0	0	29	0	0	0	0
FMR1	145	70	46	5	28	240	42	111	19	42	36	23	14	35	19	0	41	4	45	0	2	37	144	109	103	0	69	0	13	155	61	15	1	3	2
PQBP1	0	0	0	0	2	0	9	0	0	0	0	0	13	0	6	0	39	0	0	0	0	0	0	1	55	0	0	0	0	0	3	0	0	0	1
PCSK1N	59	36	0	2	12	43	27	68	0	23	61	4	22	30	61	64	15	1	19	140	1	12	174	50	172	0	93	0	47	248	73	21	189	23	31
RAB40AL	0	0	1	0	1	1	0	0	1	0	0	1	0	0	1	0	0	1	0	0	0	0	0	7	1	0	0	0	0	0	2	0	0	0	3
GPR50	0	0	0	0	3	0	0	0	0	0	0	0	0	0	0	0	0	0	0	0	0	0	0	0	0	0	0	0	0	0	3	0	0	0	0
RP2	0	0	0	0	14	60	15	0	0	0	0	1	1	1	0	0	0	1	0	0	0	0	0	0	3	0	0	0	0	0	1	0	1	0	24
PIN4	5	22	0	48	11	0	16	0	0	0	0	0	17	9	0	0	0	0	17	0	0	24	1	0	79	0	0	0	0	61	0	0	0	0	6
ITIH6	0	0	0	0	0	0	1	0	39	0	0	0	0	0	0	0	0	0	0	0	0	0	0	0	0	0	0	0	0	147	41	0	0	0	4
MLNR	0	0	0	0	0	0	0	0	0	0	0	0	0	0	0	0	0	0	0	0	0	0	0	0	0	0	0	0	0	0	0	0	0	0	0
SGCG	0	0	0	0	0	0	0	0	0	0	0	0	0	0	0	0	0	0	0	0	63	0	0	13	0	0	0	0	0	0	0	0	0	0	0
DHRS12	4	18	0	0	0	0	6	0	0	0	0	0	5	0	0	0	0	0	1	0	0	27	1	0	6	0	13	0	0	60	54	0	0	0	0
OLFM4	0	24	0	0	0	0	2	0	0	18	0	0	0	0	0	0	0	0	0	0	0	0	0	32	0	0	1	0	0	21	48	0	0	0	14
NTHL1	0	0	0	0	0	0	0	50	0	0	0	0	0	0	0	0	0	0	4	0	0	0	0	0	1	0	0	0	0	0	0	0	32	0	11
ZNF263	0	0	0	0	0	43	4	0	0	0	0	0	4	0	3	0	0	0	14	0	0	0	1	0	23	0	16	0	0	0	6	2	0	0	17
MMP2	0	1	1	0	8	3	5	2	7	1	0	0	5	1	4	9	4	0	1	0	0	1	1	0	30	1	0	0	0	0	18	2	3	0	4
C16orf70	0	0	0	13	0	0	18	1	0	0	4	27	0	0	7	1	0	1	0	0	0	6	0	0	51	0	0	0	0	0	0	0	0	0	1
CORO1A	0	0	0	0	7	0	0	0	0	0	15	0	0	0	0	0	0	1	0	2	14	0	0	0	0	0	0	0	0	24	0	0	0	16	0
MT4	0	0	0	0	2	0	0	0	0	49	0	0	0	0	0	0	0	0	26	0	0	0	0	0	0	0	0	0	0	0	0	0	0	0	0
NUTF2	59	27	12	57	4	0	37	55	69	0	1	1	45	17	31	0	32	5	0	50	6	2	161	17	160	0	4	0	69	0	33	22	22	0	50
CBLN1	0	0	0	0	8	0	0	0	0	0	0	0	0	0	3	0	0	0	25	0	0	0	0	0	35	0	0	0	0	0	1	33	0	0	0
ARL2BP	62	3	1	0	14	0	14	38	0	0	3	0	12	0	0	0	0	0	1	0	0	9	5	48	46	0	0	0	0	0	57	0	0	0	39
CCL22	0	0	0	0	6	0	2	0	1	0	0	0	0	1	0	0	11	1	5	2	0	0	0	24	0	0	0	0	0	0	14	0	0	0	0
CCL17	0	0	0	0	2	0	0	0	0	0	0	0	0	0	0	0	0	0	0	0	0	0	0	0	0	0	0	0	0	0	0	0	0	0	0
POLR2C	37	22	0	1	1	15	11	57	0	0	0	11	7	9	1	3	0	1	9	10	0	13	0	56	93	0	1	0	0	0	64	18	0	0	0
MMP15	0	0	0	0	2	0	0	0	0	63	0	1	0	0	0	0	48	0	0	1	0	0	0	0	0	0	0	0	0	0	1	0	0	0	0
USB1	0	1	0	0	1	0	0	23	21	0	0	0	0	0	0	0	0	0	0	0	78	0	0	0	26	0	0	0	0	0	8	0	0	0	0
CCDC113	0	1	0	0	14	46	7	36	43	0	2	100	0	0	0	0	38	1	3	0	0	6	0	8	42	0	1	0	0	1	72	2	39	0	4
PRSS54	0	0	0	0	0	0	0	0	0	0	0	17	9	0	0	0	0	0	0	0	0	3	0	0	0	0	0	0	0	0	1	0	1	0	0
NME3	0	9	32	0	9	1	17	0	0	0	7	0	0	0	22	13	7	0	17	160	0	16	195	0	25	0	1	0	1	21	3	0	0	8	3
PSMD7	72	204	111	25	64	232	88	146	17	0	82	112	86	39	60	65	105	8	149	190	62	22	874	27	877	0	138	65	18	336	94	147	65	21	94
SMPD3	14	33	0	0	69	4	0	37	13	10	0	4	0	0	23	0	0	0	22	7	78	0	0	2	0	0	0	35	0	45	57	72	0	37	0
PLA2G15	0	0	0	0	0	0	0	0	0	14	17	0	0	0	3	0	0	0	0	40	0	0	0	0	0	1	0	0	0	0	0	0	0	0	6
FA2H	0	0	0	0	7	0	0	0	0	0	0	0	0	0	5	0	0	0	0	0	0	0	0	0	0	0	0	0	0	0	1	0	0	0	0
CMC2	1	55	26	24	331	31	16	106	430	22	14	125	8	24	13	31	17	7	35	16	101	8	170	158	112	2	31	31	0	117	1368	40	8	38	214
PDIA2	0	0	0	0	0	0	0	0	0	0	0	0	0	0	0	0	69	0	0	0	0	0	0	0	0	0	0	0	0	0	0	0	0	0	0
ARHGDIG	0	0	0	0	29	0	0	0	1	0	0	0	0	0	0	0	0	1	0	0	0	0	0	0	0	0	0	0	0	0	60	0	0	0	0
HSDL1	36	0	0	0	4	0	0	20	0	0	0	0	0	0	8	0	0	0	15	0	0	0	0	0	21	0	0	0	0	25	84	0	0	0	2
WFDC1	0	0	0	0	0	0	0	0	0	0	0	0	0	0	0	0	0	0	7	0	0	0	0	0	0	0	0	0	0	0	0	0	0	0	0
ZNF500	3	20	2	3	124	21	5	7	112	0	30	1	5	0	0	17	1	3	5	5	4	9	32	59	94	0	1	14	0	70	430	8	27	7	46
RHBDL1	0	0	0	0	0	0	0	0	0	0	0	0	0	0	0	0	0	1	0	0	0	0	0	0	0	0	0	0	0	0	0	0	0	0	0
CRYM	0	2	0	0	20	48	6	0	0	0	0	92	0	0	28	30	0	1	38	0	0	0	7	1	53	1	51	0	1	1	13	37	2	2	5
CAPN15	0	0	1	0	2	0	1	2	0	0	16	0	0	1	28	1	37	0	0	0	0	2	1	0	5	0	34	0	1	0	3	0	0	0	1
AQP8	0	0	0	0	0	0	0	0	0	0	0	0	0	0	0	0	0	0	0	0	0	0	0	0	0	0	0	0	0	0	0	0	0	0	0
USP31	0	0	6	0	13	0	21	1	0	0	4	23	40	10	18	0	0	5	27	0	0	11	48	29	1	0	1	1	1	0	45	0	0	0	11
TOX3	0	0	0	0	8	67	13	0	13	0	49	0	0	0	9	0	0	0	9	0	0	14	61	2	23	0	25	0	58	0	42	0	0	78	1
MAZ	54	141	5	23	53	27	106	80	48	40	6	0	42	38	49	3	3	8	93	1	0	26	171	46	424	1	61	3	1	41	136	108	1	2	102
CDIPT	3	0	1	0	3	0	31	47	0	0	0	0	0	0	6	0	39	0	3	0	0	0	0	0	18	0	0	0	0	0	15	0	0	0	2
C16orf88	0	32	40	15	391	21	62	92	269	38	63	18	53	4	5	111	29	4	51	41	23	0	149	266	167	0	94	10	86	193	1656	6	10	26	176
AQP9	0	15	0	0	9	0	0	0	0	0	0	0	0	0	0	0	0	0	0	0	0	7	0	3	0	0	0	0	0	0	14	0	0	0	0
CSK	7	2	0	2	37	2	7	0	3	0	10	0	8	0	6	2	0	1	8	0	0	0	0	0	41	1	0	0	0	0	9	5	3	0	22
MTFMT	0	0	0	0	54	0	0	0	0	0	0	0	0	0	0	2	0	2	7	0	0	0	0	3	23	0	0	0	0	0	8	15	0	0	9
RASL12	0	0	1	0	3	0	0	0	0	0	0	0	1	0	0	0	0	0	0	0	0	0	0	0	0	0	1	0	0	0	2	0	0	0	0
CTSH	14	0	0	0	4	0	12	0	1	0	0	0	0	0	8	12	0	0	10	0	0	28	0	0	31	0	0	0	4	0	27	26	0	5	2
EHD4	1	7	0	61	91	16	33	53	134	57	64	45	22	35	5	39	0	8	76	0	0	36	0	60	101	0	56	0	2	106	257	22	48	82	14
TGM5	0	0	0	0	0	0	0	0	0	0	14	0	0	0	0	0	0	0	0	0	0	0	0	24	0	0	0	0	0	0	0	0	0	0	3
SCG3	0	0	0	11	2	0	0	0	0	0	0	43	0	0	0	0	0	0	0	0	0	0	0	0	1	0	0	0	0	0	47	0	0	0	0
DNAJC17	0	0	30	1	604	101	4	108	292	66	28	45	53	102	214	152	139	15	43	9	226	6	173	137	48	577	90	45	3	451	2337	58	52	131	255
RHOV	17	11	19	7	13	4	19	77	19	0	12	10	14	2	13	6	8	3	36	0	34	12	15	36	65	0	38	0	0	139	53	1	1	80	26
VPS18	0	0	0	0	1	0	0	0	0	0	0	0	0	1	6	3	9	0	1	0	0	0	0	0	0	0	2	0	0	59	9	0	0	1	0
OIP5	0	0	0	0	0	0	0	0	0	0	0	0	0	0	0	0	0	0	0	0	94	0	0	11	0	0	0	10	0	0	29	1	0	0	25
BLOC1S6	97	157	44	26	349	110	137	298	258	31	123	117	113	19	94	95	37	11	112	129	63	91	449	254	641	1	122	76	10	245	1427	130	58	19	366
EXTL3	1	0	0	0	17	33	1	0	0	0	13	0	1	0	5	0	1	0	0	0	0	0	0	4	0	0	0	0	0	0	37	6	0	86	20
AGO2	0	4	0	3	46	15	16	11	7	0	2	0	14	5	16	0	7	3	8	0	0	21	102	44	58	0	2	0	0	0	83	2	1	1	6
PAG1	8	23	11	13	266	16	1	43	261	0	20	12	5	7	7	88	5	3	21	32	105	1	9	144	21	0	12	22	3	137	1158	4	7	53	93
TG	0	0	0	0	0	0	0	0	0	0	21	0	0	0	0	0	0	0	0	0	0	0	0	0	0	0	0	0	1	0	0	0	0	0	0
BRF2	0	0	0	0	0	0	1	0	1	0	0	0	2	0	0	0	0	0	21	0	0	19	0	1	28	0	0	0	0	0	0	0	0	0	17
ZFAND1	0	4	0	0	15	4	18	39	0	0	0	0	0	76	1	0	0	0	16	0	0	26	1	2	89	0	0	0	0	1	88	2	1	0	7
RP1	0	0	0	0	0	0	0	0	0	0	28	0	0	0	0	0	0	0	0	0	0	0	0	0	0	0	0	0	0	0	94	0	0	0	9
RIPK2	0	0	0	0	12	48	32	23	0	0	0	10	10	0	0	0	0	3	3	0	0	0	0	33	41	0	22	0	0	0	83	0	0	0	19
CPQ	0	39	0	0	7	0	4	0	0	0	11	18	0	0	0	0	0	0	0	0	0	0	0	19	0	0	0	0	0	1	3	0	0	0	0
SFRP1	2	0	0	0	0	0	1	0	72	0	0	0	1	0	0	0	0	0	0	0	0	1	0	0	55	0	29	0	1	3	60	0	0	0	0
PLAT	0	0	0	0	0	36	0	0	0	0	2	0	0	0	0	2	0	0	0	0	0	0	0	0	0	0	0	0	0	1	53	0	0	0	0
DKK4	0	0	0	0	0	0	0	0	0	0	0	0	0	0	0	0	0	0	0	0	0	0	0	0	0	0	0	0	0	0	0	0	0	1	0
GDAP1	60	47	0	0	0	2	0	0	0	0	0	0	0	0	0	0	0	0	6	0	0	0	0	0	17	0	0	0	0	36	0	0	1	0	0
EIF3E	138	140	105	2	14	93	48	106	5	33	29	67	58	57	52	40	41	8	71	0	0	49	414	77	295	0	90	0	17	101	16	84	10	0	155
EMC2	55	64	46	72	54	66	21	41	0	29	1	42	21	0	27	0	0	3	40	0	0	4	66	47	248	0	73	0	76	55	86	11	30	0	0
STMN2	1	0	0	2	4	0	0	0	0	0	0	0	0	0	0	0	0	0	0	0	0	0	0	0	0	0	0	0	0	0	0	0	0	0	0
CHRAC1	1	0	0	0	11	0	19	11	2	1	0	1	20	34	5	1	25	0	0	0	0	31	0	45	47	0	0	0	0	0	24	7	0	1	17
GML	0	0	0	0	5	0	0	0	0	0	0	0	0	0	0	0	0	0	0	0	0	0	0	0	0	0	0	0	0	0	0	0	0	0	0
PYCRL	12	10	3	2	162	5	1	1	71	0	5	18	1	0	0	2	1	5	6	2	2	0	9	57	32	0	1	3	0	81	542	15	2	7	47
MTMR9	0	0	0	2	97	3	36	0	82	0	17	58	11	0	0	29	5	3	10	2	5	0	130	24	58	0	82	0	0	22	190	79	0	48	23
DCTN6	3	0	0	16	0	0	9	61	0	0	0	0	6	4	1	0	0	2	14	0	0	2	0	4	5	0	0	0	0	0	0	0	28	0	16
GSR	13	53	0	51	48	27	81	14	127	0	41	20	15	66	36	7	36	1	44	6	0	11	108	183	301	0	106	0	0	13	425	71	57	7	49
TNFRSF10A	0	1	0	1	25	23	1	0	1	0	0	0	0	0	1	17	0	0	0	0	0	0	0	13	0	0	0	53	0	0	102	0	0	3	0
PPP2CB	61	7	0	50	6	10	22	27	10	0	12	7	24	10	37	0	1	4	19	37	6	11	71	83	243	1	35	0	54	110	36	28	7	0	92
NEFM	0	76	40	2	52	22	21	21	4	40	0	56	2	3	3	4	14	0	3	0	12	23	4	30	26	0	6	3	7	75	34	0	15	0	6
KCTD9	90	0	15	0	19	28	60	0	39	36	85	18	3	0	1	0	2	0	18	0	0	20	2	66	182	0	82	0	27	50	93	163	36	0	25
EXOSC5	1	0	0	0	0	0	0	2	15	0	0	0	0	0	0	0	0	0	9	0	0	0	0	0	2	0	0	0	0	0	0	0	0	0	0
PNPLA6	0	0	0	0	0	0	0	0	0	12	0	0	0	0	0	36	0	0	0	0	0	0	0	17	0	0	28	0	45	0	0	0	0	0	18
PLAUR	0	0	0	0	36	0	0	0	27	0	0	0	0	0	0	0	0	0	0	0	0	11	0	0	4	0	0	0	25	31	0	0	0	0	24
PAF1	28	0	3	6	6	0	36	48	0	0	0	13	35	1	3	0	9	2	1	0	1	28	4	0	38	0	2	0	0	39	59	18	9	11	16
CYP4F3	0	10	0	0	155	12	0	8	124	0	24	0	0	25	0	32	0	1	3	1	1	0	0	59	1	0	0	31	0	51	653	0	10	0	71
ZNF180	0	42	0	0	0	0	28	0	8	0	0	0	26	0	0	0	0	0	2	0	0	23	0	0	12	0	0	0	0	0	11	2	5	80	3
TULP2	0	0	0	0	3	0	0	0	0	0	0	0	0	0	0	0	0	0	7	0	0	0	0	0	0	0	0	0	0	0	0	0	0	0	0
DHDH	0	0	0	0	0	0	0	0	0	0	0	0	0	0	0	0	0	0	0	0	0	0	0	1	22	0	0	0	67	0	1	0	0	0	1
ECH1	5	45	17	44	19	16	54	137	83	29	26	51	59	0	33	48	1	1	79	0	0	14	82	59	266	0	55	0	40	207	14	143	0	9	26
HNRNPL	0	1	5	0	27	90	14	21	4	0	0	10	33	25	16	0	0	1	22	0	2	2	36	57	110	0	15	0	0	34	25	15	14	0	56
LHB	0	0	0	0	0	0	0	0	0	0	0	0	0	0	0	0	0	0	0	0	0	0	0	0	0	0	0	0	0	0	0	0	0	0	0
SARS2	0	0	14	13	3	13	9	18	21	0	0	31	2	0	29	0	4	2	0	0	0	0	0	0	0	22	33	0	1	1	18	3	35	24	3
KCNA7	1	7	2	41	350	53	8	42	349	2	43	5	13	3	2	61	12	2	13	12	29	0	6	219	20	18	7	20	1	232	1582	2	15	41	234
RELB	0	0	0	0	1	0	22	0	0	10	0	0	10	0	10	0	0	0	20	0	0	0	0	0	92	0	0	0	0	0	0	24	0	0	20
PPP1R37	31	33	0	32	6	4	13	37	76	0	48	0	6	1	5	0	1	0	17	0	0	2	8	12	10	0	49	0	0	0	26	0	0	0	1
CKM	0	0	0	0	11	0	0	0	0	0	0	0	0	0	8	0	0	0	0	0	0	0	30	0	0	0	0	0	0	0	3	0	11	0	19
SLC17A7	0	0	0	0	11	0	0	0	2	0	30	0	9	0	0	0	65	0	0	0	0	0	0	0	0	0	0	0	0	0	1	0	0	0	0
RNASEH2A	22	0	0	0	17	0	0	13	0	0	0	0	0	0	0	0	0	0	0	0	0	0	0	2	2	0	0	7	0	23	40	0	0	0	38
SF3A2	0	0	0	0	1	0	1	2	0	1	0	0	18	0	0	4	0	0	0	0	0	0	35	0	0	0	3	0	0	0	1	0	4	0	0
AMH	0	0	4	0	0	0	0	0	0	0	0	0	0	0	0	0	0	0	0	0	0	0	0	0	0	0	0	0	0	0	0	0	0	0	0
DKKL1	0	0	0	0	0	0	0	0	0	0	0	0	0	0	0	0	0	0	0	0	0	0	0	0	0	0	0	0	0	0	0	0	0	0	0
RETN	2	5	2	0	1	0	0	0	4	2	1	0	0	0	0	1	0	0	1	0	3	0	7	1	3	0	0	0	0	0	1	1	0	0	0
RSPH6A	0	1	0	0	8	1	0	1	0	0	1	0	0	3	0	0	0	0	3	0	0	1	0	7	1	0	1	0	0	1	8	0	2	0	0
AES	363	323	234	96	74	263	362	522	282	102	167	153	168	101	191	227	20	7	250	48	2	292	2108	260	1909	54	191	0	283	484	282	370	180	122	260
SGTA	0	15	0	0	6	25	0	0	0	0	0	48	9	0	2	0	2	3	6	0	0	0	0	4	36	0	1	0	0	0	51	12	33	81	34
SNAPC2	14	32	0	0	21	0	0	41	0	0	0	23	0	17	5	2	0	0	38	0	0	7	5	3	0	0	0	0	0	25	0	0	0	0	0
C19orf44	0	0	0	0	0	0	2	0	1	0	0	0	0	0	13	0	0	0	0	0	0	0	0	23	14	0	0	0	0	0	0	0	0	0	7
CYP4F2	0	0	0	0	2	0	0	0	0	20	10	0	0	0	0	25	0	0	0	0	0	0	0	0	0	0	5	0	0	16	0	0	0	0	0
EPHX3	0	0	0	0	0	0	0	0	0	1	0	0	0	0	0	0	0	0	0	0	0	0	0	0	0	0	0	0	0	0	0	0	0	0	0
LGALS13	0	24	0	0	0	0	14	6	0	0	9	0	0	0	0	0	0	0	0	0	0	0	0	0	10	0	22	62	0	10	0	0	0	0	0
FBL	0	13	17	0	9	50	12	9	3	18	0	44	16	1	28	0	13	0	38	2	5	9	163	17	87	0	23	0	0	6	106	21	4	0	70
CLC	13	0	0	0	5	0	1	0	0	0	0	0	0	0	0	5	0	0	0	0	26	0	0	0	0	0	0	0	0	0	0	0	0	0	0
EBI3	0	0	0	0	0	0	3	0	0	0	0	0	0	0	18	25	0	0	0	0	0	9	177	20	0	0	0	0	0	0	0	0	0	0	0
TBCB	0	68	25	3	0	146	0	0	0	0	1	55	18	1	5	2	0	1	0	0	0	0	0	0	0	0	0	0	0	0	1	1	0	0	0
FSD1	90	0	0	0	0	0	0	0	3	0	0	0	0	0	0	0	0	0	0	0	0	0	0	0	0	0	0	0	0	0	62	0	0	0	5
POLR2I	16	0	0	30	7	62	11	20	5	0	0	67	5	19	17	8	0	2	11	0	0	0	64	61	95	0	28	0	0	72	60	32	0	0	1
APLP1	0	0	0	5	7	0	1	0	111	0	0	0	0	0	0	0	0	3	0	0	0	6	0	0	7	0	0	0	0	4	0	0	0	10	0
TGFB1	24	7	0	0	97	0	0	8	66	0	2	0	2	0	0	0	87	0	0	0	16	0	14	37	21	0	1	0	0	27	392	0	0	40	9
ATP5SL	0	0	0	45	12	3	55	0	0	0	0	12	163	37	3	0	2	6	40	0	0	7	130	33	72	0	0	0	0	0	18	1	8	0	15
CEACAM4	0	0	0	0	10	0	0	0	0	0	0	0	0	0	0	0	0	0	0	0	0	0	0	1	0	0	0	0	0	4	1	0	9	2	0
PLIN3	16	4	4	0	51	44	2	31	88	0	1	0	12	0	0	6	2	3	12	2	19	6	1	89	51	0	6	7	2	185	273	8	1	0	66
CD79A	0	0	0	0	0	0	0	0	0	0	0	0	0	8	0	0	0	0	0	0	0	0	0	0	0	0	0	0	0	9	0	0	0	0	0
LIM2	0	0	0	0	1	0	0	0	0	0	0	1	4	0	0	0	0	0	0	62	0	0	0	0	0	0	0	0	0	0	0	0	0	0	0
NKG7	0	0	0	0	0	0	0	0	0	0	0	18	0	0	0	0	0	0	0	0	0	0	0	0	0	0	0	0	0	0	0	0	0	0	0
ICAM5	0	0	0	0	0	0	7	0	0	0	0	0	0	0	11	0	0	0	0	0	0	0	0	0	0	0	0	0	24	0	0	0	0	0	0
CEACAM5	9	12	4	7	153	7	7	11	118	0	13	5	3	8	1	19	25	2	3	0	3	4	5	70	18	13	48	4	1	42	390	4	2	4	30
CRX	12	31	11	2	87	33	12	39	194	6	3	21	11	10	2	3	12	1	23	1	3	18	85	44	38	0	5	0	5	9	225	3	10	3	34
SULT2A1	2	2	2	19	223	31	1	23	209	3	25	17	4	2	0	41	10	2	10	6	26	0	1	124	3	0	3	49	0	87	1048	1	4	46	163
CDC37	15	46	28	0	18	10	20	15	71	0	7	35	46	0	9	11	29	1	14	0	45	1	103	6	205	0	30	0	0	164	9	12	36	1	38
RABAC1	0	13	0	30	0	0	0	0	0	0	0	0	0	5	0	74	18	0	7	0	0	2	83	0	0	0	25	0	0	0	0	0	0	1	19
CNFN	0	0	0	0	43	0	0	0	0	0	0	0	0	12	0	0	0	0	0	0	37	0	10	3	0	0	1	0	0	0	42	0	0	0	0
ZNRF4	0	0	0	0	0	0	0	0	0	0	0	0	0	0	0	0	0	0	0	0	0	0	0	0	0	0	0	0	0	0	0	0	0	0	0
RAB3D	47	56	39	0	7	62	34	92	10	16	15	0	40	16	1	0	24	2	40	93	0	19	73	57	207	0	0	0	0	0	106	39	0	5	92
DBP	4	0	3	0	12	9	13	1	14	0	0	0	2	0	2	2	1	0	2	0	1	3	76	0	11	0	0	0	6	56	0	14	0	81	11
EPOR	0	0	0	1	3	0	0	0	1	0	0	0	1	0	0	0	0	0	2	0	0	0	2	0	1	0	39	0	0	0	6	4	0	1	6
RASIP1	0	0	0	0	0	0	0	0	0	0	0	0	1	0	0	0	0	0	1	0	0	0	21	0	2	0	0	0	0	0	0	0	0	88	0
GCDH	0	0	0	0	9	0	7	0	0	29	0	0	0	0	0	0	0	0	0	0	0	0	0	0	0	0	0	0	0	0	0	0	0	0	0
DNASE2	0	0	0	0	128	1	4	26	53	0	1	0	1	0	10	17	0	3	0	0	0	9	0	56	0	0	0	0	0	43	508	15	0	7	33
LENG1	0	29	31	0	1	0	19	53	0	0	0	66	24	1	0	0	1	4	1	0	0	8	265	0	75	0	0	0	0	50	23	0	0	0	0
SLC5A5	0	0	0	0	5	0	2	0	0	0	0	0	0	0	0	0	0	1	0	0	0	0	0	1	0	0	0	0	0	21	107	0	0	1	6
KCNN1	2	2	0	4	40	13	3	1	47	0	2	2	2	0	4	3	1	1	7	3	3	0	1	33	30	0	4	5	0	23	232	3	1	10	41
PIK3R2	119	57	0	0	31	76	23	2	54	43	0	51	13	1	1	0	0	2	6	0	1	7	46	35	108	0	14	0	0	17	94	1	0	63	23
RAB3A	15	0	0	0	4	0	7	37	1	20	0	17	3	0	11	1	11	0	6	0	0	4	0	4	128	0	0	0	0	0	6	1	0	33	9
GAPDHS	0	0	0	0	1	0	0	0	0	0	0	0	0	0	0	0	0	0	0	0	0	0	0	0	0	0	0	0	0	0	26	0	0	0	0
USF2	34	109	9	92	35	98	52	193	101	31	18	16	20	11	47	51	21	0	52	1	16	22	72	57	297	85	25	0	0	66	40	85	41	36	77
ERF	0	0	0	2	1	0	3	0	1	0	0	0	13	0	5	0	0	0	2	0	0	0	0	10	0	2	0	0	0	0	38	11	0	0	1
SIPA1L3	0	0	8	33	83	2	126	1	9	0	41	0	201	122	76	0	0	9	83	14	1	22	4	19	124	0	0	0	0	10	182	33	3	0	193
CADM4	0	0	0	0	23	0	3	0	0	0	0	0	5	1	0	0	0	0	0	0	0	0	0	0	8	1	0	0	0	0	1	0	0	0	5
PON1	0	0	1	0	35	0	0	0	3	0	0	1	0	1	0	1	0	0	0	0	0	0	1	0	0	0	0	0	0	0	5	6	0	0	6
RP4-548D19.5	0	0	0	0	0	0	2	51	12	0	0	0	3	2	1	0	0	0	1	0	0	1	0	0	14	0	1	0	0	23	10	0	38	0	0
HGF	0	0	0	0	9	0	0	1	0	0	0	0	0	0	0	0	0	0	0	0	0	0	0	0	0	0	1	0	0	0	89	0	0	1	1
UBE2D4	45	114	2	47	28	0	28	30	0	0	10	38	15	0	0	57	0	3	45	0	68	11	220	114	46	0	54	0	49	54	41	27	0	0	70
WNT16	0	0	0	0	18	0	0	0	0	0	0	0	1	0	0	0	0	0	0	0	0	0	0	0	0	0	0	0	0	0	23	0	0	0	11
CPA2	0	0	0	0	2	0	0	0	0	0	0	0	0	0	0	0	0	0	0	0	0	0	0	0	3	0	0	0	0	0	0	0	0	0	0
CPA4	0	0	0	3	21	0	0	1	9	0	1	0	0	0	0	2	0	0	0	0	0	0	0	7	0	0	0	0	0	0	5	0	0	0	10
GTPBP10	43	7	8	23	362	37	22	116	423	0	40	5	37	11	9	39	7	6	35	27	23	0	5	295	65	0	34	81	0	198	1438	3	9	15	248
TFPI2	1	4	0	75	22	0	0	0	0	0	0	0	0	0	0	0	0	0	0	0	0	0	0	0	0	0	0	0	0	0	8	0	0	0	0
NAMPT	122	121	70	28	111	103	147	219	43	0	80	81	156	23	29	39	43	3	68	0	99	126	290	221	596	0	2	0	138	46	207	43	83	43	97
TWISTNB	4	0	49	0	0	0	22	48	0	22	34	1	16	1	5	0	0	0	1	12	0	22	1	0	119	0	0	0	0	0	49	92	0	0	38
ITGB8	0	7	0	0	37	0	2	40	0	0	4	0	0	6	13	0	0	0	0	0	0	6	36	3	28	0	24	0	0	1	39	32	0	0	0
HBP1	1	28	0	0	23	0	43	24	0	0	0	11	10	0	15	0	0	0	58	0	14	16	163	7	148	0	12	0	0	0	97	6	44	0	26
SP4	1	1	1	0	25	2	1	15	39	0	3	0	2	0	9	0	13	0	8	0	1	17	9	2	26	0	0	2	53	6	35	0	0	0	10
DLX5	0	0	0	0	0	0	0	0	0	0	0	0	0	0	0	0	0	0	0	0	0	0	0	0	0	0	0	0	0	0	0	0	0	0	0
MPP6	174	112	19	37	45	44	29	144	17	0	58	149	50	25	28	0	27	0	44	0	35	34	363	61	353	0	64	0	0	133	259	78	0	97	87
OGDH	0	0	0	0	8	10	11	5	26	0	10	9	6	4	1	0	18	0	4	0	1	0	0	10	74	0	17	0	0	1	55	21	0	6	2
NPVF	0	0	0	0	4	0	0	0	0	0	0	0	0	0	0	0	0	0	0	0	0	0	0	0	0	0	0	0	0	0	32	0	0	0	0
H2AFV	28	0	0	0	12	17	19	13	33	14	3	0	40	4	32	1	38	2	60	84	0	55	235	57	153	0	1	0	0	96	92	0	40	0	76
CAV2	0	1	1	8	154	3	1	2	96	0	3	0	9	2	26	18	0	0	0	0	0	1	3	90	3	1	42	60	2	41	788	2	1	1	42
HOXA2	0	0	0	0	24	0	0	0	0	0	0	0	0	0	0	0	0	0	0	0	0	0	0	0	0	0	0	0	0	0	31	0	0	0	0
LFNG	0	0	1	0	2	0	1	0	0	0	0	1	1	0	0	0	0	1	1	0	0	0	86	0	13	5	1	0	0	1	2	1	0	0	1
HOXA5	0	0	0	0	6	71	0	0	1	0	0	0	10	0	0	0	0	1	0	0	0	20	7	16	4	0	11	0	59	0	0	0	0	0	0
HOXA6	0	0	0	0	1	0	0	0	0	6	0	0	0	0	0	0	0	0	0	0	0	0	0	0	0	0	1	0	0	0	14	0	0	0	0
TSPAN12	0	0	1	0	0	0	13	0	55	0	15	0	5	0	1	0	0	0	0	0	0	0	0	1	2	0	114	36	0	0	82	0	0	0	0
HOXA13	9	33	30	0	17	2	39	3	1	3	0	17	51	70	26	29	27	4	51	2	1	5	1	13	180	0	71	1	9	4	172	87	2	0	35
CHN2	0	0	0	1	5	0	3	7	25	0	0	0	9	0	0	0	1	0	0	0	0	0	0	13	0	0	0	0	0	0	0	0	0	0	0
ABHD11	2	0	0	0	54	20	4	2	117	2	8	0	14	8	16	11	0	2	10	0	5	1	42	77	17	0	4	0	6	77	382	25	72	14	11
FKBP14	26	24	10	37	461	91	9	31	459	4	64	14	28	9	1	61	24	9	29	20	26	6	21	318	80	0	18	43	11	162	2453	33	13	74	348
STX1A	0	1	0	0	4	0	0	0	0	0	0	0	0	0	0	0	0	2	0	0	0	0	2	0	0	0	0	0	0	0	0	0	0	0	0
SNX8	0	0	0	0	0	0	1	0	0	0	10	20	0	13	0	0	10	0	0	0	0	0	0	0	0	0	6	0	112	0	88	18	0	0	0
WASL	10	3	6	62	9	14	39	87	0	45	49	0	35	47	14	40	52	1	50	0	83	30	17	45	221	0	0	1	0	0	24	12	1	88	38
HYAL4	0	0	0	0	3	0	0	0	0	0	0	0	0	0	0	0	0	0	0	0	0	0	0	0	0	0	0	0	0	0	10	0	0	0	1
AIMP2	0	0	0	0	0	0	4	0	0	31	0	0	0	0	0	0	0	0	0	0	0	0	80	1	1	0	18	0	2	0	0	0	53	0	11
PCOLCE	0	1	0	0	8	0	0	0	0	0	0	0	0	0	0	0	0	0	8	1	0	0	0	0	0	0	0	0	0	60	0	0	0	0	0
RBM28	186	74	38	1	188	56	48	134	498	55	77	69	39	26	40	101	61	4	52	1	99	10	173	246	178	0	27	0	54	83	1124	24	199	79	70
SERPINE1	0	0	0	0	4	112	0	0	85	0	0	0	0	3	0	0	0	0	0	0	0	0	0	0	0	0	0	0	0	0	60	0	0	0	0
MOGAT3	0	14	9	0	133	22	3	23	99	0	9	6	5	0	6	52	20	0	1	0	0	0	0	62	51	0	0	0	0	114	627	13	0	51	95
PLOD3	0	0	1	0	5	0	0	5	19	0	0	0	0	0	0	39	0	0	0	0	0	0	0	0	0	0	0	0	0	27	32	0	0	0	56
RPA3	0	0	11	37	8	2	0	0	31	0	24	0	2	0	15	4	1	1	21	1	0	17	0	34	41	0	0	0	20	22	0	0	9	0	0
GLCCI1	0	0	43	0	5	0	13	30	6	0	38	5	7	0	25	0	0	0	15	0	55	4	2	10	28	0	27	0	1	3	26	8	0	0	25
MYL10	0	0	0	0	1	0	0	1	0	0	0	0	0	0	0	0	0	0	0	0	0	0	0	0	0	0	0	0	0	0	23	0	0	0	3
CEP41	38	0	0	0	15	0	11	3	0	0	25	0	17	10	1	0	0	0	0	215	0	8	0	94	12	77	27	0	0	0	102	0	45	0	12
ZNF862	0	0	0	0	25	0	0	0	0	0	0	0	16	0	6	0	0	0	0	0	0	0	0	0	0	0	0	0	0	1	18	20	0	0	3
MEST	0	0	0	0	18	0	10	2	0	0	0	41	0	3	3	0	38	0	2	0	0	0	0	0	1	0	0	0	1	0	0	0	0	0	0
GIMAP2	56	176	26	170	0	108	15	0	50	82	140	0	70	1	0	114	0	0	11	257	1	6	0	31	0	0	0	356	91	120	0	0	130	155	33
AEBP1	0	0	1	0	8	0	1	2	0	0	2	0	0	0	1	12	0	2	17	0	0	0	29	6	6	4	0	0	0	1	9	0	0	16	14
BCL7B	0	0	37	16	14	70	34	114	0	1	17	0	12	1	14	0	0	2	18	0	3	5	1	0	195	0	7	0	0	0	16	0	0	0	23
YKT6	9	25	8	0	0	0	28	1	24	0	0	0	1	7	17	0	0	0	11	0	0	2	5	25	38	0	30	0	0	0	5	27	19	72	12
CLIP2	16	0	0	0	0	0	0	0	17	63	0	0	27	10	0	0	92	0	17	0	241	39	1	16	6	21	9	0	0	53	42	0	0	0	5
ZNF688	0	0	0	2	18	1	5	0	17	0	12	0	0	0	6	4	4	1	2	0	0	0	0	19	0	0	0	0	0	11	132	0	0	0	5
FKTN	48	22	0	140	283	72	28	32	197	0	32	19	12	10	7	57	15	8	29	15	8	25	73	189	80	0	4	22	13	281	1449	0	35	73	121
C5	0	0	0	0	18	0	0	0	0	0	31	0	0	0	0	0	0	0	0	0	0	0	0	0	1	0	0	0	0	0	67	1	0	0	0
TNFSF8	0	0	0	0	0	0	0	0	0	0	0	0	0	0	0	0	0	0	0	0	65	0	0	0	0	15	0	0	0	0	0	0	0	0	0
RLN1	0	0	0	0	0	0	11	0	0	0	0	0	0	0	0	0	0	0	36	0	51	0	96	0	0	0	0	0	0	0	0	0	0	0	0
PLGRKT	3	0	1	0	0	0	2	0	0	0	13	0	1	0	0	0	0	0	20	0	40	0	0	0	34	0	0	0	0	0	104	0	0	0	0
SETX	62	0	0	78	71	15	80	174	85	0	33	57	32	0	19	16	0	3	19	21	1	17	2	47	328	0	67	0	10	0	136	27	76	162	67
C8G	0	0	0	0	0	13	0	0	0	0	0	0	0	0	0	0	0	0	0	0	0	0	0	0	0	0	0	0	0	0	1	20	0	0	0
BLNK	117	26	0	5	0	26	8	1	0	1	16	1	13	0	1	0	0	0	20	0	0	19	53	92	57	82	19	0	0	0	0	0	1	0	1
CDH23	0	0	0	0	11	57	0	14	0	0	0	25	6	0	0	0	0	0	0	0	0	0	0	0	0	1	0	3	0	0	67	0	0	28	9
CCSER2	93	127	19	0	34	32	39	58	124	8	41	54	19	31	16	0	6	5	68	0	0	44	156	104	193	75	40	0	0	59	157	25	0	0	54
ACTA2	0	0	0	0	0	0	0	2	0	0	0	0	0	0	0	0	0	0	0	0	0	0	0	0	1	1	0	0	0	0	39	0	0	0	0
FBXL15	0	0	0	0	10	0	3	0	0	0	0	0	11	0	5	0	0	0	3	0	0	0	15	13	0	0	0	0	7	0	0	0	0	0	0
OBFC1	0	0	0	0	0	0	0	0	0	2	3	0	8	0	9	0	30	0	23	0	45	3	31	26	13	0	17	0	0	51	0	11	14	0	0
DNAJC12	0	0	0	0	39	0	0	13	5	0	0	3	3	0	6	0	3	2	14	45	0	0	0	2	28	0	4	91	0	59	113	0	21	28	3
PPIF	0	0	16	0	12	0	2	0	0	26	25	0	0	0	0	0	0	0	6	0	0	9	172	1	48	0	3	0	0	0	12	13	1	0	0
TBC1D12	0	0	0	0	20	0	11	0	0	15	0	0	4	8	22	0	35	0	2	0	95	13	0	0	17	0	0	0	0	0	0	0	0	0	1
MPO	0	0	0	0	0	0	0	0	0	0	0	14	0	0	0	0	0	0	0	0	0	0	0	0	0	0	0	0	0	0	26	0	0	0	0
ST6GALNAC2	0	0	0	0	0	0	0	0	0	0	0	0	1	0	1	0	0	0	0	0	0	0	17	0	0	0	0	0	0	0	0	0	0	0	4
DHX33	0	0	0	4	11	2	0	10	33	0	42	52	10	7	2	0	0	1	6	1	0	23	2	15	76	0	0	0	0	0	52	0	0	0	9
UTP18	42	83	108	0	0	2	25	55	0	0	1	0	10	7	15	30	0	1	38	0	0	58	4	28	117	4	73	35	0	1	0	4	2	0	27
SLC25A39	0	39	21	0	4	0	9	43	63	0	15	38	32	11	12	58	0	1	27	0	0	48	37	14	175	0	4	0	0	32	0	16	40	0	35
P2RX5	0	5	0	0	2	5	0	14	27	1	1	0	0	1	1	17	1	1	5	0	0	0	10	3	5	0	0	0	3	3	18	1	1	1	0
EPX	0	0	0	0	0	0	0	0	0	0	0	0	0	0	0	0	0	0	0	0	0	0	0	0	0	0	0	0	0	0	40	0	0	0	29
CRYBA1	0	0	0	0	0	0	0	0	0	0	0	0	0	0	0	0	0	0	0	0	0	0	0	0	0	0	0	0	0	0	0	0	0	0	0
NUFIP2	94	32	52	27	78	1	23	78	5	33	53	20	19	16	2	32	0	2	32	0	1	27	56	178	166	31	143	0	30	3	101	21	27	0	47
GIT1	0	0	0	0	0	0	10	0	0	0	0	0	0	0	0	0	0	0	5	0	0	0	0	11	0	0	0	0	0	0	0	23	0	1	4
WNT3	0	0	0	0	0	61	15	0	0	0	0	0	29	14	0	0	44	2	39	0	0	13	0	0	1	1	0	0	0	54	4	6	0	1	44
SHPK	0	1	0	2	60	15	0	2	63	0	23	0	0	0	1	3	0	2	1	1	2	2	9	33	6	0	0	7	2	71	357	0	0	10	29
TAX1BP3	0	0	0	0	0	0	4	0	0	0	0	0	1	0	0	0	0	0	0	0	0	0	0	20	27	0	0	0	0	0	1	0	0	0	0
P2RX1	0	18	0	0	0	0	0	0	0	0	0	0	25	0	0	0	0	0	0	0	0	0	0	0	0	0	0	0	0	0	25	0	0	0	0
KRT37	0	0	0	0	2	0	0	0	0	0	0	0	0	0	0	0	0	0	0	0	0	0	0	0	0	0	0	0	0	0	1	0	0	0	0
PFN1	0	0	0	0	4	0	30	0	16	0	14	0	20	13	23	0	0	1	9	1	0	0	180	1	2	1	1	0	0	3	11	0	3	0	21
SLC25A11	0	39	0	0	0	21	9	59	0	0	14	0	2	0	16	0	43	0	0	0	0	4	0	36	113	0	0	0	0	118	18	40	0	0	57
RASD1	56	0	0	0	0	8	29	0	4	1	1	49	17	29	31	0	0	7	8	0	0	5	0	6	34	47	12	0	3	3	10	2	0	0	16
C1QBP	2	0	0	0	0	17	5	41	0	0	0	1	11	1	2	5	0	3	7	0	0	11	1	4	80	0	4	0	0	0	3	17	0	17	35
CPD	0	0	1	0	0	50	18	49	0	0	24	0	3	0	9	0	41	2	0	168	0	0	0	0	0	0	0	0	26	0	31	7	0	0	43
GOSR1	32	37	17	41	451	79	69	57	232	14	24	31	19	29	20	65	32	4	23	37	19	3	233	155	206	68	37	67	1	124	1597	32	23	169	106
CCDC47	0	0	24	0	5	58	17	20	59	0	0	0	6	0	39	0	0	0	12	68	0	4	60	0	104	0	4	0	44	58	0	66	0	0	0
MED31	0	0	0	0	2	0	10	0	10	55	0	0	12	8	1	0	2	0	1	0	0	13	0	0	21	0	0	0	37	0	16	53	0	0	20
AKAP10	0	0	0	0	17	82	30	38	25	0	10	0	0	23	10	0	0	2	0	0	0	23	0	7	0	0	0	0	1	12	32	0	0	0	0
SYNGR2	2	0	10	0	1	0	15	1	0	33	0	0	2	3	40	0	0	0	14	0	0	11	21	13	20	0	8	0	0	0	12	11	0	0	1
DDX5	229	286	66	34	98	171	206	391	82	49	116	133	140	57	44	0	59	11	132	0	2	78	240	240	785	0	80	0	2	539	122	102	153	133	158
C17orf75	6	10	6	11	375	54	2	21	378	5	38	6	23	6	7	58	15	5	21	34	71	8	7	255	22	1	15	29	2	236	1795	2	19	67	278
ASIC2	0	0	0	0	0	20	7	0	0	0	0	0	0	0	0	0	0	2	0	0	0	0	0	0	8	0	0	0	0	0	0	0	0	0	0
CCL2	0	0	0	0	0	0	0	22	1	0	0	0	0	0	0	0	0	1	0	0	0	0	0	0	0	0	0	0	0	0	1	0	0	1	0
CCL1	0	0	0	0	1	0	0	0	0	0	0	0	0	0	0	0	0	0	0	0	0	0	0	0	0	0	0	0	0	0	0	0	0	0	0
CCL13	0	0	0	0	0	0	0	0	0	0	0	0	0	0	0	0	0	0	0	23	0	0	0	0	0	0	0	0	0	0	0	0	0	0	0
KRT32	0	0	0	0	0	0	0	0	0	0	0	0	0	0	0	0	0	0	0	0	0	0	0	0	0	0	0	0	0	0	0	0	0	0	0
KAT2A	5	1	2	3	1	7	4	20	22	0	0	14	2	2	7	1	0	1	1	1	1	0	151	5	42	1	2	0	1	1	10	1	0	0	4
NAGLU	1	0	0	0	1	0	2	0	0	0	0	0	0	0	0	0	0	0	0	4	4	0	0	10	0	0	0	0	0	0	24	0	0	0	1
ABI3	0	0	0	0	0	0	0	0	0	0	0	0	0	0	0	0	0	0	0	1	0	0	0	0	0	0	0	0	0	2	47	0	14	0	0
COL1A1	39	0	29	31	46	32	0	0	83	7	11	0	21	0	19	29	0	8	0	120	262	0	86	29	16	1	47	0	0	0	173	0	46	27	13
LRRC59	19	36	30	1	19	50	127	76	32	20	16	35	73	18	38	27	9	5	39	0	83	25	508	28	185	0	37	0	0	0	73	47	2	0	103
HDAC5	0	2	0	0	1	0	48	0	1	0	0	0	35	60	52	0	59	5	28	0	0	7	1	21	43	0	0	0	0	0	62	3	0	29	37
DUSP3	37	149	22	86	43	48	64	133	1	10	0	0	70	49	16	41	0	0	14	0	0	31	255	134	350	0	12	0	95	122	129	98	0	0	71
CACNG1	0	0	0	0	0	0	0	1	0	0	0	0	0	13	0	0	0	0	0	0	0	0	0	0	0	0	0	0	0	0	1	0	0	0	0
HLF	26	1	0	16	4	0	5	0	0	0	0	0	12	0	0	0	0	2	0	0	0	0	0	31	43	0	27	0	1	50	0	0	0	0	24
EFNB3	0	1	0	1	15	2	19	0	7	0	0	0	18	0	4	0	0	6	0	0	0	0	1	1	0	0	0	0	0	1	0	0	0	16	1
RCVRN	0	0	0	0	38	0	0	0	1	0	0	0	0	0	0	0	1	0	0	0	0	0	0	0	0	0	2	0	0	1	28	0	0	0	4
MYH1	0	0	0	4	2	0	0	0	0	0	10	0	0	0	2	13	4	0	0	0	0	0	20	6	42	0	0	0	0	30	26	0	1	0	3
VTN	0	0	0	0	18	0	0	0	0	0	0	0	1	0	0	0	0	0	0	0	0	0	0	0	0	0	11	0	0	0	25	0	21	0	10
TNFAIP1	0	0	33	0	2	0	3	5	83	0	0	0	16	0	3	0	0	0	2	0	0	19	0	23	38	0	13	0	0	0	25	0	0	0	0
TMEM97	98	39	32	29	31	114	10	97	54	15	37	96	9	0	21	0	0	0	27	0	0	14	23	140	85	0	219	0	180	27	86	30	23	32	8
FOXN1	0	0	0	0	9	0	0	0	0	0	11	0	0	0	0	0	0	0	0	0	0	0	0	0	0	0	29	0	0	0	2	0	0	0	0
ALDOC	0	0	0	0	0	0	2	4	0	0	0	1	0	0	4	0	0	0	0	24	0	0	0	0	0	0	0	0	0	0	27	0	0	1	4
CD38	10	69	0	26	86	2	3	51	36	4	10	0	1	47	24	51	0	1	21	0	44	1	181	40	9	0	0	0	1	24	235	47	1	0	25
IBSP	0	0	0	1	4	0	0	5	14	0	0	2	0	0	2	1	0	0	0	1	0	2	2	28	7	0	2	0	0	2	1	1	4	0	0
LAP3	88	4	0	43	5	21	16	0	0	0	0	0	11	0	12	47	0	0	10	0	0	23	0	57	18	0	18	0	0	9	53	0	0	0	22
CXCL6	0	0	0	0	0	0	0	0	0	0	0	0	0	0	0	0	0	0	0	0	0	0	0	0	0	0	0	0	0	0	68	0	0	0	0
JADE1	0	0	35	0	16	0	22	23	45	15	0	0	19	12	12	0	0	0	20	0	0	44	47	3	79	0	20	0	0	0	42	25	37	1	30
RUFY3	0	73	7	0	4	0	16	17	0	0	1	40	4	32	1	0	9	0	17	1	0	6	0	14	36	0	57	0	0	0	47	0	0	0	2
AFM	0	0	0	0	11	0	0	0	0	0	0	0	0	0	0	10	0	0	0	0	0	0	0	0	0	0	0	0	0	0	76	0	0	0	0
PHOX2B	0	0	0	0	13	0	10	1	0	0	0	0	1	18	0	0	0	0	2	0	0	1	0	0	28	0	0	0	0	0	31	0	0	0	2
GNRHR	0	0	0	0	7	0	0	0	0	0	0	0	0	0	0	8	0	0	0	0	0	0	0	0	14	0	0	0	0	0	41	0	0	0	0
CWH43	0	0	0	0	0	0	5	0	0	0	0	1	7	8	0	0	0	1	0	0	0	0	0	0	45	0	0	0	0	33	33	0	0	0	0
SULT1E1	0	0	0	0	7	0	0	0	0	0	0	0	0	0	0	0	0	0	0	0	0	0	0	0	0	0	0	0	0	0	2	0	0	0	2
SMR3A	0	0	0	0	0	0	0	0	0	0	0	0	0	0	0	0	0	0	0	0	0	0	0	0	0	0	0	0	0	0	0	0	0	0	0
PF4V1	0	0	0	0	0	0	0	0	0	0	0	0	0	0	0	0	0	0	0	0	0	0	0	0	0	0	0	0	0	0	0	0	0	0	0
NFKB1	50	1	4	39	16	0	0	1	31	9	10	13	5	2	4	0	14	2	41	0	0	8	63	1	133	1	27	0	0	0	31	0	0	103	26
KLHL2	0	0	0	0	0	0	5	52	53	0	0	0	0	0	2	0	23	1	1	0	0	2	41	19	66	0	1	0	12	0	20	0	0	0	17
IL2	70	0	0	0	0	0	0	0	0	8	2	44	18	26	13	0	10	0	0	0	0	0	0	36	0	16	0	32	9	0	8	27	0	0	7
WFS1	16	0	0	0	0	0	0	0	0	0	9	0	0	0	0	26	15	0	4	0	0	2	56	0	9	0	24	0	0	0	0	18	0	0	8
GAR1	0	31	31	0	2	3	10	136	1	0	15	0	6	5	1	1	2	0	15	1	0	10	4	15	127	0	3	0	2	31	64	0	1	0	1
FRG1	71	127	76	106	56	113	34	128	60	102	37	20	34	54	14	73	0	2	54	0	24	39	342	95	664	0	125	0	4	205	127	165	33	16	29
CLNK	0	7	1	5	116	6	5	0	48	0	28	8	4	0	5	10	1	2	2	8	3	2	2	94	81	0	84	7	33	144	284	3	8	2	57
CD82	0	1	13	13	109	35	4	29	151	1	10	0	5	1	0	17	4	4	11	12	12	0	2	82	0	0	7	22	0	105	670	1	8	182	102
ZPR1	10	0	9	16	18	0	17	35	0	0	8	21	5	2	0	1	0	1	32	0	0	3	2	48	68	0	0	0	0	0	15	15	12	12	30
CRTAM	6	42	7	144	292	43	8	30	296	1	30	20	15	3	0	56	10	3	17	34	18	9	75	211	77	0	16	20	20	254	1252	47	27	79	140
C11orf63	0	39	1	10	20	0	0	2	0	0	0	0	11	37	0	0	2	0	19	0	0	19	0	5	94	0	1	0	0	64	75	17	0	0	0
DTX4	0	0	0	0	35	0	0	139	134	0	75	0	0	0	0	0	2	2	25	0	0	8	82	2	31	0	1	0	82	0	99	16	30	121	0
UNC93B1	0	0	0	0	5	0	0	0	0	0	0	0	1	0	14	0	0	0	2	0	0	0	80	1	13	0	0	83	0	1	0	0	0	0	2
PUS3	0	0	0	0	7	0	16	6	42	0	0	0	13	11	19	32	0	3	39	0	0	0	113	71	104	0	9	0	0	0	33	14	7	0	6
CCND1	90	89	75	17	77	178	127	210	139	0	174	70	36	4	21	53	34	12	84	1	51	39	54	150	650	0	163	0	179	6	183	114	82	2	135
CCDC86	49	0	0	0	1	32	14	25	0	0	25	12	1	2	10	0	0	1	4	0	0	24	7	8	37	0	0	0	2	0	51	0	0	0	17
PRPF19	52	0	0	19	1	26	24	12	4	0	0	7	0	0	10	0	0	0	0	0	0	3	0	3	73	0	3	0	0	3	3	0	4	1	28
TMEM109	0	0	0	0	0	0	1	47	0	0	0	0	3	0	0	0	1	0	1	0	0	0	115	0	30	0	0	0	0	0	31	0	1	2	0
PANX1	0	0	0	0	0	0	0	0	1	0	38	0	0	0	0	0	0	2	0	31	0	0	0	0	1	0	32	0	0	0	0	5	0	0	0
IL10RA	0	0	0	0	0	0	0	0	0	0	0	0	0	0	0	0	0	0	0	0	0	0	0	0	0	0	0	5	0	0	1	0	0	0	1
GALNT18	0	0	0	0	0	0	9	0	0	0	0	0	0	0	0	0	0	0	8	0	0	0	0	0	16	0	1	0	0	0	0	0	0	0	0
SLC15A3	0	0	0	0	0	0	0	0	0	0	0	42	0	0	0	0	0	0	11	0	0	1	0	0	0	0	9	0	0	0	31	0	0	0	0
DGAT2	0	0	0	0	9	0	0	0	0	0	0	0	0	0	0	0	0	0	0	0	0	0	0	0	4	0	0	0	0	0	0	0	0	0	0
C11orf58	271	177	59	30	48	97	163	205	56	63	92	48	104	55	95	26	81	12	87	0	0	77	213	64	761	0	88	0	4	191	133	100	40	0	98
YBX3	1	161	65	29	39	32	65	172	70	32	15	38	133	7	39	0	0	9	84	21	84	0	338	71	166	0	43	0	102	0	193	4	11	70	96
SART3	34	33	0	0	44	60	42	40	47	0	0	53	25	8	0	0	0	1	16	0	40	19	158	1	55	0	59	0	44	99	52	4	0	2	6
POLR3B	0	10	0	0	6	0	14	14	0	0	0	0	8	0	0	0	0	2	4	0	0	0	0	0	73	0	0	0	0	0	48	16	0	0	0
CD69	0	70	0	0	0	1	0	21	0	0	0	0	29	0	0	0	0	0	5	0	0	0	0	0	16	0	0	0	0	0	0	32	25	0	25
PRDM4	6	10	0	0	69	1	5	30	1	5	2	1	0	0	0	35	6	0	1	0	0	0	0	42	37	0	3	0	5	0	29	27	1	0	0
CLEC2B	0	0	0	0	7	0	0	0	0	0	0	0	0	16	0	0	0	2	0	0	0	0	41	0	0	0	0	37	0	0	13	33	6	0	18
ASIC1	0	0	0	0	17	0	0	0	0	0	0	0	0	0	1	0	0	0	0	0	0	0	0	0	0	0	0	0	0	0	81	0	0	0	1
KCTD10	0	84	66	0	2	0	5	55	5	34	2	45	0	0	17	13	24	0	1	0	0	12	160	13	39	0	0	0	0	1	7	0	0	0	26
MLEC	17	32	4	2	29	7	19	73	51	36	4	12	55	5	38	9	5	2	46	1	6	17	88	25	126	6	17	8	11	45	139	50	22	3	28
CSRNP2	0	0	0	0	11	0	0	87	34	0	0	0	0	0	0	0	0	1	2	0	0	15	3	0	34	0	16	0	0	19	2	1	0	1	20
IL23A	0	0	0	0	1	0	1	50	0	0	9	0	1	17	19	11	0	0	0	0	95	0	176	0	18	14	0	16	0	0	17	15	0	0	0
SYT10	1	72	44	0	0	1	1	1	0	0	0	2	1	1	0	0	0	1	3	0	0	0	0	0	49	0	2	0	1	78	29	0	45	0	0
CYP27B1	0	0	0	0	0	0	0	0	0	0	0	0	0	0	0	0	0	0	0	0	0	0	0	0	0	0	0	0	0	0	17	0	0	0	0
MYF6	0	0	0	0	0	0	0	0	0	0	0	0	0	0	0	0	0	0	0	0	0	0	0	0	0	0	0	0	0	0	0	0	0	0	0
MYF5	0	0	0	0	0	0	0	0	0	0	0	0	0	0	0	0	0	0	0	0	0	0	0	1	0	0	0	0	0	0	0	0	0	0	1
GLI1	0	0	0	0	0	1	0	0	9	0	0	0	0	0	0	0	0	0	0	0	0	0	0	2	0	0	0	0	0	0	3	0	0	0	0
PPM1H	0	23	35	0	15	56	17	71	0	0	0	0	83	20	82	23	40	1	84	0	48	15	0	86	171	0	0	0	5	5	161	76	0	1	90
LTA4H	0	0	0	0	0	0	10	51	0	4	1	0	13	0	17	0	1	3	2	0	0	6	27	18	109	0	0	0	0	0	6	1	16	0	36
ELK3	0	0	0	0	39	0	0	0	78	0	0	44	0	0	0	0	0	0	0	0	0	0	0	0	0	0	0	0	55	1	130	0	0	0	0
PRR4	2	0	0	0	0	0	0	0	0	0	0	0	0	0	0	0	0	0	0	0	0	4	4	0	0	0	0	0	0	0	0	0	0	0	0
PARP11	15	0	3	0	13	81	34	7	1	0	0	53	49	0	27	25	0	6	6	0	39	0	1	17	94	0	0	0	0	54	29	85	0	8	94
ARPC3	129	72	22	127	31	172	92	191	34	26	58	24	42	58	21	14	22	5	72	180	33	58	363	115	377	15	70	0	45	251	123	144	64	42	99
FGF6	0	0	0	0	0	0	0	0	0	0	0	0	0	0	0	0	0	0	0	0	0	0	0	0	0	0	0	0	0	0	0	0	0	0	0
MYL2	0	0	0	0	0	0	0	0	0	0	0	0	0	0	0	0	0	0	0	0	0	0	0	0	0	0	0	0	0	0	0	0	0	0	0
AKAP3	101	0	0	0	0	0	11	0	0	0	3	0	0	0	0	0	0	0	0	0	0	2	0	0	0	0	0	0	0	0	0	0	0	0	18
CREBL2	82	7	59	0	33	43	88	118	5	47	4	43	40	19	35	75	0	4	78	104	0	49	219	60	299	0	39	0	8	62	37	67	56	17	101
CDKN1B	0	8	28	0	0	56	8	63	4	20	0	2	23	0	31	0	0	3	33	0	0	0	0	20	60	0	0	0	0	1	26	0	8	0	95
GPRC5D	0	0	0	0	0	0	0	0	0	0	0	0	0	0	0	0	0	0	0	0	0	0	0	0	0	0	0	0	0	0	0	0	0	0	0
LTBR	0	0	0	0	0	0	30	34	0	0	0	0	0	0	9	0	0	0	10	0	0	0	0	14	0	0	0	0	0	0	13	0	0	0	0
OAS3	0	24	0	1	8	0	7	0	0	43	5	1	0	0	0	0	0	0	29	0	0	0	0	1	1	0	0	0	0	0	1	36	0	0	4
ART4	1	0	0	0	133	2	10	2	134	0	8	0	2	6	0	15	14	5	6	0	9	0	0	61	8	0	8	26	0	154	509	0	11	0	112
ARHGDIB	30	0	0	0	8	52	20	41	92	0	18	27	10	3	0	0	0	0	3	0	0	15	0	1	17	0	38	0	29	0	7	0	45	0	0
RERGL	0	0	0	0	0	0	21	0	0	0	0	0	0	0	0	0	0	4	0	0	0	0	0	0	0	0	0	0	0	0	22	0	0	0	0
VDR	108	37	43	5	87	9	12	9	152	0	14	4	13	0	12	31	0	0	15	1	5	3	149	72	61	0	2	3	0	27	336	0	1	2	51
IL26	0	0	0	0	0	0	0	28	0	8	0	6	0	1	28	2	48	0	15	0	0	0	0	0	0	0	0	0	0	0	0	0	0	0	0
IFNG	0	0	0	0	27	0	0	0	0	0	0	0	0	0	0	0	0	0	0	0	0	0	0	0	9	0	0	0	0	0	0	0	0	0	0
NUP107	0	30	0	1	180	2	1	1	92	0	21	0	0	0	0	0	0	1	3	0	0	11	0	120	4	0	2	1	0	41	448	15	0	1	28
KRR1	0	21	38	52	215	77	60	211	92	85	40	70	57	14	31	29	0	9	44	0	0	46	30	286	328	0	102	0	77	34	390	94	0	2	72
MRPL51	7	27	115	36	14	21	75	139	23	94	19	4	9	48	3	0	29	4	17	0	0	55	179	21	301	0	42	0	0	209	19	13	23	0	46
GAPDH	157	141	126	53	79	274	207	262	16	49	38	85	133	104	100	85	150	21	256	37	63	105	913	339	793	2	135	0	257	551	257	149	90	0	237
ACRBP	0	0	0	0	19	0	0	0	0	0	0	0	0	0	0	0	0	0	2	0	0	0	0	0	0	0	0	0	0	0	29	0	0	0	0
GNB3	0	0	0	0	0	0	0	0	0	0	0	0	1	0	0	0	0	0	0	0	0	4	0	0	0	0	0	0	0	28	8	0	0	0	4
USP5	0	0	0	0	0	0	18	0	0	0	0	0	2	0	12	0	0	2	5	0	0	0	0	0	0	0	41	0	0	0	6	0	2	0	11
TPI1	74	11	20	0	31	153	75	118	1	21	16	53	47	27	35	156	19	2	74	0	0	28	62	74	351	14	218	0	97	15	82	34	84	1	68
APOBEC1	0	0	0	0	0	0	0	0	0	0	1	0	0	0	0	0	0	0	0	0	0	0	0	0	0	0	0	0	0	0	0	0	0	0	0
NANOG	1	5	3	8	138	35	1	11	111	0	6	1	5	2	0	20	5	3	19	79	3	3	8	99	23	0	4	4	0	73	558	2	1	11	50
GOLT1B	0	0	0	0	0	0	9	0	0	0	0	0	1	0	0	0	0	0	1	0	0	0	0	0	1	0	1	0	0	0	61	0	0	0	0
PRKAB1	84	0	0	0	0	0	16	0	0	0	0	0	5	0	0	0	0	0	0	0	0	15	0	0	0	0	0	0	21	15	0	10	0	0	0
CMAS	47	4	27	0	24	104	9	48	1	29	0	0	18	14	15	0	1	1	34	0	79	5	15	68	40	0	2	0	0	40	15	29	2	0	70
HCFC2	1	0	0	80	135	0	5	1	57	0	0	0	17	14	9	136	58	1	5	0	0	0	0	36	60	0	0	3	51	58	365	0	0	27	71
CLEC4A	0	0	0	0	0	0	0	0	3	0	2	0	0	0	0	0	10	0	0	0	0	0	76	0	0	0	1	0	0	0	0	0	5	0	0
AICDA	125	16	1	64	207	0	8	21	70	0	5	7	6	2	4	8	36	1	30	0	1	8	27	70	13	0	4	1	10	42	919	0	1	21	54
RAB35	0	0	0	0	9	0	30	0	0	0	0	0	5	5	6	66	0	0	30	0	0	2	0	39	25	0	0	0	0	0	7	0	0	0	35
COX6A1	0	0	25	38	0	0	31	0	5	0	0	3	0	5	12	0	0	1	13	0	0	0	57	19	2	0	0	0	4	12	56	7	40	0	4
SRSF9	61	129	29	69	44	71	110	192	1	15	46	38	74	49	37	44	1	12	84	0	70	22	444	135	616	0	84	0	187	156	52	80	101	15	64
FGFR1OP2	9	55	0	23	20	25	24	10	0	0	9	0	0	15	5	0	0	2	0	0	0	12	0	20	51	1	8	0	48	223	101	0	3	0	45
KLRB1	0	0	0	0	0	1	0	0	0	0	0	0	0	0	0	0	0	0	0	0	0	0	0	0	0	0	0	0	0	0	0	0	0	0	0
ZNF76	1	0	0	0	3	0	14	15	0	0	0	65	0	1	0	0	0	2	9	0	0	1	0	1	10	0	0	0	0	19	25	39	0	0	21
GCLC	2	0	29	6	3	0	14	28	0	0	34	26	10	12	2	0	0	0	15	1	0	10	1	16	59	0	65	0	50	46	57	35	2	1	18
RSPH4A	3	6	4	2	12	1	3	11	0	0	2	13	6	0	0	20	0	0	12	0	0	2	8	17	6	0	0	1	3	9	14	4	2	0	1
ASF1A	128	391	75	213	3	22	71	96	254	83	36	66	55	27	64	41	285	1	128	104	114	140	1655	96	1062	79	230	56	322	0	7	127	35	0	30
HINT3	229	117	17	14	152	130	120	139	214	1	45	48	102	1	34	66	51	14	68	0	48	56	234	226	781	0	84	2	27	184	893	62	88	16	157
ULBP1	0	4	0	1	70	12	0	0	8	0	3	0	1	0	0	12	0	0	4	0	0	5	0	21	17	0	0	0	19	0	266	0	0	0	25
FANCE	0	0	0	0	1	8	0	4	7	0	7	10	0	0	0	0	0	0	0	0	0	1	0	3	1	0	6	0	0	18	31	0	0	0	0
TULP1	3	5	3	2	5	5	2	17	3	0	1	0	6	5	2	0	4	1	0	0	0	7	17	5	21	0	9	0	0	1	20	3	2	3	6
MAPK14	4	0	3	0	20	0	8	85	0	27	16	0	22	0	4	0	0	0	0	153	0	0	0	6	15	0	0	10	0	0	42	37	0	0	25
STK38	0	0	6	0	0	3	12	11	0	0	33	0	0	4	2	0	0	0	22	0	0	15	0	21	76	0	45	2	32	15	93	1	1	0	11
HLA-DOA	0	0	1	11	124	24	0	115	139	17	18	12	1	0	0	16	0	0	5	5	147	2	0	65	0	0	5	58	48	82	584	42	5	40	38
SAYSD1	0	0	14	0	7	0	21	5	0	0	0	0	0	0	0	0	23	0	5	0	0	13	0	1	40	0	0	0	0	1	41	0	0	0	0
CAP2	0	0	0	0	3	0	7	0	0	0	21	34	0	0	0	0	0	0	0	0	0	0	0	0	0	0	0	0	0	0	16	0	23	0	0
GPR63	0	0	1	0	33	6	0	0	2	0	2	0	22	0	0	0	0	0	0	0	0	10	0	3	0	0	0	0	0	0	109	0	0	0	14
GPLD1	0	0	0	0	187	18	0	0	35	0	0	0	0	0	0	0	0	0	4	22	1	0	0	90	0	0	0	1	0	10	1280	0	0	0	64
RPS12	1448	766	350	572	252	687	624	1348	182	96	256	291	585	517	565	167	381	120	1290	131	338	318	3967	1205	3881	193	987	6	255	643	1147	803	450	535	1047
B3GAT2	0	0	0	0	45	0	9	0	0	0	0	0	0	3	0	0	0	0	0	0	29	0	0	0	0	0	0	0	0	0	39	1	0	0	28
GMNN	79	122	0	0	36	208	27	54	0	132	3	102	87	5	51	92	58	14	89	50	89	66	187	78	650	21	126	0	2	1	74	66	1	40	81
SNX3	75	169	51	19	758	162	132	172	25	17	69	64	129	51	23	31	36	9	113	0	12	40	219	214	724	0	73	0	112	0	176	38	59	0	165
ZBTB24	0	1	0	4	111	91	31	3	224	2	47	7	12	2	0	20	2	7	0	5	4	24	14	84	17	0	22	20	1	289	637	1	3	27	74
FIG4	6	0	0	0	0	4	8	41	1	2	0	44	0	13	0	2	0	0	0	0	5	0	29	5	18	0	2	0	0	0	90	26	47	0	0
ADGRG6	0	28	22	24	316	83	26	78	231	154	105	150	216	291	265	36	164	12	57	333	220	0	0	308	38	1582	174	153	13	279	83	239	280	463	605
UNC93A	0	0	0	0	0	0	0	0	0	0	0	0	0	0	0	0	0	0	0	0	0	0	0	0	0	0	0	0	0	0	6	0	0	0	0
C6orf118	0	0	0	0	45	0	0	0	1	48	0	0	0	0	0	0	0	0	0	0	0	0	0	0	0	0	0	0	0	0	151	0	0	0	0
MDFI	0	0	0	0	4	13	14	0	0	0	7	0	9	0	12	2	0	2	1	0	0	0	39	43	0	0	0	0	0	0	101	0	0	0	8
BYSL	0	0	0	0	0	0	1	0	0	0	0	0	2	3	3	0	0	0	4	1	0	0	0	5	0	0	0	0	0	0	0	11	0	74	2
GUCA1B	0	0	0	0	0	0	0	0	0	0	0	0	0	0	0	0	0	0	0	0	0	0	0	0	0	0	0	0	0	0	0	0	0	0	0
PRPH2	0	34	7	0	0	0	0	0	0	0	0	0	0	0	0	0	0	1	0	0	0	0	0	0	48	0	0	0	0	0	29	0	0	0	7
PTK7	34	11	0	2	28	42	0	1	26	0	5	10	39	0	0	0	79	0	21	0	68	0	9	52	2	21	1	25	0	0	29	0	0	54	0
EXOC2	0	0	0	0	22	39	3	3	27	17	0	1	2	0	19	0	0	0	24	0	48	9	0	1	0	0	9	0	0	48	60	0	16	0	22
TMEM30A	0	0	44	45	17	0	13	0	95	0	0	0	2	0	9	0	0	0	6	0	0	0	0	33	1	0	0	0	0	0	21	0	0	0	0
LAMA4	18	10	0	0	0	0	0	0	0	0	0	19	13	0	0	25	0	2	6	0	0	4	33	16	102	0	0	0	26	64	30	0	0	0	1
PRSS16	24	0	0	0	14	0	0	0	0	0	0	0	0	0	8	0	0	0	0	0	0	0	0	0	2	0	0	0	0	0	0	0	0	0	0
SKIV2L2	179	23	32	0	62	73	56	31	67	0	33	0	23	2	8	1	0	1	20	0	0	13	66	44	157	0	15	0	0	263	16	12	32	0	0
ISL1	6	0	0	0	8	0	0	2	0	10	2	0	5	0	0	0	0	0	0	0	0	0	0	6	8	0	0	0	0	0	20	11	0	0	0
SLC6A7	0	0	0	0	0	1	0	5	11	0	0	0	0	0	0	1	0	0	0	0	13	0	0	0	8	0	0	0	0	0	50	0	0	1	14
HARS2	0	0	0	0	0	0	3	0	32	0	0	0	0	11	0	0	0	0	6	0	0	1	0	0	0	0	0	0	0	0	1	0	22	1	15
NUDT12	22	2	0	0	0	0	8	0	0	0	6	33	14	0	6	0	0	0	1	0	0	0	1	0	30	0	0	0	0	0	0	12	0	2	0
PAPD7	12	0	26	0	14	0	0	0	0	0	2	0	3	15	5	0	0	3	9	1	0	0	0	20	17	0	0	0	0	0	37	4	0	0	4
DAP	129	160	43	47	60	164	199	254	16	163	39	69	184	53	63	10	0	11	139	1	83	100	784	344	711	0	180	0	51	221	150	124	151	0	141
HBEGF	4	1	4	0	2	4	10	2	3	0	0	7	6	0	5	1	0	0	1	0	0	1	9	1	35	0	20	1	0	0	55	2	1	0	15
LOX	1	0	0	0	4	0	0	0	0	0	0	0	0	1	0	0	0	0	0	0	0	0	2	0	0	0	0	0	0	2	45	0	0	0	9
GZMK	0	0	0	0	0	0	0	0	0	0	5	0	0	2	0	0	0	0	0	0	0	0	0	0	0	0	0	0	0	0	32	0	0	0	0
CDH9	0	0	0	0	29	0	0	41	0	0	0	0	0	0	0	0	0	0	0	0	0	0	0	0	0	155	0	65	0	0	25	0	0	0	0
SPARC	0	0	0	1	50	0	0	0	0	0	0	0	0	0	0	0	0	2	0	0	0	0	1	1	2	1	0	0	0	0	102	1	0	0	17
HAND1	0	0	0	0	5	0	0	0	0	0	0	5	0	0	0	0	0	0	0	0	0	0	0	0	15	0	0	0	0	0	1	0	0	0	0
PCDHB3	0	0	0	0	0	0	5	0	0	0	4	12	0	0	5	0	0	0	0	187	0	1	1	0	3	0	0	0	0	0	24	1	0	0	0
PCDHB5	0	0	0	0	9	0	0	0	0	0	0	0	0	0	0	0	0	0	0	0	0	0	0	0	0	0	0	0	0	22	4	0	0	0	1
PCDHB6	0	0	0	0	0	0	0	0	0	0	0	0	0	0	0	0	17	1	0	0	0	0	0	1	0	0	0	0	0	0	0	0	0	0	1
PCDHB7	0	0	0	0	0	0	0	0	0	0	0	0	0	0	4	6	0	0	0	0	0	0	0	0	3	0	0	0	0	0	0	22	0	0	0
PCDHB15	0	0	0	0	9	0	0	75	0	0	0	0	1	33	17	0	0	0	0	0	0	0	0	0	0	95	0	0	0	0	0	10	29	0	0
GRM6	6	1	4	10	107	22	8	8	159	1	6	2	2	2	2	17	0	1	12	7	12	1	41	71	4	31	3	5	1	60	683	1	6	31	112
THG1L	0	1	0	0	25	0	0	2	49	0	1	31	0	0	0	0	1	4	9	1	1	0	9	22	10	0	1	0	14	33	127	0	0	0	44
IL12B	14	0	0	0	80	0	6	0	43	13	2	0	0	1	0	16	0	1	0	0	5	3	0	20	17	0	0	0	0	10	326	0	8	0	4
BTNL8	0	0	0	0	0	0	0	0	0	0	0	0	0	0	0	0	0	0	0	0	0	0	0	0	0	0	0	0	0	189	16	0	0	0	0
TTC1	0	20	20	6	14	40	56	60	28	63	6	100	55	0	20	1	57	3	58	0	0	22	228	135	170	0	50	0	10	10	51	59	54	46	55
LNPEP	9	7	0	0	100	8	0	0	129	0	5	88	12	0	4	39	0	2	24	0	40	5	0	26	14	0	2	0	0	29	568	2	33	8	44
AGXT2	0	0	0	5	0	0	0	0	2	0	0	0	0	0	0	0	0	0	0	0	0	6	0	0	0	0	0	0	0	0	0	0	0	0	0
IL5	0	0	0	0	0	0	0	0	0	0	0	0	0	23	19	0	85	0	0	0	0	4	94	0	0	0	0	0	0	0	0	0	0	0	0
ST8SIA4	0	0	0	74	10	1	0	0	1	0	0	0	0	1	0	0	0	4	2	0	0	0	1	0	21	0	0	0	0	59	72	0	0	0	12
PCDH12	0	0	0	0	0	0	0	0	0	0	0	41	1	0	1	1	0	0	14	0	0	19	0	0	1	0	1	0	0	0	0	0	0	0	0
NUP155	8	0	19	19	134	38	8	17	110	0	12	59	15	0	10	2	8	2	29	0	0	4	52	69	100	2	45	73	38	53	546	3	63	145	7
C5orf15	0	0	0	0	16	0	0	0	0	0	11	0	0	0	2	0	0	2	0	0	0	0	0	0	0	1	0	0	0	0	4	0	0	0	0
TRIM23	58	27	8	0	15	0	16	65	0	0	10	95	0	5	13	33	65	0	30	0	0	21	14	72	69	0	110	0	29	40	78	0	0	0	39
RARS	86	59	14	1	15	1	21	84	34	14	36	46	11	23	24	0	0	7	48	1	0	50	492	31	235	0	24	0	0	59	52	4	55	6	63
CDX1	0	0	0	0	4	0	0	0	5	0	0	0	0	0	1	44	0	0	0	0	0	0	0	0	0	0	0	0	0	0	10	0	0	0	0
BNIP1	0	0	0	0	10	0	0	0	0	0	0	1	0	0	1	0	0	0	0	0	0	0	0	15	29	0	0	0	0	0	0	0	0	0	6
SLC7A14	18	14	8	14	153	7	4	28	144	7	19	12	17	1	7	10	3	1	11	14	1	16	36	71	51	1	9	103	18	47	602	1	2	23	70
SEMA3G	53	21	20	0	0	0	0	0	0	0	18	0	13	0	4	0	0	0	3	0	39	0	39	10	18	0	76	0	0	0	72	0	0	0	0
ZMYND10	0	0	0	0	3	0	0	0	0	0	0	0	0	0	0	0	0	0	8	0	0	0	0	0	1	0	0	0	0	0	6	0	0	0	5
LTF	0	0	0	0	13	0	0	0	0	0	0	0	2	0	0	0	0	1	10	0	0	0	89	47	123	0	0	0	0	16	121	0	1	0	38
MLH1	0	0	1	33	1	11	12	0	0	0	24	0	14	5	1	0	30	0	41	0	0	1	85	0	30	0	0	0	0	0	0	0	1	0	18
EHHADH	4	0	0	40	84	96	15	9	55	0	5	0	34	14	8	7	0	0	33	0	41	0	124	82	56	0	0	11	0	82	428	0	85	0	39
HRG	0	0	0	0	8	0	5	0	0	0	0	0	0	0	0	0	0	0	0	0	0	0	0	0	0	0	0	0	0	0	3	0	0	0	0
RBP2	0	0	0	0	0	1	0	0	0	0	0	0	0	0	0	0	0	0	0	0	0	0	0	0	15	0	0	0	0	0	0	0	0	0	17
PFKFB4	0	0	0	0	4	0	1	0	0	0	0	0	0	0	0	0	0	0	0	0	0	0	0	0	30	0	3	0	0	0	7	0	0	0	0
HES1	0	1	18	0	10	26	69	90	88	57	56	62	10	18	1	44	36	3	67	104	0	23	0	126	272	0	172	0	1	217	109	0	90	0	52
GNAT1	0	0	0	0	0	0	0	1	0	0	0	0	0	0	0	0	0	0	0	0	0	0	0	0	0	0	0	0	0	0	0	0	0	0	0
TUSC2	0	0	69	0	2	141	46	24	0	0	23	44	8	2	12	42	0	1	34	0	0	50	212	0	136	0	24	0	0	0	0	26	56	15	0
GNB4	1	8	2	2	167	7	7	2	155	1	24	14	5	2	1	10	5	4	2	149	6	4	0	161	15	0	4	29	13	55	795	12	0	13	128
MORC1	0	0	0	0	11	26	0	0	0	0	0	0	0	0	0	0	0	1	0	0	0	3	0	0	0	0	0	0	0	0	1	0	0	0	0
UMPS	211	68	15	63	21	5	15	32	18	0	17	59	24	31	19	0	39	1	31	50	81	56	365	35	178	162	43	0	82	39	177	32	80	39	62
KLHL18	0	0	21	26	19	13	33	0	0	22	0	0	21	2	13	1	0	0	7	0	0	13	1	0	76	0	46	0	0	74	29	9	0	0	10
RRP9	1	0	0	0	4	0	1	2	3	0	2	1	1	18	1	0	0	0	1	0	0	1	24	1	23	0	1	0	0	14	18	0	1	1	0
AADAC	0	0	0	0	0	0	0	0	0	0	0	0	0	0	0	0	0	0	0	0	0	0	0	0	0	0	0	0	0	0	0	0	0	0	0
EIF1B	50	107	47	16	15	11	25	1	0	31	0	0	60	7	16	0	28	4	29	0	0	40	0	35	162	0	48	0	0	154	21	62	19	0	2
ZBTB47	1	15	5	6	12	25	10	29	9	2	12	10	6	0	5	1	6	0	16	1	11	10	52	17	41	0	14	0	8	3	30	6	2	11	29
NKTR	71	35	120	23	21	36	39	43	36	58	42	18	36	63	17	29	18	0	54	0	2	14	89	113	289	0	62	76	67	27	30	78	8	209	15
NEK4	0	0	0	35	32	20	15	61	44	0	5	125	1	0	0	0	0	0	26	0	35	0	0	23	111	0	0	0	0	2	36	44	0	0	0
TMEM159	0	0	0	0	12	1	0	0	0	0	2	1	18	0	7	42	0	1	1	0	0	16	94	21	50	0	0	0	0	0	10	0	0	0	2
WDFY1	0	42	20	3	9	0	27	57	1	0	0	0	22	31	1	8	5	5	25	0	0	0	20	45	39	0	10	0	0	0	88	4	0	0	18
EIF2AK2	192	71	0	61	40	78	77	175	228	0	81	45	74	8	24	48	0	2	39	1	68	26	384	130	233	0	111	0	0	61	315	5	23	109	54
CPS1	0	0	0	0	0	0	0	0	0	0	0	0	0	0	0	0	0	3	0	0	0	0	0	0	1	0	0	0	0	0	24	0	0	0	26
HEATR5B	41	1	0	0	24	0	10	0	28	0	0	0	0	0	0	2	1	1	22	0	0	7	27	6	124	0	0	0	26	0	38	2	0	0	0
MDH1	162	135	18	0	40	68	41	89	2	0	4	0	40	19	34	0	97	1	30	0	0	30	207	15	177	0	64	0	1	9	20	32	0	4	27
MAPRE3	0	21	6	0	1	18	0	1	0	0	0	0	35	0	5	0	16	0	0	0	0	0	0	0	39	0	0	0	18	0	2	0	0	0	4
TMSB10	172	150	148	35	102	83	119	139	64	71	32	46	73	22	114	14	47	13	158	0	1	72	522	226	652	1	143	0	25	53	112	165	18	63	118
NCK2	0	0	0	0	22	0	0	5	5	0	34	0	3	0	16	0	0	0	12	22	123	0	0	15	9	0	0	0	0	0	24	16	0	0	5
TFPI	0	0	0	0	0	0	0	0	0	49	0	0	1	0	0	0	0	0	4	0	0	0	0	31	33	1	0	0	0	0	23	0	0	0	7
NDUFS1	0	2	4	15	446	68	96	87	301	2	34	49	46	20	41	58	35	8	53	13	60	11	28	183	154	0	110	1	42	223	1391	33	81	132	223
SLC11A1	0	0	0	2	13	0	0	0	1	0	0	0	0	0	3	0	0	0	0	1	0	0	0	0	16	0	0	0	0	0	49	36	0	0	0
APOB	0	20	0	0	11	0	17	26	0	0	0	0	6	12	5	0	0	0	11	0	0	0	29	9	42	0	22	0	1	0	81	1	0	0	11
INO80B	0	0	0	0	0	2	7	0	0	0	0	57	30	0	1	0	11	1	12	0	15	0	2	5	11	0	31	0	0	5	36	0	0	0	1
TTL	33	11	9	49	843	101	21	31	637	9	38	28	22	23	10	141	26	11	49	13	175	23	30	463	145	0	43	67	15	365	3779	65	55	262	446
FAHD2A	0	0	0	0	12	0	5	0	0	0	0	0	0	0	1	0	0	3	6	35	0	0	0	1	30	0	0	0	0	0	84	6	0	0	26
SF3B6	0	35	0	33	23	0	34	37	53	0	18	0	30	1	25	0	0	4	26	0	0	29	99	16	196	0	50	0	96	96	51	0	55	2	33
SLC30A3	0	0	0	0	0	0	0	0	49	0	0	0	0	0	0	0	0	0	0	0	0	0	0	0	0	0	0	0	0	0	40	0	1	1	4
NRBP1	3	0	0	0	5	0	18	0	0	0	0	5	8	0	3	38	0	3	1	0	0	0	0	19	13	1	16	0	42	0	0	39	0	89	14
REEP6	0	0	0	0	0	0	0	0	0	0	0	0	0	9	0	0	0	0	0	0	0	0	0	0	26	0	40	0	0	0	2	0	0	0	0
MOGS	0	0	0	0	1	0	0	0	11	0	0	0	7	0	1	0	0	0	0	0	0	0	0	0	0	0	0	0	0	0	6	0	0	0	1
PCGF1	0	0	0	0	0	0	0	0	37	0	0	11	0	0	0	0	0	0	0	0	0	0	13	0	0	0	0	0	0	0	0	1	0	0	0
TLX2	0	0	0	0	0	0	0	0	0	0	0	0	0	0	0	0	0	0	0	0	0	0	0	0	0	0	0	0	0	0	0	0	0	0	0
DOK1	0	0	0	0	0	0	0	0	0	0	0	0	0	1	0	0	0	0	0	0	0	0	0	1	0	0	0	0	0	0	60	0	0	0	0
ACADL	0	32	0	0	10	0	16	2	0	0	0	4	50	5	5	0	0	1	39	0	2	0	87	1	124	0	0	0	0	0	57	26	77	0	32
EVA1A	0	0	0	0	0	0	12	0	55	0	0	0	0	0	1	20	0	0	0	0	0	0	0	0	1	0	0	0	0	27	26	0	0	0	0
REG1A	0	0	0	0	0	0	0	0	0	0	0	0	0	0	0	0	0	0	0	0	0	0	0	0	0	0	0	0	0	0	0	0	0	0	0
IGFBP2	0	2	16	0	0	0	4	6	0	0	2	2	7	0	1	0	0	0	6	0	0	5	121	0	52	0	0	0	0	164	0	0	0	0	18
IGFBP5	0	0	0	0	9	53	0	0	109	0	0	0	23	0	1	0	0	1	9	1	0	0	123	31	35	0	9	0	52	60	27	12	0	0	1
KCNJ13	0	0	0	0	0	0	0	0	0	0	0	0	11	0	0	0	0	0	0	0	0	0	0	30	4	0	0	0	0	0	101	0	0	0	0
GGCX	5	0	0	30	134	4	7	24	123	0	7	5	5	14	0	0	0	0	1	0	10	2	0	77	6	0	46	0	0	24	635	60	46	194	88
NEU2	0	0	0	0	0	0	0	0	0	0	0	0	0	1	0	0	0	0	0	0	0	0	0	0	0	0	0	0	0	0	0	0	0	1	0
HSPE1	151	10	26	5	58	51	38	137	0	0	16	102	74	23	45	42	0	6	78	227	62	1	387	37	437	0	2	0	19	137	162	112	74	287	80
PRKAG3	0	0	0	0	0	0	1	0	0	0	0	0	0	1	0	0	0	0	0	0	0	0	0	0	0	0	0	0	0	51	7	0	0	0	0
WNT6	0	0	0	0	0	1	0	0	86	0	0	0	28	14	0	0	0	0	0	0	0	0	0	30	0	58	0	0	0	0	0	16	0	91	27
SLC9A2	50	1	23	17	0	0	16	19	71	9	0	0	9	0	4	0	0	0	8	0	0	4	0	1	81	0	21	0	12	44	23	0	3	0	18
PPP1R7	72	61	0	0	5	158	68	272	0	101	49	71	79	24	46	46	68	3	117	0	0	47	618	58	358	1	56	0	0	98	79	119	66	18	39
PROC	0	0	0	0	0	0	0	2	0	0	0	0	0	0	0	0	0	0	0	0	0	0	0	0	0	0	0	0	0	0	0	0	0	0	0
ID2	73	109	43	14	34	145	40	14	18	2	101	97	58	3	24	0	18	0	8	4	1	8	68	36	221	0	57	0	16	4	62	86	89	2	83
ODC1	158	2	14	0	10	0	28	46	0	0	22	2	6	43	37	10	1	5	68	79	0	8	131	79	251	0	69	0	0	23	183	24	1	0	49
GORASP2	0	0	0	0	4	0	0	6	0	0	0	0	5	0	16	0	0	1	4	0	0	12	0	20	18	1	4	0	0	0	7	0	0	0	9
CEBPZ	131	80	47	6	23	71	66	109	166	0	62	42	35	5	10	13	44	2	61	0	50	10	51	157	59	0	153	0	53	25	14	23	23	11	69
DLX2	0	2	0	0	6	2	7	3	3	0	0	0	8	2	2	0	2	0	14	0	0	0	3	1	10	2	0	0	0	0	7	0	16	0	6
SLC1A4	0	0	0	0	1	0	0	0	0	0	0	0	0	15	0	0	0	6	0	1	0	0	80	0	24	0	0	0	0	0	86	12	0	0	4
ORC2	9	53	0	4	113	0	36	22	82	0	0	78	18	1	14	6	13	2	25	0	50	25	207	61	108	0	15	23	79	36	373	18	14	9	59
PPP3R1	0	21	0	32	0	31	0	29	0	0	0	0	9	0	0	0	0	0	2	0	0	2	1	21	63	0	0	0	66	35	18	0	0	0	36
PLEK	0	0	0	0	25	22	0	0	0	0	0	0	3	10	0	0	0	0	9	0	0	0	0	0	12	0	0	0	0	0	27	0	0	0	23
KISS1R	0	0	0	0	0	0	0	0	0	0	0	0	0	0	0	0	0	0	0	0	0	0	0	0	0	0	0	0	0	0	0	3	0	0	0
GRIN3B	0	0	0	0	0	0	18	0	0	0	0	0	0	0	1	0	0	0	0	2	0	0	0	0	0	66	0	0	0	1	1	0	0	0	3
ATP6V1B1	75	0	0	0	0	0	0	0	0	0	0	0	0	0	0	0	0	0	0	0	0	15	0	0	10	0	0	0	0	0	40	0	9	0	8
MSH6	6	0	0	0	27	0	12	2	1	0	2	20	5	16	2	0	0	2	0	0	12	0	0	16	48	0	28	1	0	15	53	1	24	0	3
PLEKHA3	0	58	0	35	28	22	20	39	45	0	1	0	12	8	21	0	0	2	30	77	0	19	20	0	119	0	11	0	0	104	136	1	1	0	34
SPR	66	145	25	29	14	0	26	45	0	0	0	0	32	0	21	0	0	0	6	0	0	14	0	1	95	0	0	0	0	0	35	60	0	0	0
CLCA1	0	0	0	0	0	0	0	0	0	0	0	0	0	0	7	0	0	0	0	0	0	0	0	0	0	0	0	0	54	0	34	0	0	1	0
BCL9	0	0	19	0	23	1	7	19	1	0	0	6	9	1	17	5	0	1	28	7	0	10	63	18	27	0	5	0	0	0	3	8	0	62	7
TPSG1	0	0	0	1	0	1	1	0	0	0	0	0	0	0	0	0	0	0	0	0	0	0	0	0	0	0	0	0	0	0	39	0	0	0	0
ANGPTL1	0	0	0	0	3	0	0	0	0	0	0	0	0	0	0	0	0	0	0	0	0	0	0	0	0	0	0	0	0	0	4	0	0	0	0
TCEANC2	17	46	0	0	123	1	0	43	102	0	18	33	0	0	4	4	41	0	9	0	21	26	98	11	46	0	23	17	0	11	394	0	0	0	65
TMEM59	0	6	1	0	44	4	15	29	2	0	23	0	1	3	1	1	0	3	13	0	0	8	74	9	88	1	22	0	100	1	133	21	1	0	32
RPL22	839	507	695	377	181	474	465	914	270	172	162	267	379	190	287	166	183	37	594	30	295	389	2805	637	2648	15	540	33	78	454	395	606	137	117	514
OPRD1	0	8	1	12	619	56	2	35	448	0	69	7	15	7	0	108	13	2	7	8	36	1	27	172	58	13	49	15	0	203	2029	2	8	25	239
WDR77	0	0	0	1	0	0	4	34	0	0	0	0	10	0	1	0	0	0	6	0	0	7	0	0	4	0	41	0	0	76	18	0	0	0	1
C1orf21	303	230	37	1	31	261	145	289	2	4	1	74	174	22	81	75	125	14	178	111	145	61	714	192	734	29	113	0	5	54	330	123	73	62	145
MAD2L2	3	49	0	0	8	0	14	16	0	0	1	11	25	0	9	0	92	6	17	0	0	0	0	15	110	0	0	0	0	0	0	36	0	0	27
MFN2	0	42	0	0	11	0	2	16	0	28	10	0	0	0	4	0	0	1	0	0	26	0	0	0	57	0	0	0	0	0	61	0	0	0	3
MIIP	0	0	0	0	8	0	0	0	0	0	0	0	9	0	0	0	0	0	0	0	0	0	0	0	0	0	0	0	0	0	0	0	0	0	0
SLC35D1	0	0	0	5	22	0	5	40	0	0	0	0	0	0	0	0	0	0	9	0	0	0	0	58	0	0	0	0	0	15	35	0	0	0	1
PRAMEF10	0	4	0	0	4	0	3	0	0	0	3	0	0	0	0	0	0	0	0	0	0	2	0	0	6	0	0	0	0	0	2	3	0	0	2
PRAMEF4	0	0	0	0	0	0	0	0	0	0	0	0	0	0	0	0	0	0	0	0	0	0	0	0	0	0	0	0	0	0	0	0	0	0	0
PRDM2	7	11	30	43	13	176	65	49	49	25	38	53	32	46	5	6	10	0	76	1	2	28	104	55	143	1	50	162	7	2	277	16	3	4	62
RGS2	0	0	1	0	10	0	0	0	0	0	3	0	4	0	0	0	0	0	3	7	0	0	0	0	0	0	0	0	0	0	2	1	37	0	20
NT5C1A	0	0	0	0	0	0	0	0	0	0	0	0	0	0	0	0	0	0	0	0	0	0	0	0	1	0	0	0	0	0	2	0	0	0	0
AKR7A2	0	18	9	0	5	0	6	20	0	0	3	0	0	11	4	21	14	5	0	0	0	0	83	1	91	0	23	0	0	0	18	13	0	0	14
P3H1	0	0	0	0	5	1	0	0	0	0	0	0	1	0	0	40	0	2	0	0	0	0	0	0	0	0	0	0	0	1	0	0	0	75	0
SLC19A2	0	0	0	0	2	44	0	0	57	0	0	0	0	0	0	0	0	0	0	0	0	18	0	0	1	2	7	0	0	0	36	0	0	0	0
SELL	0	0	0	0	1	0	0	0	4	0	0	0	1	0	0	0	0	0	1	0	0	5	1	0	11	0	1	0	54	0	37	0	0	0	1
VAMP4	51	74	2	0	38	64	5	3	94	0	0	0	1	2	0	14	0	0	5	0	24	20	166	4	88	0	16	4	2	6	76	37	1	1	81
SYF2	302	192	73	20	24	149	39	48	0	0	33	34	44	41	44	0	49	11	32	1	92	29	422	74	257	0	82	0	47	61	79	75	63	105	103
SLC5A9	0	0	0	0	3	0	0	0	0	0	0	0	9	0	0	0	0	0	0	1	0	0	0	0	7	0	0	0	0	0	0	0	0	0	9
CTSD	0	0	0	0	133	0	0	0	0	0	23	0	5	0	0	1	3	4	0	0	0	3	0	0	2	0	1	0	0	11	12	0	0	0	0
A4GNT	0	0	0	0	8	0	0	0	0	0	0	0	0	0	0	0	0	0	0	0	0	0	0	0	0	0	0	0	0	0	1	0	0	0	0
MMP8	0	0	0	0	0	0	0	0	0	0	0	0	0	0	0	0	0	0	0	0	0	0	0	0	0	0	0	0	0	0	46	0	0	0	0
APOA1	0	0	0	0	0	0	0	0	0	0	0	0	0	0	8	0	0	0	4	0	0	0	0	0	0	0	0	0	0	0	0	0	0	0	0
SLC8A2	0	0	2	0	0	1	1	0	0	1	1	1	7	0	12	0	1	0	1	0	0	0	1	1	25	0	0	0	0	0	12	0	1	86	45
TNP1	0	0	17	0	0	0	0	0	0	0	0	0	0	0	0	0	0	0	0	0	0	0	0	0	0	0	0	0	0	0	0	0	0	0	0
FASTKD2	1	0	0	0	0	0	1	0	0	0	0	0	0	0	20	0	0	0	0	0	1	0	0	0	62	0	0	0	0	22	0	3	0	0	0
SPACA1	0	0	0	0	0	0	0	0	0	0	0	0	0	0	0	0	0	0	0	0	0	0	0	15	0	0	0	0	0	0	0	0	0	0	0
TBPL1	0	0	1	21	19	0	0	0	7	0	0	0	9	0	7	0	70	0	1	0	0	10	27	0	1	0	0	0	5	0	69	0	19	0	0
ZC2HC1B	0	0	0	0	8	0	0	0	0	0	0	0	0	0	0	0	0	0	0	0	0	0	0	0	0	0	0	0	0	0	0	0	0	0	0
FBXO30	0	0	1	0	43	6	24	1	129	9	0	0	15	0	1	0	0	0	0	0	0	15	129	7	27	0	44	0	0	0	1	5	0	0	7
MED28	38	17	28	17	152	70	35	17	201	12	52	13	27	5	17	95	22	2	22	15	78	32	48	188	141	68	49	7	0	107	1016	15	3	55	148
RNF103	28	0	10	0	0	1	13	0	0	0	0	0	1	0	0	0	0	0	0	0	0	0	0	0	0	1	0	0	0	0	39	0	0	0	25
RPN2	0	12	24	0	8	0	0	9	1	0	0	31	10	34	0	0	101	0	1	22	0	5	0	0	103	0	28	0	0	0	10	0	0	0	28
SOGA1	2	3	2	3	163	76	22	19	140	45	39	32	12	4	14	19	1	11	20	4	6	1	1	43	56	0	28	26	2	46	627	20	2	14	101
PKD2	47	1	0	15	51	19	11	3	46	0	50	0	2	6	72	0	0	0	6	0	0	0	62	10	18	0	4	1	6	2	297	1	7	25	51
ABCG2	0	0	0	0	2	3	0	0	0	0	0	0	0	25	0	0	0	0	0	0	0	0	0	0	5	0	0	0	1	0	8	5	0	0	0
SPP1	0	79	2	1	0	2	1	1	2	0	24	0	1	0	2	0	0	0	2	0	0	0	4	0	6	0	13	0	5	0	1	3	1	6	6
STBD1	0	29	36	73	38	160	10	2	406	3	5	1	58	30	57	17	61	3	40	0	3	3	0	52	12	0	30	2	15	25	212	29	15	1	80
CCNI	239	372	273	136	100	213	253	375	92	34	121	120	196	100	161	26	6	18	189	33	71	184	848	181	1716	0	228	0	5	602	322	291	83	0	165
RARRES1	30	0	1	0	7	0	0	0	46	1	0	6	0	0	0	0	0	1	0	0	0	0	0	18	0	0	25	0	13	0	15	0	0	0	0
FGF23	0	0	0	0	19	0	0	0	0	0	0	0	0	0	0	0	0	0	5	0	0	0	0	4	0	0	0	0	0	0	108	0	0	0	0
ELL2	169	257	120	164	69	257	234	397	75	144	25	147	85	132	80	4	15	15	123	0	16	143	472	347	1246	0	96	0	70	56	330	122	90	23	121
NDUFB3	52	13	1	0	16	33	23	19	0	7	55	10	2	5	11	29	12	0	2	0	27	0	191	74	138	0	18	0	0	0	55	15	3	0	29
ZFAND5	0	0	33	0	39	0	18	34	1	68	54	42	50	0	10	84	1	2	34	0	80	22	132	70	272	0	28	7	0	29	29	7	0	0	41
DDX55	51	55	9	0	18	23	7	0	0	0	9	0	2	0	7	3	0	0	6	0	0	1	116	71	40	0	0	0	0	111	170	0	0	0	22
HDHD3	0	0	0	0	0	0	1	0	3	0	0	0	0	0	0	0	0	0	0	0	0	0	0	0	0	0	0	0	0	15	5	0	0	0	1
ALG2	17	26	0	0	4	0	12	30	0	0	0	0	4	0	5	0	0	0	14	0	0	14	13	4	46	0	0	57	0	39	0	0	0	0	25
VPS4B	31	24	2	61	32	36	14	78	68	6	48	5	17	3	32	17	12	7	67	0	0	4	1	108	123	1	13	2	29	30	174	21	47	0	91
SERPINB10	3	8	1	1	48	0	0	0	50	1	2	5	2	0	0	16	1	0	0	8	2	0	0	34	8	0	1	8	0	11	243	1	0	0	13
GSC	0	0	9	0	1	1	1	0	35	0	0	0	0	0	3	0	0	1	0	0	0	0	0	0	0	1	0	0	0	0	40	0	0	0	1
ADCK1	0	0	0	0	0	0	0	0	0	0	0	0	0	0	0	0	0	0	0	0	0	0	0	0	0	0	0	0	0	0	17	0	0	0	0
NEK9	22	13	3	11	349	69	12	38	520	7	59	6	17	11	12	56	14	9	22	21	90	5	26	265	31	0	33	62	33	187	1919	4	30	134	267
IRF2BPL	5	40	43	42	4	13	69	41	102	1	16	0	32	17	1	5	70	1	55	0	0	18	227	192	351	0	99	83	115	66	97	50	0	1	134
ACOT2	20	0	0	0	0	0	0	0	15	0	0	0	6	0	0	0	0	0	0	0	19	2	0	7	3	0	6	0	0	0	0	5	0	0	0
FLVCR2	0	0	0	0	10	0	0	0	0	0	0	0	0	0	0	0	0	0	0	0	0	0	0	95	0	0	0	0	0	0	44	0	0	0	0
TGFB3	0	0	0	0	2	0	0	0	0	0	0	0	0	0	0	0	0	0	0	0	0	0	0	0	0	0	0	0	0	0	48	22	0	0	0
TP53I3	0	6	0	0	4	0	0	0	0	0	0	0	4	0	0	0	0	0	0	0	0	5	0	0	0	0	9	0	0	0	0	0	0	0	0
RHOQ	244	539	101	163	91	291	357	384	582	310	135	200	234	126	158	110	129	15	260	160	55	163	841	557	1908	48	254	77	40	404	317	418	262	3	262
TMEM214	14	0	6	0	0	0	0	0	0	0	0	43	0	0	1	0	0	0	0	0	0	11	1	18	15	0	0	0	0	0	0	0	0	0	0
ATAD2B	73	29	11	0	58	0	44	95	20	0	98	26	40	24	17	28	53	3	10	3	32	26	255	87	188	0	59	0	11	1	32	28	0	0	18
YIPF4	1016	462	1710	815	1232	470	363	1066	1628	528	629	300	193	109	109	288	87	46	518	353	419	629	1726	1186	3577	4	1393	333	1427	2008	5234	590	836	239	851
AFTPH	9	40	108	18	48	32	127	217	75	18	97	111	13	14	96	0	26	3	81	1	2	51	132	30	476	2	244	0	80	0	36	6	39	27	83
LGALSL	75	51	30	68	19	0	36	77	26	1	41	1	32	14	30	15	1	2	30	6	2	60	140	116	195	0	40	4	2	0	135	40	16	66	147
CRIPT	30	31	53	0	5	1	6	46	0	4	1	37	5	1	3	8	1	0	34	0	0	5	20	17	110	0	46	0	16	53	69	32	0	109	1
MFSD13A	0	0	0	0	9	0	0	1	3	0	0	0	0	0	9	0	0	0	1	0	0	0	0	0	0	0	0	0	0	0	18	0	0	0	4
SLF2	3	26	44	34	49	6	25	42	78	0	18	2	12	34	17	11	0	2	56	0	16	25	233	0	153	0	57	0	0	37	123	73	6	0	105
PPP1R3C	8	0	12	0	19	31	1	33	63	0	35	3	0	56	10	22	0	0	11	0	0	20	0	0	4	0	25	0	55	61	16	31	1	0	0
PRLHR	0	1	3	9	167	15	4	13	240	19	17	0	1	1	6	50	12	3	9	44	0	0	0	94	3	0	4	0	1	62	743	5	7	0	103
HOXB8	27	0	39	0	4	7	21	5	19	0	11	0	0	0	1	0	0	0	5	0	1	4	0	9	7	3	0	0	47	33	34	0	0	0	5
HOXB5	26	96	18	0	10	0	0	0	0	0	5	2	3	0	0	0	0	0	0	0	0	0	0	0	0	0	0	0	0	0	12	0	0	44	0
HOXB7	31	43	0	27	36	57	8	23	6	70	38	0	0	1	0	6	0	0	0	0	57	6	0	0	55	0	93	1	33	23	30	0	0	25	17
DUSP1	64	0	0	29	14	19	22	0	0	0	0	0	10	4	0	12	0	1	2	0	1	11	65	0	3	0	16	0	0	0	23	8	0	0	20
PANK3	187	154	7	33	384	82	95	96	579	2	66	65	76	17	29	117	26	13	48	5	13	19	57	211	470	0	25	52	6	311	2154	65	39	36	183
MSX2	17	0	15	5	0	25	0	25	0	0	6	19	6	0	0	45	0	0	6	0	0	0	0	34	25	0	0	0	85	0	32	0	0	0	1
INSL4	0	0	0	0	0	0	0	0	0	0	0	0	0	0	0	0	0	0	0	0	0	0	0	0	0	0	0	0	0	0	0	0	0	124	0
IFNA7	0	0	0	0	0	0	1	0	0	22	0	0	0	0	0	0	0	1	0	0	0	0	0	1	0	0	0	0	0	1	0	33	26	81	0
LRP11	0	0	61	13	12	20	15	9	5	0	0	0	18	23	36	0	0	2	17	0	0	0	0	90	50	0	29	0	0	103	174	16	0	0	11
CCDC170	0	3	16	0	221	16	8	21	190	0	1	1	1	20	4	74	1	4	12	0	26	3	0	94	1	0	0	0	0	159	653	6	0	71	110
ARAP3	0	0	0	0	0	0	0	0	0	0	0	0	0	0	0	0	0	0	0	7	13	0	0	1	0	9	0	0	0	0	1	0	3	0	1
PCDHB8	0	0	0	0	0	0	0	0	0	0	0	0	0	0	14	0	0	0	0	0	0	0	0	1	0	0	0	0	0	0	0	0	0	0	0
PCDHB10	0	0	0	0	0	0	0	0	0	0	0	0	0	0	0	0	0	0	0	0	0	0	0	0	0	0	0	0	0	0	21	0	0	0	1
PCDHB14	0	0	0	0	0	0	0	0	0	0	7	0	0	0	0	0	0	0	0	0	0	0	0	13	0	0	0	0	0	1	1	0	0	0	1
PCDHB12	0	0	0	0	4	0	0	0	13	0	0	0	0	0	0	0	0	0	0	0	0	0	0	0	0	0	12	8	0	0	46	0	0	0	0
SLC25A2	0	0	0	0	0	0	0	0	0	0	0	0	0	0	0	0	0	0	0	0	17	0	0	0	0	0	0	0	0	0	0	0	0	0	0
PRRX1	0	9	0	0	3	16	7	0	0	0	0	0	5	0	0	0	0	0	0	0	0	0	0	0	0	0	0	0	0	6	4	0	0	0	0
TNN	0	0	0	0	10	0	8	0	0	32	0	0	0	0	0	0	0	0	0	0	0	0	0	0	0	0	0	0	116	0	0	0	0	0	0
PDZD11	2	0	0	54	0	0	11	60	0	0	0	0	2	0	11	0	1	1	39	0	0	23	121	0	80	0	0	0	2	25	0	0	0	0	86
NUDCD1	0	28	0	0	6	0	0	1	0	0	26	1	0	0	15	0	0	0	0	0	0	0	0	31	18	0	62	0	0	0	55	24	0	0	0
CCDC77	21	1	0	0	0	0	3	11	0	0	0	0	0	0	0	13	0	0	0	0	0	9	0	0	13	0	0	0	0	29	2	0	0	0	1
UFM1	4	112	25	44	11	3	42	68	48	2	64	25	80	4	39	21	0	14	53	0	19	42	334	124	232	0	25	166	72	19	12	10	32	0	97
ELF1	126	121	5	41	36	35	28	65	9	35	0	55	12	2	35	0	1	0	41	0	0	12	80	108	129	0	114	0	51	142	47	24	35	1	24
ALG5	0	0	0	0	0	0	0	0	0	0	0	0	0	0	0	0	0	0	3	0	4	0	0	0	1	0	0	0	0	0	0	6	0	0	0
FAM53C	23	0	0	0	17	0	17	0	0	0	0	0	0	25	26	0	0	2	1	0	8	0	0	0	46	0	0	0	0	0	5	1	0	65	13
MYOT	0	0	0	0	0	0	0	0	2	0	0	0	0	0	0	0	0	0	0	0	0	0	0	22	0	0	0	0	0	0	31	0	0	0	0
EGR1	0	0	4	0	32	0	0	6	0	22	13	0	1	16	10	0	0	1	0	0	0	13	0	1	3	0	41	39	0	1	62	5	0	92	5
PFN2	164	136	35	13	14	87	103	137	1	22	170	139	84	2	22	0	1	2	84	2	48	54	209	118	634	2	87	0	32	100	53	215	54	3	88
NFYB	19	20	1	13	45	2	20	22	56	34	15	6	28	1	21	88	0	1	16	5	0	19	6	30	120	0	0	0	4	7	194	20	29	0	20
DUSP4	42	0	0	53	10	0	6	48	43	0	7	0	7	0	0	0	0	0	0	0	0	7	0	7	32	0	53	0	0	0	92	24	0	0	25
SORBS3	0	69	0	25	2	48	59	93	0	0	0	15	71	0	46	1	0	1	41	0	0	16	51	0	128	0	14	37	0	0	82	90	0	0	68
PPP3CC	0	0	0	0	0	0	0	0	1	0	0	0	0	0	7	0	0	0	0	0	0	0	0	0	39	0	0	0	0	0	0	0	0	0	16
TARDBP	13	67	0	10	4	0	12	78	0	18	35	19	5	0	37	0	27	0	8	0	0	7	0	0	59	0	0	0	0	48	0	10	27	37	7
PRAMEF2	0	0	0	0	0	0	0	0	0	0	0	0	0	3	0	0	0	0	0	0	0	0	0	0	0	0	0	0	0	0	0	0	0	0	4
RDH10	15	0	0	0	18	0	12	0	5	0	23	0	0	0	0	1	0	0	14	0	38	0	0	2	70	0	0	0	15	0	42	0	0	0	2
DLX4	0	0	0	0	12	19	0	0	0	0	0	0	1	0	0	0	0	0	0	0	0	0	0	15	16	0	0	0	0	1	79	0	0	0	0
COIL	0	0	0	0	66	1	21	70	0	0	3	37	1	0	1	0	0	1	20	0	0	0	0	0	98	0	27	0	0	8	2	25	0	0	11
SLC35B1	0	0	0	32	13	0	0	0	0	0	0	0	0	0	1	0	0	0	5	0	0	2	49	0	11	0	0	0	0	1	7	0	0	0	0
FAM117A	0	1	2	0	3	0	3	1	2	0	0	1	10	9	2	0	0	0	6	0	0	0	42	0	24	0	2	0	0	0	2	19	21	4	5
MND1	0	0	0	0	28	0	0	5	102	0	28	43	9	34	27	0	64	0	0	0	1	6	75	0	36	67	0	4	1	0	0	0	79	0	0
ZNF141	6	0	0	5	0	0	4	0	1	0	18	0	5	0	2	0	0	0	3	0	0	11	1	0	16	0	0	0	0	0	0	1	0	0	0
TSHZ3	34	0	0	0	1	4	1	1	0	0	1	0	5	0	3	0	15	0	14	0	0	0	14	1	33	0	0	0	0	65	43	13	0	0	33
TAS2R8	0	0	0	0	0	0	0	0	0	0	0	0	0	0	0	0	0	0	0	0	0	5	0	0	0	0	0	0	0	0	19	0	0	0	0
PLBD1	0	0	0	29	21	0	0	4	1	0	0	1	0	0	1	0	0	0	0	0	6	0	0	0	0	0	0	0	0	0	0	32	0	0	18
KLRK1	0	0	0	0	0	0	0	0	0	0	0	0	0	0	0	0	0	0	0	0	0	0	0	0	1	0	0	0	0	0	13	0	0	0	0
TAS2R10	0	0	1	0	0	0	0	0	0	0	0	0	0	0	0	0	0	0	0	0	0	0	0	0	0	0	0	0	0	0	0	0	0	0	0
PRB1	0	0	0	0	0	0	0	0	0	0	0	0	0	0	0	0	0	0	0	0	0	0	0	0	0	0	0	0	0	0	0	0	0	0	0
PYROXD1	15	0	0	0	23	57	52	104	1	44	70	0	18	16	3	0	15	0	15	66	0	9	170	65	108	0	86	0	52	1	64	42	0	0	38
KCNJ8	0	0	0	0	0	0	0	0	0	0	0	0	0	0	0	0	0	0	0	0	0	0	0	0	0	0	0	0	0	0	0	1	0	0	0
TAS2R7	0	0	0	0	0	0	0	0	0	0	0	0	0	0	0	0	0	0	0	0	0	0	0	0	0	0	0	0	0	0	0	0	0	0	0
TAS2R9	0	0	0	0	0	0	0	0	0	0	0	0	0	0	0	0	0	0	0	0	0	0	0	0	0	0	0	0	0	0	0	0	0	0	0
ZSCAN18	0	0	5	0	0	0	2	20	0	0	7	1	1	0	13	0	0	1	0	0	0	0	83	9	26	0	1	0	0	0	3	0	0	0	1
TFG	0	0	0	0	1	17	13	5	14	0	19	4	3	8	9	1	2	0	1	25	0	6	1	64	85	0	26	0	3	3	29	13	18	2	17
NAA50	94	144	18	0	53	43	75	22	7	2	7	0	31	27	32	32	3	6	24	0	50	6	191	63	403	0	16	0	49	17	34	28	1	0	114
CAT	27	0	0	0	45	0	57	49	0	0	48	29	46	31	6	0	0	3	5	0	0	12	0	8	98	0	33	0	118	0	65	57	0	0	38
FBXO24	0	0	0	0	15	0	0	0	0	0	1	0	0	0	0	0	36	1	0	0	0	0	0	0	0	0	0	0	0	0	0	0	12	0	0
GJA3	0	0	0	0	71	0	0	3	0	0	0	1	5	0	0	0	0	0	7	0	0	0	0	0	8	0	0	0	0	1	67	0	0	0	1
GHSR	0	0	0	0	0	0	0	0	0	0	0	1	0	0	0	0	0	0	0	0	0	0	0	0	0	0	0	0	0	0	0	0	0	0	0
TNFSF10	27	75	43	62	101	64	30	41	142	4	15	1	28	17	7	90	2	7	25	73	26	16	485	107	68	0	37	9	1	150	484	41	49	13	65
CPXM2	30	0	0	0	0	39	34	0	0	0	0	0	5	0	0	12	0	1	7	0	0	0	43	0	25	0	27	0	24	0	0	0	0	0	27
ADORA3	0	0	0	0	0	0	0	0	0	0	0	0	0	0	0	0	0	0	0	0	0	0	0	0	0	0	0	0	0	0	0	0	0	0	0
ACVR2A	49	19	9	0	7	27	22	53	0	28	19	55	0	0	10	0	30	0	24	0	0	17	0	3	155	7	44	0	0	40	46	67	2	0	0
POLK	140	41	56	2	102	25	30	63	75	8	58	13	29	17	50	26	4	1	45	0	36	6	0	153	145	0	48	0	0	211	462	15	118	19	86
FLT3	2	89	0	0	9	0	22	0	0	0	0	0	0	0	0	0	0	0	0	97	0	0	156	0	0	0	22	0	0	5	32	0	0	0	0
RASL11A	1	0	0	0	0	0	0	1	0	0	0	0	0	0	1	0	0	0	0	0	0	0	0	0	24	0	0	0	0	0	4	0	0	0	2
FYTTD1	0	61	58	35	135	45	57	132	92	0	59	21	42	7	17	89	42	0	45	0	10	21	37	94	279	0	56	2	11	45	377	37	0	0	67
MTERF4	14	10	4	0	25	12	45	36	0	0	9	0	18	3	11	34	0	1	10	0	2	10	256	22	149	0	0	0	0	0	50	5	6	0	63
MYOG	0	0	0	0	12	0	0	0	0	0	0	0	0	0	6	0	0	0	1	0	0	0	0	0	10	30	8	0	0	0	0	0	0	0	0
COPA	4	0	28	1	53	1	23	12	80	0	0	4	10	0	44	129	0	0	30	2	2	16	16	46	216	0	0	6	0	96	260	24	1	13	18
BBS9	0	0	0	0	0	0	1	0	0	0	0	0	0	2	0	0	0	0	0	0	0	0	0	0	0	0	0	0	0	5	36	0	0	4	14
OCM	0	0	0	0	0	0	0	0	0	0	0	0	0	0	0	0	0	0	0	0	13	0	0	9	0	0	0	0	0	0	16	0	0	0	0
EEPD1	0	0	0	10	0	0	4	1	25	0	0	0	0	0	0	0	0	0	0	0	0	0	0	1	15	0	26	0	0	0	19	0	0	0	10
WIPF3	15	0	1	0	36	3	6	73	22	0	0	0	0	0	13	7	0	0	2	1	1	0	0	11	43	1	1	3	0	6	82	0	1	36	13
HOXA7	41	0	34	5	11	11	22	0	1	0	2	0	0	1	0	0	0	0	13	0	0	6	0	0	34	0	28	0	0	14	21	0	0	0	3
INHBA	0	14	9	0	7	20	6	1	1	0	0	46	0	1	0	0	0	0	0	1	0	0	29	1	11	55	8	0	0	0	104	0	0	0	6
RAMP3	0	0	0	0	0	0	0	0	0	0	8	0	0	0	0	0	0	0	0	0	0	0	0	0	0	0	0	0	0	0	0	0	0	0	0
FTSJ2	37	0	40	58	6	131	22	17	106	0	38	165	37	2	10	0	0	0	65	118	40	28	2	71	54	178	54	0	124	0	8	66	0	0	5
TWIST1	6	6	5	2	17	7	31	114	2	1	35	3	22	4	50	0	1	1	55	1	3	80	165	36	160	0	7	1	97	10	41	87	132	0	1
TAF1L	0	0	2	1	60	11	9	16	43	0	1	22	0	0	15	6	9	4	2	0	0	0	0	17	15	35	56	22	0	4	262	6	13	0	49
PHF24	0	0	0	0	4	0	0	0	0	7	0	0	0	8	0	0	0	0	0	0	1	0	0	71	0	0	0	45	0	0	66	0	0	0	0
DCAF10	79	44	15	59	525	88	20	66	539	0	44	53	29	14	38	46	54	5	53	19	21	9	87	334	316	0	23	130	1	458	2003	34	10	177	341
ZC3HAV1	140	46	99	54	22	39	46	67	45	46	11	44	16	9	32	24	0	3	87	89	50	50	0	48	203	0	28	0	28	80	144	77	23	170	145
AKR1D1	1	2	0	15	141	35	1	9	158	1	15	9	5	4	1	19	5	1	6	17	17	0	9	75	5	2	2	28	0	118	889	3	5	13	130
NEUROG3	0	0	0	0	0	0	0	0	0	0	0	0	0	10	0	0	0	1	0	0	0	0	0	0	0	0	0	17	0	0	6	26	0	0	0
SRGN	14	0	0	0	184	0	0	0	9	0	0	0	0	0	0	0	0	0	2	0	0	0	0	0	0	6	0	8	0	0	24	0	32	0	20
EGR2	0	0	46	0	27	0	39	0	0	0	16	0	16	25	11	0	0	0	7	0	0	13	30	2	20	0	0	0	0	0	0	0	0	0	19
FAM149B1	22	2	18	0	32	2	10	9	4	0	4	0	9	1	6	1	1	4	19	0	4	1	2	3	70	0	0	3	1	6	89	3	18	4	12
IFT81	2	34	14	0	21	44	18	0	0	0	0	0	0	33	0	0	0	1	11	0	0	12	67	15	119	0	53	0	0	41	23	31	85	0	19
ACADS	0	45	0	0	0	1	25	4	0	0	0	0	0	14	9	0	0	0	0	0	0	9	1	0	23	0	0	0	0	0	41	0	0	0	22
RNF11	51	220	60	43	33	125	68	13	56	1	48	6	57	34	46	31	2	10	75	101	39	78	325	121	455	0	20	0	5	87	100	71	10	0	75
BHLHE41	0	0	0	35	38	87	12	31	65	42	13	46	8	6	3	0	0	2	33	0	0	7	94	65	23	0	94	0	0	68	53	15	0	0	21
PKN1	0	0	0	0	29	0	35	27	0	1	2	0	4	0	0	0	0	2	6	0	19	0	0	0	6	0	2	0	1	0	0	0	0	78	1
ADGRE5	0	0	0	3	15	51	0	1	0	0	0	0	0	0	0	0	0	0	14	0	0	0	0	0	19	0	0	0	0	0	0	0	0	0	0
ZNF442	1	0	1	0	18	1	1	2	5	0	0	0	1	36	9	0	0	0	9	0	1	1	0	2	2	0	1	0	0	1	15	10	0	0	37
CCDC70	0	0	0	0	0	0	0	0	0	0	0	0	0	0	0	0	0	0	0	0	0	0	0	0	12	0	0	0	0	0	0	0	0	0	0
ATP7B	0	0	0	0	0	0	0	0	0	0	0	33	0	0	0	0	24	0	2	0	0	0	0	0	0	0	0	0	0	0	0	0	0	1	0
ZC3H13	398	485	193	411	246	449	265	545	324	205	210	293	235	58	71	137	68	19	294	81	222	218	1219	331	1642	64	551	32	487	847	381	279	220	128	138
NEUROD4	2	44	12	7	5	6	13	21	0	0	15	9	16	0	4	1	12	4	31	0	5	3	28	13	47	0	3	0	0	6	30	12	2	0	49
ORMDL2	4	3	5	13	169	20	14	15	158	0	22	11	10	3	0	37	11	5	4	7	10	2	72	125	24	0	4	15	4	115	814	4	5	8	81
PDE1B	0	0	0	0	24	0	8	0	0	0	0	16	3	8	12	0	2	0	1	0	0	0	0	19	3	0	42	13	0	0	65	8	0	15	41
HOXC13	0	0	0	0	8	0	0	0	5	0	0	0	4	0	0	0	0	0	0	0	68	0	0	0	6	0	0	0	0	0	0	4	0	0	0
LRP1	0	0	0	8	5	28	0	0	0	0	0	0	0	0	11	0	0	0	2	0	0	20	0	4	4	0	0	0	0	185	44	0	0	0	26
HOXC12	0	0	0	0	5	0	5	0	0	11	1	17	1	9	5	0	0	0	0	0	0	0	0	1	2	0	0	0	0	0	65	0	0	0	0
FAAH	0	0	0	0	0	0	2	0	0	0	0	0	0	0	7	0	0	0	0	0	0	0	2	0	0	0	0	0	0	0	59	74	0	0	0
SEC61A1	0	24	20	0	2	0	8	34	0	0	0	0	0	1	0	0	0	2	2	0	0	0	70	0	1	0	1	0	3	0	32	0	0	0	16
RAB9B	0	0	0	0	6	3	0	0	0	0	0	0	0	0	0	26	0	0	0	0	0	0	0	0	0	0	0	0	0	0	28	0	0	0	18
NRK	0	52	0	19	11	7	2	0	0	1	4	0	0	0	0	0	0	1	0	0	14	6	17	9	71	0	0	0	0	4	109	0	0	0	0
MAGEA9	0	0	0	0	0	0	0	0	23	0	0	0	0	0	0	0	0	0	0	0	0	0	0	2	0	0	0	0	0	0	0	0	0	0	0
RIF1	75	44	47	0	89	51	21	168	352	64	53	112	10	5	11	19	0	4	47	8	0	8	182	204	285	0	138	39	39	60	306	53	2	14	60
TTC21B	42	0	1	0	32	0	9	16	3	0	0	37	0	0	9	0	0	1	0	0	0	36	0	0	172	0	0	0	0	0	95	18	0	0	5
NMI	47	0	1	21	0	1	0	20	0	2	0	0	2	0	0	0	0	1	18	0	0	15	71	0	23	0	14	0	0	20	60	0	44	0	18
TNFAIP6	0	0	0	0	18	0	0	0	0	0	0	0	0	0	0	15	0	0	0	0	0	0	0	0	0	0	0	0	27	0	6	0	0	0	0
ACVR1C	1	0	0	0	27	3	19	0	67	0	0	0	0	0	0	0	0	0	0	0	0	0	0	10	3	0	0	0	0	0	164	0	0	0	0
SLC36A1	0	0	0	0	14	0	0	0	0	0	0	0	10	23	0	0	1	0	0	0	0	0	0	0	0	0	0	0	31	0	0	0	0	0	0
BATF3	0	0	0	2	5	1	0	1	32	0	0	0	0	13	1	1	0	0	11	0	5	0	13	0	4	0	0	0	0	0	0	0	0	0	0
KCNJ2	0	0	3	0	20	0	1	0	38	0	0	41	0	0	0	0	46	2	1	0	8	0	125	10	5	0	0	0	1	0	71	0	0	0	2
PLA2G12A	77	65	58	16	64	47	66	50	111	0	4	13	48	6	18	50	26	0	47	1	4	14	178	51	182	0	20	1	16	100	490	16	1	3	24
SNRPA	100	32	0	0	0	0	15	51	0	0	28	0	24	0	0	0	0	0	23	0	0	19	72	1	25	0	15	0	0	0	0	40	0	0	0
B9D2	0	0	0	0	11	0	2	0	0	0	0	0	0	0	0	0	0	0	0	0	0	0	0	0	0	0	1	0	87	0	18	0	0	0	0
C4BPB	0	0	0	0	0	0	0	0	0	0	0	0	0	0	0	0	0	0	0	0	0	0	0	0	0	0	0	0	0	0	0	0	0	0	0
ZNF350	92	49	4	95	0	14	34	60	0	0	30	0	33	22	16	0	28	0	46	0	0	7	129	98	210	0	30	0	27	45	0	10	0	1	69
RAB38	0	0	0	0	14	0	0	0	0	0	0	0	0	0	0	0	0	0	0	0	0	0	0	0	0	0	0	0	0	0	15	0	0	0	0
GPR83	0	0	0	0	15	0	0	45	0	0	25	0	0	0	0	0	0	0	0	0	0	0	0	0	0	0	0	0	0	0	94	0	0	123	4
HAUS3	51	7	0	5	207	5	8	74	151	6	23	2	10	1	13	73	10	2	4	0	18	10	33	96	31	0	6	88	0	95	824	33	8	0	91
CHPF	0	0	0	0	9	0	0	16	0	0	0	0	0	0	0	0	33	1	1	0	0	0	0	0	1	0	0	0	0	0	19	0	0	0	0
INHA	0	0	0	0	20	0	3	2	0	0	0	0	0	0	0	0	0	0	0	0	0	0	0	0	0	0	18	0	0	0	18	17	0	0	0
ENKD1	0	0	16	0	14	1	0	58	51	0	0	0	0	0	0	0	0	0	0	0	0	0	2	0	0	0	1	0	0	0	1	0	0	0	0
ACTR5	0	7	0	0	0	3	6	0	0	36	0	0	0	0	7	0	2	0	0	0	0	0	0	0	0	0	0	0	0	0	0	0	0	0	4
MC3R	0	0	0	0	0	0	0	0	0	0	0	0	0	0	0	0	0	0	0	0	0	0	0	0	0	0	0	0	0	1	0	0	0	0	0
GCNT7	0	0	0	0	0	0	0	0	0	0	0	0	3	0	0	0	0	0	0	0	0	0	0	0	0	0	0	0	0	0	0	13	0	0	0
PI3	0	0	0	0	252	0	0	11	0	0	0	0	0	0	0	0	0	0	31	0	0	0	0	0	0	0	1	0	0	0	0	0	0	0	0
WFDC3	0	0	0	0	0	0	0	0	0	0	0	0	0	0	0	0	0	0	0	0	0	0	0	0	2	0	0	0	0	0	0	0	0	0	0
ATP5E	208	233	32	32	37	288	232	381	37	31	123	44	196	114	110	59	109	11	263	14	9	104	804	146	894	1	170	0	7	214	176	235	77	7	264
SRSF6	4	0	0	0	7	1	10	3	0	0	0	1	22	6	8	2	0	2	16	0	0	45	1	1	89	0	42	0	24	10	44	32	1	0	47
RAB22A	296	0	1	6	21	67	21	56	7	86	0	38	27	28	20	0	0	4	50	1	0	44	139	51	188	0	47	0	0	22	99	105	0	0	74
PTGIS	5	1	0	11	161	8	6	5	156	1	14	10	15	1	1	16	2	4	32	3	3	1	89	79	35	0	4	23	0	83	784	25	6	21	100
SNAI1	0	0	0	1	10	0	0	0	127	0	0	0	0	0	0	0	0	0	0	0	0	0	0	0	0	0	0	0	0	0	43	0	0	0	0
MOCS3	0	0	0	0	29	0	0	1	0	0	9	0	0	1	0	0	0	1	0	0	0	0	0	0	26	0	0	0	0	0	114	35	0	0	11
RNF114	0	0	0	0	14	0	8	25	0	4	24	0	2	15	0	6	0	0	22	0	0	6	0	21	34	1	23	0	0	127	4	2	1	0	60
MAGEA10	0	0	30	0	7	1	0	0	2	0	1	1	0	0	0	1	0	0	0	0	0	0	0	0	0	0	0	0	0	0	48	0	0	0	3
PEPD	0	35	0	0	0	12	13	37	0	0	0	1	3	6	5	0	0	0	15	37	14	0	6	36	32	0	1	0	157	0	0	0	0	1	2
PAIP2B	48	104	22	0	42	80	65	59	64	1	36	28	38	6	21	0	72	2	18	4	7	23	262	21	55	68	12	0	9	60	58	28	0	0	27
SNRNP27	80	117	0	0	15	29	36	141	0	0	0	51	68	9	15	4	10	1	31	59	25	27	209	2	191	0	82	0	2	53	32	23	28	59	5
MPHOSPH10	71	36	9	2	19	210	90	155	134	0	49	5	50	30	39	51	45	4	90	68	11	77	256	149	432	0	168	0	20	157	166	32	22	129	16
IL17C	5	9	0	0	0	0	0	0	0	0	0	0	12	0	31	0	0	0	0	57	0	10	0	0	0	0	8	2	0	27	0	51	14	52	0
LIPE	0	0	0	0	0	0	0	0	0	0	0	36	0	0	0	14	0	0	0	0	0	0	0	0	0	0	0	0	0	0	33	0	0	0	0
PSG9	0	0	0	0	0	0	0	0	0	0	0	0	0	0	0	0	0	0	0	0	0	0	0	0	0	1	0	0	0	0	11	0	0	0	0
PSG1	0	0	0	0	0	0	0	0	0	0	0	0	0	0	0	0	0	0	0	0	0	0	0	0	0	0	0	0	0	0	14	0	0	0	0
IRGC	0	0	0	0	0	0	0	0	0	0	0	0	0	0	0	0	0	0	0	0	0	0	0	0	0	0	0	0	0	0	30	0	0	0	2
LYPD3	17	0	7	0	0	0	0	44	0	0	0	0	0	0	0	0	0	0	0	0	0	0	89	0	3	0	0	0	0	0	0	0	0	0	1
CEACAM8	0	0	0	0	3	0	0	0	0	0	0	0	0	8	0	0	0	0	0	0	0	0	0	4	0	0	0	0	0	0	14	0	0	82	5
RNF39	0	0	0	18	0	0	0	0	0	0	0	0	0	0	0	0	0	0	8	0	0	0	0	0	0	0	0	0	0	67	1	0	0	0	0
FBXO9	40	158	9	50	96	20	80	99	139	0	14	4	50	17	31	29	0	6	75	0	12	47	138	87	376	0	9	9	0	18	269	116	62	36	55
RRP36	2	0	26	31	10	0	12	40	0	0	5	0	0	11	0	9	0	0	14	0	0	16	171	34	62	0	0	0	0	0	0	28	0	0	0
BTN1A1	0	0	0	0	0	0	0	0	1	0	0	0	3	0	0	0	0	0	0	0	0	0	0	0	0	0	0	0	0	0	20	0	0	0	0
BTN3A3	50	33	0	6	9	0	3	17	0	0	0	0	12	0	1	0	0	0	6	0	0	0	0	2	12	0	25	0	1	0	0	1	10	39	6
SLC17A1	0	0	0	0	0	0	0	0	4	0	0	0	0	0	0	0	0	0	0	0	0	0	0	0	0	0	0	0	0	0	1	0	0	0	0
ABCC10	0	0	0	0	41	0	0	0	51	0	0	0	0	0	0	0	0	0	0	0	0	0	0	0	0	0	0	0	0	0	17	0	0	0	0
HIST1H1D	0	0	0	0	0	0	8	0	0	0	0	0	0	0	0	0	0	0	7	0	0	13	0	0	0	0	0	0	0	106	0	0	0	0	0
HIST1H4F	0	0	0	0	0	0	0	0	0	0	0	0	0	0	0	0	0	0	0	0	0	0	0	0	0	0	0	0	0	0	0	0	0	0	0
UNC5CL	0	0	1	1	3	0	1	0	0	0	0	0	1	5	1	0	0	2	0	0	0	0	0	1	1	0	0	0	0	0	10	0	4	0	0
AARS2	7	1	3	7	404	22	9	17	279	1	20	5	5	4	2	26	3	6	13	19	24	7	2	134	2	4	22	17	5	189	1767	3	17	37	173
HIST1H1A	0	0	0	0	0	0	0	0	0	0	0	0	0	0	2	0	0	0	0	0	0	0	0	0	0	0	0	0	0	55	0	0	0	0	0
ZNF391	0	0	0	0	10	0	0	0	0	0	0	2	0	0	0	0	0	0	4	0	0	0	0	0	9	0	0	0	0	0	1	0	0	0	0
OR2B6	0	0	0	0	0	0	0	0	0	0	0	0	0	0	0	0	0	0	0	0	0	0	0	0	0	0	0	0	0	0	0	50	0	0	0
APOBEC2	0	0	0	0	0	0	0	0	0	0	0	0	1	0	0	0	0	0	0	0	0	0	0	0	0	0	0	0	0	0	0	0	0	0	0
COL21A1	0	0	0	0	0	0	0	0	0	0	0	0	0	2	0	0	0	0	0	0	45	0	0	0	0	0	0	0	0	0	11	0	0	0	0
SOX4	105	50	3	13	74	219	69	249	30	32	87	114	60	40	21	29	4	2	91	93	37	56	77	247	456	3	248	8	84	46	141	59	95	115	97
CPNE5	53	5	28	18	13	0	2	43	3	5	5	0	7	4	51	0	0	1	5	196	14	23	152	93	0	0	0	0	0	0	45	0	0	0	3
SSR1	3	101	4	8	247	47	43	20	315	14	50	9	6	8	24	35	12	3	33	16	7	19	63	156	177	0	13	27	18	114	1151	39	2	22	122
ATXN1	0	24	25	63	60	19	18	1	1	0	32	0	14	6	15	5	0	2	12	123	11	23	1	66	188	0	3	3	0	67	124	51	0	196	3
LRRFIP1	96	208	83	43	291	210	169	242	380	16	99	109	104	38	54	22	114	7	186	31	99	81	30	306	791	0	283	1	199	176	906	109	43	4	201
EREG	16	0	0	0	30	0	0	3	15	0	0	0	9	0	4	0	0	0	0	0	0	2	0	2	3	0	0	0	0	1	154	0	0	0	5
SCGB1D2	0	0	0	0	0	0	0	0	0	0	0	0	0	0	0	0	0	0	0	0	0	0	0	0	0	0	0	0	0	0	0	0	0	0	0
SCGB2A1	0	0	0	0	0	0	0	0	0	0	0	0	0	0	0	0	0	0	0	0	0	0	0	0	3	0	0	0	0	0	6	0	0	0	0
EMC3	0	1	21	0	88	6	21	22	29	2	3	2	38	0	2	38	10	0	0	0	8	0	152	37	42	0	0	4	0	38	346	0	0	0	53
KATNAL2	0	0	0	0	0	0	0	0	0	0	0	0	0	0	0	0	0	0	0	0	0	0	0	0	14	0	47	0	0	0	0	0	0	1	0
BBS2	31	2	48	0	0	73	14	38	0	0	9	41	10	0	0	37	0	1	0	0	0	27	0	20	64	0	0	0	0	8	0	0	10	0	0
MT2A	617	223	301	137	159	223	202	577	1	114	85	272	163	70	192	50	174	26	445	47	160	151	2466	420	1087	0	287	76	6	721	661	353	96	71	640
GOT2	0	0	0	23	0	28	16	50	0	2	0	5	3	40	10	23	4	0	11	0	0	23	0	10	136	0	0	0	0	7	43	0	0	0	69
PIWIL1	0	1	1	2	17	18	0	0	23	0	2	1	1	0	12	1	0	0	2	1	1	0	1	16	0	0	1	5	0	10	110	0	0	6	15
RAP2A	0	4	0	0	29	67	13	26	0	34	0	12	17	27	15	0	36	4	7	0	0	28	0	6	78	95	0	0	0	3	30	20	4	1	20
SLC10A2	0	0	0	0	3	0	0	1	0	0	0	0	0	0	0	0	0	0	0	0	0	0	0	0	0	0	0	0	0	0	52	0	0	0	0
SLC22A5	0	0	0	0	0	0	0	0	97	0	1	0	0	0	0	46	0	0	0	0	0	0	0	0	14	0	0	0	0	0	1	0	0	0	0
IRF1	111	5	29	12	488	122	11	57	566	14	45	9	10	7	2	64	14	9	23	8	29	7	18	310	28	0	40	49	4	401	1840	20	55	141	284
NIN	472	465	254	121	247	505	293	367	209	74	194	318	210	210	145	14	55	14	245	101	217	245	474	453	1546	0	517	185	306	462	504	263	282	143	303
BMP4	0	0	0	0	15	0	0	9	11	0	0	0	5	0	0	0	0	0	1	0	1	0	0	0	0	0	0	0	0	36	153	1	0	3	0
PTGER2	0	0	0	0	0	0	0	0	0	0	0	0	0	0	0	0	0	0	0	0	0	0	0	0	0	0	0	0	0	0	25	0	0	0	0
SOX9	46	37	0	1	34	217	35	29	106	0	0	0	5	14	21	0	12	3	12	0	0	13	3	48	110	0	0	83	0	0	3	0	97	0	14
MYH2	33	0	0	0	0	31	0	0	0	35	16	0	0	0	0	0	0	0	0	0	0	0	0	1	0	0	0	0	0	1	0	0	0	0	2
ARMC7	0	0	0	0	0	33	0	0	0	0	0	0	0	0	2	0	0	0	0	0	0	0	0	0	1	1	0	0	0	1	1	0	0	0	0
MSTO1	0	6	0	0	3	0	2	0	0	0	0	0	11	0	1	0	0	0	0	0	0	0	0	0	37	0	47	0	0	0	14	0	0	0	0
MBOAT7	22	0	0	0	9	31	23	40	0	8	1	0	3	0	13	2	0	0	0	0	0	0	84	42	91	0	0	0	0	0	5	7	0	0	0
SLC35F5	22	4	0	2	28	2	0	0	46	0	41	2	9	20	2	0	0	0	0	0	0	0	0	16	36	65	5	0	0	3	6	2	7	0	13
INSIG2	87	0	22	0	0	0	7	0	2	0	0	0	0	0	0	0	6	0	0	1	0	0	0	0	77	0	0	0	0	0	51	0	114	0	24
ALKBH7	0	35	0	29	19	96	51	27	57	26	0	0	0	15	34	18	9	0	42	17	0	18	5	38	116	1	90	0	52	1	2	14	6	0	1
CLPP	0	0	31	0	0	0	17	46	0	0	0	0	0	0	0	0	33	1	0	0	0	0	0	16	35	1	16	0	0	0	0	5	0	0	16
TNFSF9	0	2	17	20	0	0	0	86	1	0	21	0	0	13	9	4	48	0	0	214	0	0	194	1	2	0	11	36	42	0	31	46	2	19	5
THOC2	28	42	63	74	60	23	141	186	127	77	66	73	31	0	18	18	64	5	111	2	0	66	118	289	396	0	28	0	75	110	84	17	32	126	72
STRADA	0	0	0	0	9	0	8	1	1	1	0	0	0	0	5	0	0	1	1	0	0	0	0	1	0	8	3	0	0	0	43	0	0	0	6
CD70	20	0	0	0	0	0	0	0	10	0	0	0	0	11	0	0	0	0	23	0	0	0	9	41	0	0	0	0	0	0	1	0	0	0	0
C3	0	0	0	30	4	0	10	20	0	0	0	0	15	6	2	0	19	0	0	0	0	0	0	25	3	1	0	0	0	0	14	22	0	22	32
SH2D3A	0	0	0	0	16	0	0	0	0	0	0	0	1	0	0	0	0	0	0	0	0	0	0	1	0	0	0	0	0	0	8	0	0	0	0
TNFSF14	4	5	14	5	149	25	2	4	146	0	7	3	19	3	0	9	0	1	1	3	11	0	4	91	32	0	20	29	4	146	700	0	3	30	86
VASP	0	22	2	0	21	0	19	21	0	0	14	53	9	1	9	0	0	1	0	0	0	3	11	0	112	0	4	0	43	0	19	0	0	0	15
CFAP61	0	0	0	0	16	0	12	0	0	0	0	0	0	0	0	0	0	0	0	0	0	0	0	0	20	0	0	0	0	0	9	0	0	0	0
CDC25B	0	0	0	0	0	2	3	1	0	0	1	0	0	0	0	0	1	0	0	0	1	0	2	3	12	1	0	0	0	0	2	0	0	1	2
CD93	0	1	0	0	19	0	0	1	23	0	6	0	0	0	7	3	0	0	1	6	0	2	0	36	14	0	3	13	0	0	45	23	21	1	14
CST8	0	0	0	0	11	0	0	0	0	0	0	0	0	0	0	0	0	0	0	0	0	0	0	0	0	0	0	0	0	0	42	0	0	0	0
TMX4	28	3	2	7	22	25	15	24	3	0	7	1	2	16	3	5	1	1	14	0	2	11	48	8	86	0	0	0	1	96	51	21	1	1	5
DSTN	399	355	171	225	246	255	314	414	199	68	166	173	245	80	216	122	202	28	388	165	67	226	1499	590	1752	0	208	39	65	367	1073	195	196	78	247
LAMP5	0	0	0	0	0	0	0	0	0	0	0	0	0	0	0	0	0	0	1	0	0	0	0	0	0	0	0	0	0	0	45	10	0	0	10
SNRPB2	39	63	34	24	48	255	33	100	3	1	1	39	10	1	8	43	26	1	44	0	80	3	153	55	238	0	5	0	73	157	114	12	0	0	65
TCF15	0	0	0	0	0	0	0	1	0	0	0	0	0	0	6	0	0	0	1	0	0	0	0	0	3	0	0	0	0	0	1	0	0	0	0
OTOR	0	0	0	0	1	0	0	0	0	0	0	0	0	0	0	0	0	0	0	0	0	0	0	18	0	0	0	0	0	0	1	0	0	0	1
SCRT2	0	0	0	5	4	0	2	0	0	0	0	108	2	0	1	6	0	0	0	0	0	0	0	0	0	0	1	0	0	1	18	0	0	0	1
DEFB129	0	0	0	0	0	0	0	0	0	0	24	0	0	0	0	0	0	0	0	0	0	0	0	0	0	0	0	0	0	0	0	0	0	0	0
TLE6	0	0	0	0	0	0	0	0	0	0	0	0	0	0	0	0	0	0	0	0	0	0	0	0	0	0	0	0	0	0	15	0	0	0	0
S1PR4	0	0	0	2	18	0	1	0	1	0	0	0	0	0	0	0	0	2	0	0	0	0	0	0	0	0	0	0	0	0	0	0	0	0	0
NCLN	1	4	31	0	6	0	16	2	59	0	0	0	1	2	0	1	0	0	2	0	0	0	5	0	2	0	0	0	0	0	19	0	0	0	4
CITED1	0	0	0	0	0	0	0	0	0	0	0	0	0	0	0	0	0	0	0	0	0	0	0	0	10	0	0	0	0	0	0	0	0	0	0
PITHD1	0	4	3	0	0	0	13	1	0	0	0	0	7	0	12	0	0	0	0	0	0	13	0	0	33	0	1	0	0	0	12	19	0	6	0
FNTB	0	0	0	0	0	0	0	0	0	0	0	0	0	0	0	0	0	0	0	0	0	0	0	33	0	0	0	0	0	0	0	0	0	0	23
MMP24	0	0	3	0	5	13	4	2	3	0	2	50	19	0	9	3	5	0	8	0	0	0	2	1	15	1	0	0	0	0	11	23	1	0	13
PLAGL2	0	37	87	29	7	40	26	87	0	0	70	1	12	33	0	0	25	3	16	1	0	27	285	50	112	0	88	0	40	54	82	9	0	0	0
UROD	116	30	25	5	5	1	8	7	18	0	0	0	2	0	0	0	0	0	6	0	0	16	43	25	25	0	31	0	1	39	7	2	50	0	1
SLURP1	0	0	0	0	16	0	0	0	0	0	7	0	0	0	0	0	0	0	0	0	0	0	0	0	0	0	0	0	0	0	0	0	0	0	0
IGFLR1	0	0	0	0	0	0	0	0	0	0	0	0	10	0	2	0	0	0	0	0	0	0	0	0	0	0	0	0	0	0	22	0	0	0	11
CAPNS1	99	27	4	7	16	52	87	84	3	19	19	41	34	2	26	0	0	12	58	0	28	0	105	69	237	4	62	0	3	25	49	36	31	82	54
PDCD2L	0	0	0	0	0	0	1	15	0	0	0	0	0	0	0	0	0	0	0	0	0	0	0	10	0	0	0	0	0	0	0	0	0	0	0
UBA2	0	36	9	84	150	3	28	43	132	0	73	8	16	0	18	20	2	0	51	0	112	37	154	139	223	0	47	6	0	83	549	62	78	43	104
HCST	0	0	0	0	9	0	0	0	1	0	0	0	0	0	0	0	0	0	18	0	35	0	0	0	0	0	0	0	0	0	0	0	0	0	0
FFAR1	15	0	0	1	223	1	3	0	184	0	0	0	2	2	0	57	7	9	11	0	15	1	0	75	7	0	0	12	0	32	957	2	64	7	90
COX6B1	81	126	37	0	11	1	64	168	0	23	120	0	20	4	14	1	35	5	18	0	0	19	109	71	421	0	45	0	0	98	18	60	37	3	65
KRT13	0	35	11	2	171	0	30	0	0	0	21	0	7	19	0	0	0	0	0	0	0	6	0	1	0	0	0	0	2	0	22	0	0	0	0
KRT35	0	0	0	0	0	0	0	0	0	0	0	0	3	0	0	0	0	0	0	0	0	0	0	0	0	0	0	0	0	0	2	4	0	0	0
KRT38	0	7	0	0	12	0	0	0	0	0	0	0	2	0	0	0	0	0	0	0	0	0	0	0	0	0	0	0	0	0	26	0	0	0	0
CCR7	0	0	0	8	13	0	0	0	0	0	1	0	22	0	0	0	0	0	0	0	0	0	67	0	0	3	0	0	0	0	9	0	0	0	0
KRT9	0	0	0	0	47	0	0	0	0	0	0	0	0	0	0	0	0	0	0	0	0	0	0	0	0	0	0	0	0	0	13	0	0	0	1
NR1D1	0	0	0	1	18	0	0	38	0	0	0	0	13	0	0	0	0	0	3	0	0	0	0	0	0	0	0	0	0	3	2	0	0	0	0
ARL2	0	0	0	0	0	0	4	3	0	0	0	1	0	3	0	0	0	2	6	0	0	0	3	0	3	0	0	0	0	5	0	0	0	0	0
RRAS	0	57	0	0	9	18	24	1	44	0	0	0	18	11	0	0	0	1	33	0	0	0	0	0	0	0	0	0	0	0	57	0	0	0	18
TSKS	0	98	1	0	20	1	19	1	122	0	0	59	2	44	55	28	45	1	14	104	0	29	1	19	61	219	50	0	0	0	56	79	89	0	18
GLTSCR2	91	127	32	10	1	0	62	18	12	2	0	38	89	59	65	0	67	14	172	1	21	71	313	119	441	24	38	0	1	70	204	12	59	0	32
FLRT1	0	0	0	0	0	0	0	0	0	0	0	0	1	0	0	0	0	0	0	0	0	0	0	1	0	0	0	0	0	50	80	0	0	0	0
SBDS	0	110	20	21	0	55	58	47	36	0	50	40	59	5	20	81	8	4	49	0	0	18	24	91	135	0	11	0	0	0	47	52	0	0	42
CSN1S1	0	0	0	0	0	0	0	0	0	0	0	0	0	0	0	0	0	0	0	0	0	0	0	0	0	0	0	0	0	0	0	0	0	0	0
STATH	0	0	0	0	0	0	0	0	0	0	26	0	0	0	0	0	0	0	0	0	0	0	0	0	0	0	0	0	0	0	16	0	0	0	0
MLX	2	25	33	1	10	61	34	77	2	54	12	9	22	30	17	49	20	1	9	0	0	10	155	53	238	0	0	0	5	0	0	22	92	0	13
WNK4	13	13	11	0	2	0	5	2	0	0	15	0	2	0	9	0	0	3	4	0	13	10	43	7	26	0	33	0	12	23	46	5	0	0	4
SUGP1	32	29	62	0	0	0	12	0	0	2	0	22	0	0	13	0	0	0	9	0	0	18	0	0	27	0	0	0	0	102	100	17	0	0	16
GDF1	0	0	0	0	1	0	0	0	0	0	0	0	0	0	0	0	0	0	1	0	0	0	0	0	1	0	0	0	1	1	7	0	0	0	0
SDF2	0	0	0	0	0	0	0	0	0	0	0	0	0	0	0	0	0	0	6	0	0	0	0	8	0	0	0	0	0	0	0	4	0	0	0
NSRP1	336	71	241	48	89	120	140	289	115	68	61	367	88	30	64	129	41	9	109	93	217	92	451	216	627	1	145	0	190	437	375	102	275	80	62
CFP	0	0	0	13	0	0	0	8	0	0	6	0	0	0	0	0	0	0	3	71	0	0	0	0	0	0	0	0	0	0	33	0	0	0	0
ELK1	0	5	0	0	38	0	4	58	117	0	0	0	0	0	30	0	0	0	14	0	16	0	0	33	39	0	0	0	17	0	49	1	7	0	0
ATG14	9	40	14	14	239	66	55	65	281	16	54	28	32	14	8	54	16	9	19	45	17	20	189	229	96	0	58	36	46	100	1301	20	20	80	137
SIX1	34	120	20	0	25	40	5	5	3	0	5	20	0	11	8	8	0	4	40	0	0	27	142	39	113	0	14	0	0	49	135	28	0	0	48
DLGAP5	0	21	0	0	0	0	0	0	0	0	0	0	0	0	0	0	50	0	0	0	0	0	0	0	0	0	0	0	0	0	71	0	0	0	1
L3HYPDH	0	0	0	0	0	0	0	0	0	0	16	0	0	0	0	0	0	0	0	0	0	0	0	0	0	0	0	0	0	0	0	0	0	0	0
TBPL2	101	43	0	49	28	87	52	30	54	0	13	0	26	52	16	88	17	5	32	0	0	21	164	8	190	31	22	0	0	14	37	166	2	47	89
SGPP1	48	0	0	0	10	0	0	0	0	0	0	0	0	16	0	0	0	0	0	0	55	0	0	0	10	0	0	0	2	0	22	0	0	0	17
PLEKHG3	61	9	0	0	17	0	5	0	0	0	0	0	2	4	2	0	0	4	2	0	0	0	0	58	8	39	96	0	5	14	98	16	0	0	38
EVI2A	0	36	1	0	0	23	1	0	0	0	0	0	0	0	3	0	0	0	0	62	0	0	0	0	14	0	1	0	0	0	75	28	0	0	3
OMG	0	0	0	0	0	0	0	0	0	0	3	0	0	0	0	0	0	0	0	0	0	0	0	3	8	0	3	0	0	0	0	0	0	0	11
CTAG2	0	0	0	0	26	0	0	0	35	0	0	0	0	0	0	0	0	0	1	228	0	3	0	0	0	0	0	0	0	0	1	12	0	0	0
MAGEC2	0	6	0	0	1	0	1	52	18	0	0	4	1	0	14	0	0	0	0	0	0	0	1	5	18	0	0	0	0	0	3	0	0	0	0
CANX	266	249	65	15	68	94	175	165	97	55	100	79	95	50	31	62	177	22	219	57	38	97	1150	184	858	0	121	0	52	226	182	108	66	17	199
TRAF2	8	0	0	0	12	16	0	0	0	0	0	0	0	0	0	0	0	0	0	0	0	0	0	0	1	0	0	0	0	0	0	0	1	23	1
ABHD8	1	0	0	0	0	0	1	8	2	0	0	0	9	3	1	0	0	3	3	0	0	0	0	3	22	0	0	0	0	1	3	1	0	0	2
HELB	73	11	8	38	352	54	9	20	282	3	31	26	29	5	7	50	2	5	26	24	42	14	50	200	91	0	28	134	60	148	1468	14	4	32	163
YEATS4	109	28	15	6	6	0	16	6	0	1	0	0	4	7	6	0	0	0	1	0	0	5	0	20	65	0	30	0	0	0	0	20	0	0	23
TAS2R3	0	0	0	0	0	0	0	0	0	0	0	0	1	0	8	0	0	0	0	0	0	0	0	0	1	0	0	0	0	0	0	34	0	0	0
TAS2R4	1	3	5	29	184	39	4	57	254	5	14	3	5	3	1	28	10	3	15	22	14	0	5	147	11	54	14	35	4	118	1321	15	56	38	139
TAS2R5	0	0	0	0	0	0	0	0	0	0	0	0	0	0	0	0	0	0	0	0	0	0	0	0	0	0	0	0	0	0	0	0	0	0	0
ZNF777	3	4	37	5	8	1	3	29	3	0	5	3	9	10	4	2	4	0	3	0	0	3	14	1	38	0	1	0	0	3	7	26	1	3	15
IDUA	0	0	0	0	0	0	0	0	0	0	0	0	0	0	0	0	0	0	0	0	0	0	0	0	0	0	0	0	0	0	0	0	0	0	0
PIN1	0	53	0	0	5	0	5	63	0	20	20	0	1	1	13	0	0	3	14	0	0	0	0	23	42	0	0	0	0	0	0	28	0	0	38
KIF17	0	7	31	0	0	0	7	22	0	0	0	36	1	0	0	12	0	0	1	0	0	7	23	0	31	0	0	0	0	0	0	5	0	0	2
KLF2	0	0	0	0	1	0	0	0	0	0	3	2	1	0	1	0	0	0	1	0	0	1	0	1	4	0	0	0	0	1	1	0	0	0	1
OR7C2	0	0	0	0	0	0	0	0	0	0	0	0	0	0	0	0	0	0	0	0	0	0	0	0	0	0	0	0	0	0	0	0	0	0	0
F2RL3	29	10	0	14	383	50	24	33	324	0	29	3	30	2	0	30	27	11	8	169	15	0	0	194	16	6	0	46	4	106	1540	0	11	30	258
HCFC1R1	19	9	0	11	5	38	0	17	1	14	33	0	26	8	16	34	0	6	5	0	0	9	92	34	39	0	59	0	2	225	6	50	0	19	19
HN1L	22	124	52	0	25	63	71	87	0	0	31	101	59	82	21	0	12	8	115	0	0	7	1	63	304	0	105	0	0	0	17	52	0	24	140
GFER	0	0	0	0	3	0	7	0	5	0	0	0	0	5	0	0	0	0	0	0	0	0	11	8	33	0	0	0	0	0	15	0	0	1	3
SYNGR3	0	0	0	0	0	0	0	1	0	0	0	0	1	0	0	0	0	0	2	0	0	0	0	0	2	2	0	0	0	0	1	0	0	0	0
GNG13	0	0	0	0	5	0	0	0	0	0	0	0	0	0	0	0	0	0	0	0	0	0	0	0	0	0	0	0	0	0	0	0	0	0	0
ZNF10	0	0	0	0	1	55	0	0	3	0	0	0	0	2	0	0	0	0	0	0	0	4	0	0	0	0	0	0	0	1	0	0	0	0	0
TICAM1	0	0	0	0	0	0	0	3	0	0	0	0	0	0	11	0	0	0	0	0	0	0	0	0	0	0	0	0	0	0	2	0	0	0	0
MON1B	37	28	5	43	234	45	162	202	218	31	72	93	70	28	27	18	5	5	97	5	11	3	384	295	222	0	93	30	0	187	1111	28	1	182	222
METTL25	46	293	125	131	0	95	7	36	0	0	22	0	20	2	0	31	0	3	36	0	6	16	174	42	499	0	16	92	0	8	36	18	1	0	0
OR1E2	0	0	0	0	0	0	0	0	0	0	0	0	0	0	0	0	0	0	0	0	0	0	0	0	0	0	0	0	0	0	0	0	0	0	0
VIL1	1	13	3	0	0	5	3	6	45	37	0	0	5	0	0	0	0	0	0	0	63	1	0	0	45	0	0	0	0	0	99	0	0	0	0
AAMP	2	3	5	0	0	21	2	0	2	0	1	4	30	0	28	2	1	5	1	117	0	6	47	0	25	0	4	0	0	13	58	1	0	0	8
GNG11	1	0	0	0	11	14	28	0	0	0	0	0	4	0	10	0	0	0	0	0	0	4	0	49	0	0	8	0	0	0	0	21	1	0	6
PTPN12	1	0	0	90	14	10	8	1	73	9	13	77	12	0	20	1	1	0	17	0	0	10	0	51	126	0	7	0	28	5	85	0	8	13	42
FGL2	0	0	0	67	35	23	7	0	2	0	0	3	0	0	0	0	0	0	17	0	0	0	1	10	0	0	0	3	0	27	97	0	3	0	9
PEX1	0	55	0	21	2	3	30	0	32	20	22	0	1	14	0	6	27	0	28	0	0	14	44	46	262	0	21	0	18	56	15	0	0	0	44
LRFN1	0	0	11	7	11	1	7	0	1	0	0	0	3	6	2	0	0	0	0	0	0	0	0	8	2	0	0	0	0	0	1	0	0	0	6
RASL11B	95	0	0	0	11	24	0	0	0	2	2	18	0	0	0	0	0	1	8	0	0	0	0	7	0	0	39	0	52	52	23	0	12	54	1
DGCR6L	34	15	9	0	1	2	1	31	0	1	1	0	12	10	15	0	0	0	10	2	0	16	4	8	121	0	5	0	0	0	38	23	4	0	22
CYTH4	0	0	0	0	1	0	0	0	17	0	0	1	0	0	0	0	0	2	0	0	0	0	0	1	0	0	0	0	0	0	16	0	0	0	1
SGSM3	0	34	0	0	0	23	15	40	0	0	22	0	8	0	10	0	84	0	26	0	0	2	0	33	124	0	0	0	0	0	57	0	0	0	4
VPREB3	0	0	0	0	0	0	0	0	0	0	0	0	0	0	0	0	0	0	0	0	0	0	0	0	0	0	0	0	0	0	0	0	0	0	0
SDF2L1	0	0	33	0	10	40	3	45	0	0	22	20	0	0	4	0	0	1	8	0	0	0	0	0	0	0	27	0	0	0	0	0	0	0	0
RFPL3	0	0	0	0	3	0	2	0	0	0	0	0	0	0	0	0	0	0	0	0	0	0	0	0	0	0	0	0	0	0	13	0	0	0	0
CDC42EP1	1	0	0	64	0	23	0	1	2	0	0	0	1	0	4	0	35	0	0	118	100	0	2	34	19	0	0	0	0	0	1	0	0	0	22
MCHR1	0	0	0	43	26	0	0	0	24	0	35	0	0	0	0	0	0	0	0	0	0	0	0	0	1	0	0	0	0	0	139	0	0	1	25
GALR3	0	0	0	0	0	0	0	0	0	0	0	0	0	6	0	0	0	0	0	0	0	0	0	0	0	0	0	0	0	0	3	0	0	0	0
APOL5	0	0	0	0	0	0	0	0	0	0	0	1	0	0	0	0	0	0	18	0	0	0	0	0	0	0	0	0	0	0	0	0	0	80	0
CCDC117	37	22	0	0	14	72	7	30	31	0	0	1	18	5	0	0	0	0	27	0	0	0	39	0	55	1	26	0	1	0	18	0	0	0	49
APOL2	32	4	3	0	23	18	4	37	0	0	0	0	9	0	2	2	0	0	3	2	0	3	84	6	23	0	10	59	0	0	22	1	0	0	4
RAC2	0	0	0	0	0	0	0	41	18	0	0	0	0	0	0	0	1	0	0	212	86	0	0	0	0	0	0	0	0	0	18	0	0	27	0
LIF	0	0	16	0	0	0	1	0	3	0	0	0	0	19	0	0	0	0	0	204	0	0	0	15	0	0	0	0	0	12	0	0	0	0	5
PMPCB	55	0	48	0	7	2	12	35	0	0	3	0	12	10	3	24	0	2	0	0	54	0	11	16	132	0	0	0	0	197	1	5	0	10	1
TAS2R16	0	0	0	0	0	0	0	0	0	0	0	0	0	0	0	0	0	0	0	0	0	0	0	0	0	0	0	0	0	0	7	0	0	0	0
VGF	23	0	0	0	19	0	0	0	1	0	0	0	7	0	0	0	0	1	1	0	0	0	2	0	10	0	4	0	0	3	3	2	0	8	10
STRIP2	0	0	14	0	32	2	1	0	32	15	0	0	0	0	1	0	0	0	0	0	0	4	0	10	21	0	5	0	0	0	252	8	0	0	17
DNAJB9	61	0	0	3	0	0	3	0	0	0	0	0	10	0	0	0	0	0	3	0	0	0	0	0	0	0	1	0	1	0	28	9	0	0	4
LRRC4	0	0	0	41	39	110	25	0	0	0	26	0	21	44	13	0	59	1	20	28	0	0	1	25	30	0	0	0	0	41	149	31	71	83	46
SMO	10	14	29	63	45	145	34	30	35	32	9	7	56	50	61	27	26	3	16	1	40	13	124	74	80	5	20	0	1	18	211	38	12	13	149
LRRC17	0	0	0	0	0	0	0	0	0	0	0	0	0	0	0	0	0	0	0	0	0	0	0	0	0	0	0	0	0	0	22	38	0	0	0
OPN1SW	0	0	0	1	0	0	0	0	0	0	0	0	0	0	1	0	0	0	1	0	0	0	0	0	0	0	0	0	0	0	30	1	0	0	0
SIRT2	0	5	0	0	12	1	5	26	1	0	0	0	1	15	0	0	0	0	9	0	0	0	0	1	4	0	2	0	0	0	107	0	0	0	0
HOXD9	0	0	0	0	7	0	0	3	0	0	15	0	24	0	0	0	0	0	0	1	0	0	0	1	19	0	0	0	0	0	31	1	0	0	6
HOXD10	0	0	0	0	19	49	0	44	0	0	0	0	0	0	0	0	0	0	0	0	0	0	0	0	3	0	0	0	0	0	0	0	0	0	0
HOXD11	0	1	0	1	0	10	4	0	0	0	8	0	0	1	7	0	0	0	2	0	0	0	0	0	7	2	0	0	0	0	4	0	0	0	2
PIAS1	33	0	2	49	52	9	10	43	1	9	8	0	21	7	7	0	65	1	26	0	114	5	6	89	147	0	0	0	7	0	112	52	0	0	21
SNAP23	23	74	1	15	38	0	109	20	6	89	0	1	72	13	37	45	0	9	22	0	2	70	85	45	453	0	50	0	31	116	75	41	53	95	79
TMOD2	0	1	11	2	95	7	5	2	162	0	1	0	4	1	13	10	4	9	7	4	7	1	0	29	21	3	2	4	0	43	355	0	2	16	34
DLL4	0	0	0	0	0	0	0	0	0	0	0	0	0	0	0	0	0	0	0	0	0	0	0	0	0	0	0	0	0	0	12	0	0	0	18
ALDH1A2	0	0	0	0	2	1	3	1	1	0	1	0	4	0	12	0	0	3	13	0	0	0	0	1	1	1	1	0	1	0	22	9	28	2	23
ISLR	0	0	2	0	0	0	0	0	0	0	0	0	1	11	7	0	3	0	1	0	0	0	0	0	0	0	0	0	0	0	6	1	0	0	6
THAP10	0	1	6	0	25	0	6	9	1	0	15	12	7	0	0	0	0	0	9	0	0	12	22	8	20	0	26	0	0	0	21	0	13	0	0
ACKR4	0	0	0	0	0	1	0	0	0	0	0	1	0	0	0	0	0	0	6	0	0	0	0	0	3	0	0	0	0	0	0	1	0	0	0
COPB1	74	107	35	90	41	51	63	32	55	26	33	43	26	2	0	92	23	2	78	29	0	51	75	111	426	1	171	0	0	55	83	2	33	38	75
MYOD1	0	0	0	0	0	0	0	0	0	0	0	0	0	0	0	0	0	0	0	0	1	1	0	0	0	0	0	0	0	0	1	0	0	0	0
TPH1	0	0	0	0	36	0	1	3	5	0	0	0	0	0	0	0	0	0	0	1	0	0	1	18	0	0	0	0	0	29	105	1	0	0	1
SOX15	0	0	0	0	0	0	6	0	0	0	0	0	2	23	3	0	0	1	9	0	34	0	94	0	0	24	14	0	1	0	0	11	0	0	28
CD68	0	0	0	13	47	5	0	25	65	0	2	0	17	0	1	0	0	1	10	1	31	0	1	24	0	0	1	0	0	2	376	2	0	0	22
TXNDC17	54	54	0	0	13	98	55	75	0	2	11	5	40	2	20	127	0	6	37	0	31	15	324	6	175	0	50	0	49	117	178	63	0	1	47
ATP1B2	0	0	0	0	16	0	0	0	5	0	0	0	0	0	0	0	0	1	0	1	5	6	0	11	7	0	0	0	0	0	52	4	0	0	7
FXR2	0	0	0	0	0	0	9	0	56	0	0	0	6	14	21	0	0	0	0	0	14	7	0	14	0	0	0	0	0	1	9	0	0	0	33
MPDU1	1	0	1	0	0	0	0	0	0	0	0	0	0	0	2	0	0	0	0	0	0	0	0	0	19	0	2	0	0	0	3	1	0	0	0
WISP1	0	0	0	32	7	0	8	14	25	0	0	0	14	36	15	0	14	1	11	79	0	1	0	0	30	50	12	0	22	0	11	8	0	0	27
CLEC11A	1	0	1	1	2	0	2	27	4	0	0	1	1	0	0	0	0	1	0	0	0	0	2	0	31	0	1	0	0	0	9	0	0	0	1
CTC-518B2.8	0	0	0	0	3	0	0	0	0	0	0	0	0	0	0	0	0	0	0	0	0	0	0	0	0	1	0	0	0	0	0	0	0	0	0
KIAA0391	15	1	21	44	227	28	5	40	212	5	4	0	11	4	0	35	2	5	24	7	22	11	0	106	67	0	12	6	1	243	1084	9	3	53	105
CMA1	53	0	0	18	2	1	0	28	12	15	11	7	0	31	8	30	74	0	26	0	0	16	0	0	0	0	0	42	0	0	0	0	28	0	9
DHRS2	248	0	0	23	0	0	15	41	244	27	127	51	2	0	7	0	29	0	30	0	0	15	0	24	30	0	102	0	56	119	0	1	2	96	25
BCL2L2	2	33	29	0	23	0	10	27	0	22	0	4	9	0	6	0	0	2	8	0	0	22	28	0	134	0	1	0	0	31	72	0	0	1	0
FOXA1	294	184	23	1	65	255	154	228	15	5	21	114	65	48	43	0	114	10	117	0	1	50	361	189	818	1	75	0	121	147	235	74	76	67	93
EAPP	101	62	0	38	11	55	52	144	75	21	1	18	47	7	19	5	25	0	73	0	77	37	110	62	545	0	16	0	12	70	83	18	29	0	37
TMEM55B	0	65	132	182	140	449	170	117	160	8	27	0	315	101	168	60	69	21	145	0	37	35	177	246	577	0	30	0	28	42	1922	134	0	0	406
NEDD8	83	17	39	65	71	65	42	25	92	8	20	7	75	26	57	1	21	11	47	9	15	22	220	52	179	27	34	12	125	17	145	18	19	3	185
DAD1	0	0	12	0	0	0	0	0	0	0	0	0	0	0	0	0	1	0	0	0	0	0	0	0	1	0	1	0	0	0	0	0	0	0	0
CDO1	0	0	0	0	0	0	0	0	0	0	0	0	0	0	0	0	0	0	2	0	0	0	0	0	0	0	0	0	0	0	29	1	0	0	0
RAP1B	45	69	6	12	438	65	63	90	312	3	54	20	35	45	29	28	6	7	31	10	20	32	190	275	152	89	41	101	28	209	2089	56	60	126	210
AANAT	0	0	39	0	1	0	0	0	0	0	0	0	0	0	0	0	0	0	0	0	0	0	0	0	0	0	0	0	0	71	1	0	0	0	0
ARHGEF6	0	0	0	0	25	0	0	6	15	0	0	0	0	0	0	0	0	0	41	0	0	0	0	0	7	1	44	0	0	3	10	1	0	0	4
ART1	0	0	0	0	0	0	0	0	0	0	0	0	0	0	0	0	0	0	0	0	0	0	0	0	0	0	0	0	0	0	34	0	0	0	9
CHRNA10	0	0	0	0	0	0	0	0	0	0	0	0	0	0	0	0	0	0	0	0	0	0	0	0	0	0	0	0	0	0	0	0	0	0	0
RPS4Y1	295	123	159	85	16	231	145	283	70	0	44	8	107	18	26	47	42	32	153	194	49	60	1638	134	810	1	69	0	89	2	59	127	85	2	89
VCY1B	0	0	16	0	0	0	0	0	0	0	0	0	0	0	0	0	0	0	0	0	0	0	0	0	0	0	0	0	0	0	0	0	0	0	0
VCY	0	0	9	0	0	0	0	0	0	0	0	0	0	0	0	0	0	0	0	0	0	0	0	0	0	0	0	0	0	0	0	0	0	0	0
RBMY1J	0	0	0	0	0	0	0	0	0	0	0	0	0	0	0	0	0	0	0	0	0	0	0	0	0	0	0	0	0	0	4	0	0	0	1
DAZL	0	0	0	0	0	0	0	0	23	0	0	0	0	0	0	0	0	1	12	0	0	0	0	0	1	0	0	0	0	0	1	0	0	0	0
MAPK8IP3	0	0	8	18	14	10	1	29	199	61	100	87	9	27	7	0	0	0	25	0	0	10	0	21	78	0	38	131	86	52	38	0	0	46	0
MKNK2	236	0	7	78	39	7	70	182	16	44	44	16	38	1	12	1	78	1	35	1	23	9	131	23	305	0	2	0	0	58	101	16	13	70	48
KLF16	0	0	0	0	30	18	0	5	0	0	0	0	8	1	1	0	0	0	7	0	0	0	0	10	6	0	0	0	0	0	7	0	0	0	9
ZC3H14	8	30	13	130	115	119	50	102	276	32	8	27	23	13	0	48	9	4	74	0	61	41	163	36	150	1	75	7	1	69	712	62	31	4	221
LMAN1	0	74	40	0	3	1	15	49	63	0	0	0	42	12	2	0	0	7	25	0	0	34	153	63	108	0	5	0	3	26	27	47	47	0	10
DMXL2	41	90	0	26	6	11	24	17	50	0	12	97	36	37	16	0	1	2	17	0	3	49	95	51	22	73	155	0	45	53	83	20	1	65	0
ANGEL1	7	0	0	0	52	16	1	4	45	0	6	31	0	4	0	17	4	4	1	0	5	1	3	25	15	0	0	7	6	177	250	1	4	2	11
CNGB1	200	10	45	8	76	151	81	307	95	70	39	51	35	25	86	96	65	5	90	556	65	91	163	160	105	41	93	19	84	64	277	144	187	101	60
CDADC1	54	0	0	0	15	0	3	0	0	0	0	5	0	0	7	0	0	1	0	0	0	1	8	0	27	0	28	0	2	0	43	0	0	0	0
NALCN	0	0	0	0	9	0	0	0	0	0	0	0	0	0	0	0	0	0	0	0	0	0	0	0	2	0	0	0	0	0	55	0	0	0	0
C16orf62	0	8	1	0	1	0	10	15	0	0	35	19	1	0	18	0	0	1	4	0	0	0	0	0	29	0	1	0	0	1	0	0	0	0	31
SEC14L5	0	0	0	11	137	19	8	16	184	6	23	4	2	15	0	23	0	0	4	0	2	0	1	76	1	34	0	12	0	24	688	0	0	30	53
CLSPN	0	5	1	2	55	9	8	4	71	23	2	50	7	0	0	0	12	1	19	0	9	4	10	106	49	97	2	3	0	20	455	1	4	48	69
PBX4	0	0	0	0	20	0	0	1	0	0	0	0	0	0	0	0	0	0	0	0	0	0	8	0	0	0	0	0	0	0	0	0	0	0	1
DHX40	23	109	5	0	62	34	13	0	53	0	90	39	13	23	14	0	0	0	40	0	0	45	0	34	289	3	54	0	75	77	67	11	20	0	19
DTWD1	61	70	0	0	125	70	17	6	108	17	46	11	37	7	22	37	8	0	10	0	41	3	58	125	62	0	48	111	1	25	638	0	3	37	85
ZNF221	0	32	0	0	11	0	0	36	0	0	0	0	4	0	0	0	0	0	0	1	0	0	0	0	8	0	16	0	0	0	6	0	0	1	0
HCN2	0	0	0	0	7	0	11	0	2	0	0	0	5	3	2	0	0	0	2	16	0	2	2	2	2	0	0	0	0	6	5	4	0	1	2
IGSF21	0	0	0	0	23	0	0	4	0	0	0	0	0	0	1	0	0	0	14	0	0	0	1	0	0	0	0	0	0	0	1	0	1	1	2
SLX1A	0	0	0	0	0	0	0	0	0	0	0	0	0	0	0	0	0	0	0	0	23	5	0	0	0	0	0	0	0	0	0	0	0	0	0
KHNYN	0	0	55	81	26	0	69	91	1	0	1	0	8	19	54	0	17	9	32	0	16	21	355	90	122	0	65	0	89	39	40	0	72	0	0
LILRA2	41	1	0	46	107	18	0	2	90	4	14	3	4	3	0	15	6	6	7	12	13	0	2	86	24	0	5	11	0	66	666	1	8	57	73
TUBG2	13	0	0	0	0	0	8	0	0	21	0	0	14	0	16	0	38	1	0	59	0	0	4	35	0	0	0	0	0	0	6	9	0	0	5
TUBG1	2	0	0	0	0	0	0	20	0	0	0	0	25	0	0	0	0	0	0	0	0	0	0	0	6	0	0	0	0	0	0	0	0	0	15
MAST1	1	0	0	0	0	0	0	16	0	0	0	0	0	0	0	0	0	0	0	0	0	0	0	0	0	0	0	0	0	0	0	0	0	0	0
PLPPR2	99	0	0	0	2	0	0	0	0	0	0	0	0	6	0	0	37	1	8	1	0	1	0	0	3	0	0	0	0	0	52	0	0	0	0
NCAPG	0	120	233	44	25	36	136	109	33	0	67	87	67	41	50	57	108	4	108	53	0	57	233	120	552	31	33	0	41	1	155	130	13	40	37
ESYT2	114	11	16	1	30	1	0	0	25	0	1	0	9	5	27	61	6	2	0	0	0	10	170	38	102	0	40	0	0	1	125	0	1	0	12
ALOX12	0	0	33	0	1	0	0	0	11	0	1	0	0	0	0	0	0	0	0	0	0	0	0	0	0	0	0	0	0	0	2	0	0	0	1
UGT2A3	0	11	27	0	0	0	6	0	0	0	0	0	0	0	0	2	0	0	0	0	0	0	0	0	0	0	0	0	0	0	0	31	0	0	2
ADAMTS2	0	0	0	0	42	0	0	1	0	0	0	0	7	0	0	0	1	0	0	0	0	0	0	0	0	0	0	0	0	15	48	0	0	0	0
HBA2	0	0	0	0	0	0	0	0	0	0	0	0	0	0	0	0	0	0	0	0	0	0	0	0	0	0	0	0	0	0	0	0	0	0	0
TRNT1	0	0	1	20	9	83	33	50	0	0	14	1	5	5	8	0	8	0	8	0	0	4	53	31	64	0	0	0	0	0	0	17	0	6	10
DHX29	163	135	56	70	68	194	60	50	52	49	15	124	59	0	11	2	8	2	49	0	26	68	128	169	505	0	97	0	40	268	66	84	29	79	55
DHX58	0	0	0	0	8	0	0	0	105	0	0	0	0	1	0	0	0	0	6	0	0	0	0	21	0	0	0	0	0	0	0	49	0	0	12
KRT12	0	0	0	0	0	0	1	0	0	0	1	0	0	5	12	0	0	0	0	0	0	0	0	0	10	0	20	0	0	0	0	0	0	0	3
KRT31	0	0	0	0	0	0	0	0	0	0	0	0	0	0	0	0	0	0	0	0	0	0	0	0	0	0	0	0	0	0	7	27	0	0	0
KRT33B	0	0	0	0	0	0	0	0	0	0	0	0	0	0	0	0	0	0	0	0	0	0	0	0	0	0	0	0	0	0	0	0	0	0	0
ARFGEF3	181	50	65	51	290	226	171	123	263	0	93	76	22	37	50	163	52	7	65	12	29	84	272	180	391	0	77	43	0	153	1108	128	23	130	270
USP40	132	0	57	62	2	3	24	76	66	76	10	0	25	0	15	0	31	0	17	0	0	81	108	32	197	0	89	0	0	180	51	2	0	25	42
SNX4	82	75	0	67	8	34	67	67	92	0	61	47	6	3	8	3	0	0	70	0	0	28	89	46	210	142	22	0	0	48	71	2	0	45	2
GRHL2	1	68	13	0	34	3	75	43	0	50	28	0	25	7	10	32	0	2	12	0	0	43	0	38	390	0	30	0	1	83	65	44	1	15	95
RRM2B	62	45	92	90	128	357	267	77	58	6	17	2	247	172	1388	85	7	24	104	2	3	14	115	1318	364	6	141	0	8	35	531	125	316	3	342
RHOBTB2	0	2	31	0	105	41	0	11	70	2	53	0	0	1	0	0	68	2	4	0	0	1	0	32	118	0	60	0	0	25	361	0	0	1	43
RAF1	29	3	29	0	1	14	16	3	3	49	0	9	19	3	10	0	59	0	19	3	2	2	3	4	14	0	31	4	0	0	83	4	2	1	24
TDRD1	87	0	47	46	22	0	6	0	50	0	19	0	1	0	24	15	0	2	9	0	49	11	15	0	43	1	0	0	0	0	67	0	0	0	0
MED17	0	0	1	0	21	0	4	34	4	1	2	5	0	10	0	0	0	0	9	1	0	2	0	10	28	0	28	0	0	0	64	0	0	46	18
SCML2	0	83	0	0	4	0	0	0	2	1	0	0	0	0	0	0	33	0	0	0	0	0	0	2	0	0	0	0	0	0	8	0	0	0	27
DHX35	1	0	0	0	21	46	0	22	0	0	15	62	0	0	0	0	0	0	14	0	0	0	0	14	0	0	0	0	0	0	58	0	0	0	0
TRPC4AP	0	0	0	0	0	0	1	21	0	0	4	0	0	0	0	0	0	0	1	183	0	0	41	0	53	0	15	0	0	0	9	7	0	0	0
TYMP	0	0	0	38	0	0	3	0	0	0	0	0	0	0	0	0	0	0	1	0	0	1	0	0	9	0	0	0	0	0	0	3	0	0	20
C20orf194	0	0	7	0	13	0	11	0	34	45	0	31	0	0	6	0	0	0	4	0	0	13	0	24	5	45	38	0	0	114	87	39	1	91	3
CUL9	2	6	3	1	17	1	7	9	2	0	5	2	10	2	5	40	1	0	12	0	0	3	34	9	13	68	0	0	5	14	32	1	0	0	3
PCDHGA12	5	0	0	0	0	0	2	2	0	0	0	0	0	0	0	1	0	0	0	0	0	0	0	0	1	0	0	0	0	0	4	0	0	0	0
PCDHGC5	4	0	0	0	0	0	1	42	0	0	0	0	0	0	0	3	0	0	0	0	0	0	0	0	2	1	0	0	0	0	2	0	0	0	0
NDUFA2	11	48	2	49	5	0	8	19	0	0	22	51	39	3	4	23	0	4	27	0	0	32	44	0	165	0	0	0	64	135	6	0	0	0	1
UBE4A	0	0	0	12	41	4	16	0	0	0	29	0	0	0	11	0	0	0	31	0	0	5	1	31	54	0	0	0	0	0	90	3	0	1	8
TRMT2A	0	0	0	0	6	50	0	0	18	0	0	0	0	1	11	0	0	0	13	0	0	0	0	0	7	0	0	0	0	0	16	0	0	84	0
DGCR14	0	0	0	0	7	0	11	0	0	0	0	0	0	4	0	0	0	0	4	0	0	0	0	37	0	0	0	1	0	0	43	1	0	0	0
MICB	0	25	0	4	13	8	3	121	20	13	0	35	47	26	24	0	44	0	0	0	0	0	85	0	20	0	0	0	75	0	24	1	0	13	16
KRT5	0	9	0	0	1	0	0	0	0	0	0	0	0	0	0	0	0	0	0	0	0	0	28	4	9	2	0	0	1	16	0	0	7	0	0
KRT1	0	7	0	0	9	0	4	0	55	0	0	0	1	1	0	0	0	0	0	1	1	0	0	0	0	0	0	0	0	41	27	0	0	0	17
KRT75	0	0	0	0	2	0	0	0	0	0	0	0	0	0	1	0	0	1	0	0	0	0	0	0	0	0	0	0	0	0	0	0	0	0	0
KRT6C	0	0	0	0	6	14	1	8	29	0	0	0	0	0	0	0	0	0	0	0	0	0	1	0	9	0	0	0	0	0	3	0	0	0	0
KRT6B	0	0	0	0	2	14	0	3	40	0	0	0	0	0	0	0	0	0	0	0	0	0	0	0	10	0	0	0	0	1	0	0	0	1	0
KCNA5	0	0	0	0	2	0	1	0	0	0	1	19	6	0	0	0	0	0	0	0	0	0	0	0	0	0	0	0	0	3	0	3	0	0	27
FAM155B	0	0	0	0	0	0	1	1	0	0	0	0	1	0	0	0	0	0	0	0	1	3	1	0	0	0	0	0	0	0	8	0	1	0	0
LDLR	0	50	0	1	54	22	1	16	52	0	2	0	6	2	0	18	1	1	0	50	16	0	1	87	38	0	0	1	0	71	552	0	0	4	51
NECTIN2	0	0	0	0	0	1	0	0	0	0	0	28	0	0	0	0	0	0	0	0	0	0	1	0	9	29	0	0	0	0	0	1	0	0	2
APOE	0	40	9	0	21	0	0	10	28	0	0	21	17	0	0	0	0	0	70	0	0	3	0	0	14	0	30	0	1	10	0	0	2	19	0
ALLC	0	0	0	0	0	0	0	0	0	0	0	0	0	0	0	0	0	0	0	0	0	0	0	0	0	0	0	0	0	0	0	0	0	0	0
GADD45G	94	0	0	59	11	0	13	0	0	0	8	0	21	0	0	0	7	0	0	0	0	0	0	0	54	0	0	0	0	0	24	0	0	8	0
XPO7	0	1	1	1	30	12	55	3	2	6	0	1	8	0	4	0	48	1	28	0	0	0	3	17	8	1	65	0	4	56	129	7	2	89	23
FAM98C	36	11	4	10	10	31	22	39	19	37	16	24	9	4	5	7	6	3	14	72	2	8	79	26	33	0	45	15	21	7	16	8	3	6	27
SAFB2	97	141	95	100	33	39	68	124	6	0	15	90	72	31	8	14	4	4	80	57	48	74	215	31	376	1	84	0	37	112	116	133	34	10	48
NCAN	0	7	0	0	8	0	0	1	0	1	0	6	0	0	0	0	4	1	10	0	0	16	8	5	12	0	0	0	0	3	30	2	0	2	0
PLVAP	0	0	12	0	2	0	0	8	0	0	0	0	0	0	4	0	0	0	3	0	0	0	35	0	2	0	18	0	0	1	16	1	0	0	0
BST2	0	0	0	0	1	0	0	0	0	0	0	0	0	0	0	0	0	0	6	0	0	0	0	0	0	19	0	0	0	0	1	0	39	0	0
SLC27A1	2	0	0	0	0	0	0	0	3	0	10	0	16	0	0	0	0	0	0	1	0	0	0	0	0	0	0	1	0	2	4	0	1	0	21
GLT25D1	0	0	0	0	32	1	1	0	3	0	0	0	0	4	0	0	0	2	0	0	0	0	0	0	5	0	0	0	0	4	13	0	0	0	13
MRPL34	114	22	0	0	13	30	12	20	0	0	9	33	4	1	14	30	0	0	15	33	0	16	82	22	44	0	33	0	27	2	1	29	0	0	4
PGLS	101	41	35	0	0	0	64	22	0	61	2	1	11	4	25	11	0	3	9	0	0	0	84	36	189	0	52	0	0	104	20	64	0	76	1
MAS1	1	11	1	3	165	7	5	24	89	0	7	0	23	5	24	25	0	4	12	0	8	0	0	88	12	154	0	1	0	121	746	30	1	235	23
MLLT1	32	61	41	0	45	1	35	65	3	0	0	1	18	0	27	0	0	4	36	0	29	10	145	48	132	0	0	82	12	114	30	15	20	0	48
BMP15	0	0	0	0	0	0	0	0	0	0	0	0	0	0	0	0	0	0	0	0	0	0	0	0	0	0	0	0	0	0	0	0	0	0	0
ACTN4	48	0	0	0	18	27	41	85	0	8	4	75	25	10	0	0	2	0	1	0	0	26	55	27	82	0	3	0	1	95	47	70	0	18	42
NDUFA10	100	48	38	0	0	0	98	34	2	0	0	5	0	17	2	1	0	0	8	6	57	9	51	35	234	0	0	0	0	109	52	0	0	1	12
EPO	0	0	0	30	8	30	4	0	0	0	0	0	0	0	0	0	0	0	11	0	0	0	0	1	0	0	0	0	0	0	0	0	3	0	0
CACNG6	0	0	0	0	14	0	51	25	0	0	0	0	41	59	21	0	56	23	55	78	3	15	0	41	198	74	29	0	0	0	66	4	0	0	47
ZSWIM6	22	5	23	38	10	3	6	6	7	0	38	81	14	0	33	5	27	1	15	0	0	0	1	3	75	1	16	0	0	37	54	4	134	0	17
ZNF747	0	0	0	0	2	0	7	0	0	0	0	0	0	0	5	0	0	0	1	4	0	0	0	1	24	0	0	0	0	0	50	0	0	0	6
PXDN	0	0	0	0	0	0	4	43	49	0	0	0	12	4	0	0	0	0	7	1	0	0	0	15	1	0	0	0	0	0	3	0	32	0	13
GDF15	0	0	27	0	6	0	0	0	0	0	23	0	0	0	8	0	0	0	28	0	0	12	0	0	0	0	0	0	0	0	0	0	0	0	0
JUND	108	36	37	103	26	0	95	92	1	0	6	29	75	2	17	0	0	1	57	203	0	34	192	0	212	0	152	0	49	113	73	54	44	21	56
HRC	14	40	10	15	17	31	12	30	22	11	8	16	13	7	13	6	5	1	31	5	12	7	85	21	65	0	14	2	1	22	45	26	7	12	52
TRPM4	26	84	0	0	7	0	12	74	0	0	8	0	23	6	49	0	21	18	135	0	0	11	388	27	135	0	27	0	0	0	29	30	31	1	80
OR11H1	0	0	0	0	0	0	0	0	0	0	0	0	0	0	0	0	0	0	0	0	0	0	0	0	0	0	0	0	0	1	8	0	0	0	0
OLFM1	0	0	1	0	21	0	0	0	0	0	0	0	0	0	0	0	0	0	1	0	0	0	0	0	0	0	0	0	0	0	0	0	0	0	0
NUMBL	3	71	0	6	99	53	5	0	98	1	15	2	0	0	11	28	7	5	0	0	11	0	20	51	40	0	6	1	12	47	621	12	3	1	80
ATXN10	0	54	24	6	6	0	11	121	3	0	13	2	10	6	6	0	0	0	22	0	0	4	39	94	123	0	53	0	0	0	85	24	0	0	1
CALY	0	1	13	38	64	105	1	34	40	0	32	0	74	34	71	45	0	11	7	0	1	1	0	97	53	0	3	0	0	0	411	51	1	0	227
HBZ	0	0	0	0	0	0	3	0	0	0	8	1	0	0	0	0	0	0	0	0	0	0	0	0	0	0	0	0	0	0	16	0	0	0	0
MNX1	0	0	0	21	10	36	4	1	0	1	0	3	11	0	13	0	39	0	14	0	0	0	1	25	34	1	3	0	0	0	9	2	50	0	6
TAF4	0	33	7	5	22	45	43	1	1	0	1	0	21	14	38	0	0	4	24	0	0	1	54	34	27	0	26	0	46	116	212	13	0	1	70
GATA5	0	0	0	0	5	1	0	0	0	0	0	0	0	0	0	10	0	0	0	0	0	0	0	0	0	1	0	0	0	0	0	0	0	0	0
RBBP8NL	0	0	0	0	0	2	7	4	5	0	12	0	0	0	0	0	0	1	0	0	0	0	0	16	16	0	0	0	0	53	0	0	0	0	0
LAMA5	171	58	1	31	148	42	9	70	188	68	87	133	152	253	173	0	273	7	110	627	164	16	140	125	59	811	232	75	261	110	57	202	178	238	267
PRDM12	0	0	0	0	21	0	4	0	0	0	0	0	0	0	0	0	0	0	0	0	0	0	0	0	0	0	0	0	0	0	40	0	0	0	0
UBE2M	0	0	22	0	0	45	56	14	1	0	19	41	9	10	8	0	0	4	48	0	0	59	628	71	203	0	80	0	0	60	86	20	16	104	83
TRIM28	0	0	0	0	7	0	10	0	0	0	0	0	0	17	0	0	1	0	0	0	0	0	0	0	0	0	0	0	0	0	11	0	0	0	2
YIPF2	0	0	0	0	28	0	0	0	118	0	26	37	7	0	1	0	0	0	9	0	0	1	0	0	33	83	0	0	41	1	4	0	0	1	15
EIF2S3	51	28	19	0	35	24	15	44	1	0	8	20	32	23	9	5	8	4	64	21	47	19	162	56	226	0	0	32	0	0	83	11	41	116	7
TMEM160	0	10	0	0	0	1	0	0	0	0	0	3	8	5	0	0	0	0	4	0	0	0	0	0	5	0	0	0	0	7	1	0	0	0	10
ZC3H4	26	33	15	12	2	51	88	111	7	0	69	24	20	17	9	6	9	2	31	1	5	33	169	98	178	1	68	0	2	18	89	7	27	0	22
MAP3K10	0	0	0	0	0	3	1	24	34	0	0	0	4	0	0	0	1	0	0	0	8	20	0	0	3	0	0	0	0	0	4	0	0	0	1
SESN2	0	0	35	10	0	0	0	2	2	0	0	0	0	12	0	0	0	0	3	0	0	4	11	0	0	0	0	0	0	9	49	0	13	0	4
CCDC62	0	0	0	0	1	0	0	27	0	0	0	36	0	11	6	0	0	0	7	0	0	0	0	16	0	0	0	0	0	0	0	0	0	0	0
HIP1R	0	0	0	0	0	0	5	0	0	0	0	0	0	0	0	0	0	0	10	0	0	0	0	9	1	0	0	0	0	0	0	0	7	0	0
PPAN	0	0	0	0	1	0	6	0	0	0	0	0	0	0	0	0	0	0	0	0	0	0	0	19	2	0	0	0	0	0	27	0	0	0	6
EIF3G	1	48	10	0	21	8	7	88	0	0	0	0	24	40	17	0	0	1	44	0	0	7	130	51	76	0	34	0	14	119	14	24	14	0	36
ANGPTL6	0	0	0	0	9	46	17	0	1	0	0	0	0	0	46	0	1	0	1	0	0	0	0	0	0	0	0	0	0	20	1	0	45	0	31
ZNF426	140	19	14	43	542	310	10	66	617	5	55	14	49	40	8	91	34	13	37	23	64	8	111	496	171	0	72	49	9	279	3895	49	21	43	308
SLC6A8	0	0	0	0	9	0	4	6	1	0	1	0	10	2	0	0	0	0	12	0	0	0	1	27	29	0	32	0	0	0	52	0	0	0	39
ZNF331	0	31	38	0	65	0	35	65	0	2	4	2	5	14	18	17	2	5	25	0	7	49	31	23	139	5	8	3	0	8	137	26	1	0	39
SLC7A10	0	0	0	0	0	0	0	0	0	0	0	0	0	0	0	0	0	0	0	0	0	0	0	42	0	0	0	0	0	0	2	0	0	0	0
LRP3	70	3	0	0	2	27	0	9	55	33	98	0	8	32	1	0	0	8	43	0	0	0	20	36	68	0	0	0	124	0	301	0	26	0	0
GRWD1	4	0	0	0	41	0	3	9	0	0	1	6	27	1	2	4	0	1	34	0	0	1	0	10	7	0	3	0	0	89	114	1	0	0	19
NOL11	37	43	0	26	1	10	20	0	0	9	27	0	7	0	3	2	0	0	1	0	18	22	0	102	1	0	0	21	0	0	1	0	0	0	0
PKDREJ	0	0	0	0	1	0	0	0	0	0	0	0	0	0	0	0	0	0	0	0	0	0	0	0	0	0	0	0	0	0	12	0	0	81	0
NUTM2F	0	0	0	0	8	0	0	0	0	0	0	0	0	0	0	1	1	0	1	0	0	0	0	1	0	0	6	4	0	0	1	0	0	0	1
SLC35D2	0	0	0	0	1	0	0	1	98	0	0	0	0	0	5	0	0	1	11	0	0	4	0	11	1	28	20	0	0	0	11	0	0	0	0
PPIL4	104	37	9	13	16	55	32	71	94	0	49	82	17	0	10	5	42	8	19	0	0	2	284	28	224	0	80	0	77	276	59	21	2	81	15
BPIFB1	0	0	0	0	0	0	0	0	0	0	0	0	0	0	0	0	0	0	0	0	0	0	0	0	0	0	0	0	0	0	0	0	0	0	0
BPIFA2	0	0	0	0	1	0	0	0	0	0	0	0	0	0	0	35	0	0	0	0	0	0	0	0	0	0	0	0	0	0	0	0	0	0	0
DEFB118	0	0	0	0	0	0	0	0	0	0	0	0	0	0	0	0	0	0	0	0	0	0	0	0	0	0	0	0	0	0	0	0	0	0	0
C1QL1	0	13	0	0	1	0	10	26	0	0	0	0	0	0	9	0	0	0	0	0	0	0	0	0	23	0	0	0	0	0	53	0	35	0	20
HIGD1B	0	0	0	0	0	0	0	1	0	0	0	0	0	16	0	0	0	0	0	0	0	0	0	0	0	0	0	0	0	0	0	0	0	0	0
ATP6V1E1	6	145	0	32	52	71	72	191	14	39	170	0	59	27	23	0	19	5	81	0	2	57	233	28	520	0	25	0	41	170	110	43	12	49	59
CCL25	0	0	0	0	30	0	0	0	0	0	0	0	0	0	0	0	0	0	0	0	0	0	0	0	0	0	0	0	0	0	20	0	0	0	0
EMC8	0	0	0	0	0	0	5	0	0	0	0	0	8	0	0	0	0	1	12	0	0	0	1	0	3	0	0	0	0	7	1	22	0	0	0
GSE1	37	12	1	51	14	29	37	15	4	0	114	10	45	6	7	0	2	7	12	0	16	0	160	25	179	0	8	0	1	37	45	0	2	4	16
GINS2	67	68	16	64	221	83	16	143	210	55	28	5	55	157	101	20	354	9	108	308	80	49	99	322	79	130	20	103	60	105	1275	105	35	65	151
F12	0	0	0	0	0	0	2	0	0	0	0	0	0	0	0	0	0	0	0	0	0	0	0	0	0	0	0	0	0	0	4	0	0	0	0
MRPS25	0	78	56	29	112	15	46	33	287	2	38	24	25	17	0	74	5	9	54	1	11	78	146	124	216	0	49	0	16	144	622	51	1	24	79
TBC1D5	3	5	0	0	4	31	59	101	0	2	2	18	19	0	17	32	0	1	63	0	0	10	21	21	150	0	51	0	157	0	56	6	0	3	6
CAPN7	0	0	40	31	0	35	15	86	0	0	0	16	20	0	9	2	0	0	11	0	0	3	9	79	129	0	110	0	110	67	50	40	126	1	0
C3orf20	0	0	0	0	39	0	0	0	2	0	0	3	0	0	0	0	0	0	0	0	0	0	0	0	0	0	0	0	0	0	0	0	0	0	10
RBSN	17	39	10	10	273	114	26	17	222	0	23	21	11	0	10	15	4	4	19	23	78	2	138	158	25	0	33	14	4	142	1084	23	33	25	155
NAPSA	0	0	0	0	0	0	0	0	0	0	0	0	0	0	0	0	0	0	0	0	0	0	0	29	0	0	0	0	0	0	0	0	0	0	0
PDLIM4	0	0	0	1	3	0	3	26	0	0	0	0	10	14	6	0	0	0	0	0	0	0	0	0	7	46	5	0	0	0	0	0	0	0	0
GFPT2	0	0	0	0	17	0	0	0	0	0	0	0	0	1	0	0	0	0	0	0	0	0	0	0	0	0	0	0	14	0	65	1	0	0	0
VPS25	0	0	0	27	1	16	15	9	0	0	0	30	0	0	3	0	0	7	26	0	0	6	0	0	48	0	0	0	0	0	2	0	0	0	7
AOC2	0	0	0	0	0	0	0	6	0	0	0	0	0	0	0	0	0	0	0	0	0	0	0	4	0	0	0	0	0	0	0	0	0	0	0
G6PC	0	0	0	0	1	0	0	1	0	0	0	0	2	0	0	0	0	0	0	0	32	0	0	1	1	0	0	0	0	29	6	0	0	0	1
PCDHAC1	0	0	0	0	22	0	0	0	0	0	0	0	0	0	0	0	0	0	0	0	0	0	0	0	1	0	0	0	0	0	0	0	0	26	0
PCDHGA3	2	0	0	0	0	0	0	25	1	0	0	0	26	9	0	4	0	0	0	0	0	2	0	0	0	0	0	0	0	0	2	1	0	0	0
NDFIP1	0	0	14	2	19	137	1	28	0	0	0	5	2	0	6	0	0	4	4	0	0	15	0	0	92	76	0	0	1	0	65	12	0	0	0
EXOC4	0	0	0	0	9	36	9	1	0	10	0	0	9	2	0	0	0	3	23	0	0	0	11	9	128	0	1	0	0	0	39	4	0	0	18
FLYWCH1	0	0	0	0	11	2	5	3	57	0	1	0	10	0	22	0	0	4	3	0	5	0	27	38	11	1	3	3	15	62	116	0	0	1	21
BARX1	7	0	9	0	3	0	3	0	0	0	6	0	0	0	0	0	0	0	0	0	0	2	0	7	1	0	0	0	0	0	0	0	0	0	0
WDR44	18	13	21	45	3	10	43	53	3	0	6	0	5	16	1	14	0	1	45	0	0	5	0	52	151	0	33	0	1	46	19	0	50	0	38
ZCCHC9	0	30	1	75	257	103	20	112	402	0	34	3	42	4	7	66	6	9	21	79	8	7	97	172	107	0	29	28	0	16	1339	23	32	17	203
KRT15	0	13	0	46	7	0	0	0	0	0	0	0	0	0	4	0	0	9	3	0	0	0	1	0	1	0	0	0	0	114	35	0	0	0	3
TNS4	0	0	0	0	27	1	2	0	4	0	0	0	17	0	0	0	0	0	1	0	0	0	1	9	1	41	0	0	0	0	56	0	0	2	5
KRTAP9-8	0	0	0	0	0	0	0	0	17	0	0	0	0	0	0	0	0	0	0	0	0	0	0	0	0	0	0	0	0	0	3	0	0	0	0
PPP1R1B	27	91	7	53	8	102	28	93	2	12	7	19	25	0	23	1	3	5	47	1	70	7	480	52	247	0	46	1	14	72	74	51	40	5	24
FMO5	23	48	0	2	17	0	0	0	6	0	0	0	7	0	0	43	0	0	0	0	0	0	75	7	42	0	0	0	0	24	0	0	0	0	0
PRKAB2	108	0	1	0	30	0	4	63	0	16	0	0	1	0	2	0	0	0	6	0	0	0	0	0	14	0	64	0	32	51	8	0	21	3	8
FUS	14	12	22	4	19	66	6	1	35	0	0	23	24	7	2	0	65	1	2	0	0	0	0	1	27	0	17	0	0	56	49	0	0	49	22
ZNF132	0	0	0	0	35	0	0	21	0	1	0	0	0	0	0	0	0	0	0	0	0	0	0	0	23	0	0	0	0	0	5	0	0	0	0
USP29	0	0	0	0	1	0	0	0	0	0	0	0	1	0	10	0	0	0	0	0	0	0	0	1	0	0	0	0	0	1	90	21	0	0	10
CHSY1	0	34	0	31	30	0	35	1	3	40	0	15	6	7	2	0	8	0	2	0	0	3	0	0	88	0	31	0	22	0	103	17	0	1	42
SNRPA1	0	0	0	0	0	0	0	44	0	0	0	0	2	3	8	0	0	1	12	0	0	13	0	0	57	0	30	0	0	0	15	12	0	0	1
NR0B2	0	0	0	0	0	0	0	0	0	0	0	0	0	0	0	0	0	0	0	0	0	0	0	0	0	0	0	0	0	0	1	0	0	0	0
THAP1	0	24	1	1	1	0	4	2	0	9	0	43	7	0	4	0	1	0	9	0	3	0	86	40	182	0	34	0	0	0	39	21	0	0	32
RHPN2	0	0	0	4	29	0	14	45	0	0	1	57	7	0	6	0	7	6	9	1	0	4	0	20	20	0	1	0	0	1	40	0	2	0	30
LRRC9	4	0	0	0	0	0	8	1	0	0	17	0	0	0	36	0	0	0	1	0	0	0	0	0	32	0	0	0	0	0	4	0	0	0	35
ACTR10	0	64	0	0	2	21	0	45	0	0	16	0	6	0	0	0	1	0	3	0	3	10	87	1	51	0	25	0	0	78	30	0	11	4	0
LGALS3	86	224	84	33	61	115	52	71	0	5	20	113	60	15	0	0	31	0	35	0	0	69	113	43	260	0	27	0	4	134	110	74	1	49	47
DNAJB1	108	30	58	102	57	65	103	107	59	0	62	85	62	13	30	38	94	6	65	134	0	28	572	64	355	31	182	0	69	70	99	70	50	119	74
ZSWIM4	47	0	0	0	1	1	0	5	0	0	9	0	0	0	0	0	0	0	0	0	0	0	0	0	0	0	0	0	0	0	14	1	0	0	1
RFX1	93	3	7	14	16	1	2	3	4	0	29	7	16	1	5	0	2	2	29	0	58	7	15	4	21	0	9	0	0	1	59	2	1	3	2
DCAF15	0	32	0	0	0	0	4	5	0	0	0	1	1	0	0	0	0	0	8	0	0	0	0	0	36	0	0	0	0	0	1	0	0	0	17
TRIM21	0	0	0	0	17	0	1	4	0	0	0	0	15	4	0	0	2	0	1	0	0	10	0	21	1	0	0	0	0	0	23	0	0	0	0
WDR7	0	5	1	3	155	10	21	40	7	0	5	0	1	2	0	0	0	2	9	0	0	1	1	57	90	0	1	0	0	63	172	1	43	0	66
SMARCC1	451	389	312	158	93	404	244	615	202	205	150	445	182	85	86	249	101	22	280	102	202	166	1808	348	1886	0	350	144	85	816	316	395	99	101	96
SLC6A11	0	0	0	0	6	0	0	0	0	0	0	0	0	0	0	0	0	1	0	0	0	0	0	16	0	0	0	0	0	0	0	0	0	0	27
NUP210	0	0	0	0	0	0	0	0	0	0	0	0	0	0	0	0	0	0	0	0	0	0	1	0	31	0	0	0	0	0	27	0	0	0	1
HSD17B7	122	0	0	0	0	0	0	23	107	0	0	0	30	0	0	0	0	0	0	5	0	0	0	0	16	0	0	0	12	0	139	53	0	0	12
EMILIN2	0	0	1	0	6	1	0	6	8	0	0	1	1	0	0	0	0	0	3	0	0	7	33	0	57	0	5	28	0	0	12	0	0	1	68
DNHD1	2	19	0	1	3	0	0	28	2	0	0	0	0	11	13	2	1	0	5	0	0	8	3	3	38	0	0	0	1	6	20	4	1	47	19
RRP8	4	0	22	4	46	44	54	60	89	0	6	0	27	7	11	0	25	3	21	0	0	0	15	0	28	0	29	12	0	5	207	34	40	2	27
TIMM10B	3	26	15	0	9	0	30	65	0	0	1	0	32	9	18	0	30	2	10	0	0	8	52	55	104	0	26	0	0	8	58	4	17	4	33
EFR3A	276	134	87	0	63	127	143	169	26	3	93	87	57	17	37	89	1	8	45	0	83	79	167	102	610	0	126	0	0	28	79	47	0	0	122
OC90	0	0	0	0	0	0	0	0	0	0	0	0	0	0	0	0	0	0	0	0	0	0	0	1	0	0	0	0	0	0	7	0	0	0	0
PTCD3	0	1	1	62	32	34	32	64	66	101	8	1	8	1	2	25	0	2	26	0	0	17	0	35	58	1	30	0	0	54	450	0	0	0	45
IQCA1	0	6	0	0	40	0	21	0	4	0	0	1	0	0	8	0	0	0	7	0	0	0	12	74	28	0	7	0	0	60	29	0	0	25	5
ILKAP	0	0	31	1	0	0	11	38	0	0	0	0	1	0	0	0	0	3	0	0	0	0	102	0	121	0	0	0	0	0	0	5	0	0	0
PER2	9	0	0	0	13	1	12	0	0	0	15	1	0	0	8	0	0	0	2	68	0	0	14	17	34	0	32	0	0	7	4	0	0	1	6
RAMP1	0	16	13	1	0	20	15	6	0	0	0	0	19	0	11	19	0	1	11	0	0	0	141	3	106	0	0	0	0	0	0	12	0	0	0
SCLY	0	0	0	0	1	0	0	0	0	7	0	0	0	0	0	0	0	0	3	0	0	0	0	0	0	0	0	0	0	0	6	0	20	0	0
CARD6	0	0	0	0	3	1	0	0	0	0	32	0	0	0	7	9	0	0	5	0	0	0	0	19	0	0	0	0	0	5	36	0	19	0	0
RAP1GAP2	0	28	2	0	6	0	1	0	0	0	0	0	14	0	0	2	0	0	8	35	36	0	0	25	47	1	0	0	1	0	5	7	0	0	15
MYBBP1A	0	0	0	0	17	0	0	4	69	28	29	0	2	0	4	0	0	0	3	0	0	1	47	48	40	0	18	0	0	54	39	0	0	0	12
RPA1	0	0	2	0	0	58	0	0	0	0	2	0	0	0	0	0	0	1	0	0	43	0	0	26	0	0	0	0	0	0	0	0	0	0	0
SERPINF1	0	0	0	0	2	0	0	0	0	0	0	0	0	0	0	0	0	0	0	0	0	0	0	0	0	0	0	0	0	0	0	1	0	0	0
EEFSEC	0	4	0	0	9	21	0	0	0	0	20	35	0	0	0	0	0	0	0	0	0	0	0	0	29	0	0	0	0	0	0	0	0	0	0
TMEM128	0	0	0	0	0	0	6	0	0	0	0	0	0	0	0	0	0	0	0	0	0	0	0	0	0	0	0	0	0	0	0	0	0	0	0
COQ3	0	0	0	0	0	0	0	0	0	0	0	0	0	0	10	0	0	0	0	0	15	0	0	0	8	0	0	0	0	0	0	0	0	0	0
POPDC3	0	0	0	0	1	0	0	0	0	0	0	0	0	0	0	0	0	0	0	0	0	0	0	0	0	0	0	0	0	0	0	0	0	0	0
LANCL2	0	5	0	0	9	0	35	1	156	0	1	22	16	1	17	0	0	4	24	10	0	0	0	0	104	0	0	0	0	0	42	0	0	0	1
GRSF1	9	35	2	183	297	66	67	59	238	36	75	27	31	15	32	2	0	5	45	0	23	6	83	94	206	1	18	5	0	155	839	61	0	19	110
JCHAIN	0	0	0	0	0	0	0	0	0	0	0	0	0	0	0	0	0	0	0	0	0	0	0	0	0	0	0	0	0	0	0	0	0	0	0
UTP3	66	38	0	0	24	54	35	81	92	16	9	1	34	1	20	29	0	2	5	0	51	7	209	118	153	0	47	0	7	68	53	8	21	69	1
H3F3B	102	111	9	28	99	101	46	42	51	0	83	91	55	11	28	21	12	10	55	1	36	15	392	24	401	0	90	2	123	128	175	61	1	0	96
TRIM47	0	0	0	0	0	0	3	0	0	0	0	0	6	11	8	4	0	0	0	0	0	0	0	0	3	0	0	0	0	19	17	0	0	0	0
KDM6B	7	22	2	2	55	2	9	0	6	0	39	0	19	1	0	0	0	0	5	0	18	2	2	18	36	0	0	0	54	1	123	1	62	0	28
ASGR2	0	0	0	29	0	0	4	0	0	0	0	0	0	4	0	0	0	0	8	0	0	0	0	0	5	0	0	0	0	0	0	0	0	0	0
GUCY2D	24	0	0	0	27	10	14	5	51	0	14	16	1	0	26	0	0	1	0	1	20	8	0	5	5	55	11	0	0	18	4	0	36	0	18
RIDA	1	0	0	0	1	1	29	5	0	6	0	0	0	0	0	0	0	0	9	0	0	0	0	14	45	0	4	0	0	11	0	43	36	59	2
MATN2	0	0	0	0	0	0	0	1	0	0	0	0	0	0	0	0	0	0	0	0	0	0	0	18	0	0	0	0	0	0	85	0	0	0	1
BRD8	36	51	12	21	30	0	33	39	86	54	35	0	17	0	0	1	0	1	14	0	2	16	2	49	40	0	36	1	40	53	63	1	25	0	8
ERAL1	0	0	0	0	45	0	14	3	0	43	0	0	0	0	0	0	0	0	6	0	0	0	0	0	0	0	0	0	0	0	0	5	0	0	9
NIP7	17	0	6	50	132	38	7	0	100	0	11	0	2	0	0	0	0	6	2	0	73	0	148	40	1	0	0	0	0	4	662	0	17	0	63
TERF2	66	0	4	0	9	0	3	45	0	0	0	0	0	1	5	0	0	1	8	0	0	0	0	25	60	0	0	0	39	64	14	0	0	0	14
VPS4A	158	115	30	9	80	22	69	55	215	1	11	0	66	11	35	14	6	4	28	5	34	43	43	75	164	6	15	10	2	39	476	8	7	118	122
JAG1	0	0	10	6	7	0	2	0	0	55	3	0	19	0	0	50	0	0	12	0	0	0	1	1	0	0	0	0	1	21	30	8	1	0	0
HSPA12B	0	0	0	0	0	0	0	0	0	0	0	0	0	0	0	0	0	0	0	0	0	0	0	0	0	0	0	0	0	0	0	0	0	0	0
SNAP25	55	0	0	0	1	0	1	0	0	0	0	0	1	0	0	0	0	0	4	0	0	0	0	0	0	0	0	0	0	0	16	0	0	2	0
NXT1	0	0	0	0	0	9	1	5	0	0	0	0	15	0	0	0	0	0	0	0	0	0	0	1	0	0	0	0	0	26	0	0	0	0	4
RIN2	0	0	0	79	34	22	23	38	41	0	4	0	0	0	7	0	0	1	33	0	50	9	3	23	21	1	32	0	53	6	58	0	0	0	11
SSTR4	0	1	0	0	0	0	0	0	1	0	0	0	0	0	0	0	0	0	0	0	0	2	0	1	0	0	0	0	0	0	1	0	0	0	0
CRP	0	0	0	0	2	0	0	0	0	0	0	0	0	0	0	0	0	0	0	1	0	0	0	0	0	0	0	0	0	0	30	0	0	0	0
HAPLN2	0	0	0	0	16	0	0	0	1	0	13	0	9	0	0	0	0	0	0	0	6	0	0	1	0	0	0	0	0	31	22	0	0	0	2
APCS	0	0	0	0	0	18	0	0	0	0	0	0	0	0	0	0	73	0	0	0	0	0	0	0	0	0	0	0	0	0	57	0	0	0	0
IGHMBP2	11	0	0	0	0	29	40	59	0	0	0	0	12	0	7	0	0	0	6	0	0	0	19	17	8	0	32	0	13	0	4	0	0	146	3
ACY3	0	0	0	0	0	0	0	0	0	0	0	0	0	0	0	0	0	0	0	0	0	0	0	0	0	0	27	0	0	1	0	0	0	0	0
DPH2	0	0	0	0	1	61	1	0	14	0	0	0	0	0	0	0	0	2	4	0	0	0	182	2	0	0	64	0	0	1	6	0	0	0	0
ZSWIM3	0	0	0	0	2	0	2	0	0	0	10	0	1	8	10	0	0	0	0	0	0	0	0	0	10	0	14	0	0	0	4	0	0	0	4
DMGDH	0	0	0	0	1	0	3	15	0	0	0	0	0	8	0	0	0	0	0	0	0	0	0	0	10	0	0	0	0	0	1	0	0	0	0
BHMT2	1	27	3	13	121	16	2	5	228	27	16	1	4	3	1	21	7	1	4	10	66	0	2	122	35	0	2	20	5	106	814	0	55	34	97
AP3B1	1	150	66	68	189	80	40	60	30	0	59	13	100	13	23	19	0	1	71	1	0	38	55	72	418	0	167	0	0	18	111	1	61	75	52
ZBED3	0	49	68	0	19	1	7	17	1	0	13	70	48	2	1	0	0	0	13	0	0	0	17	35	28	86	0	0	0	96	100	8	0	0	0
SYT4	0	0	0	0	12	0	0	0	0	0	20	0	0	0	0	0	0	0	0	0	0	0	0	0	0	0	0	0	0	0	0	0	0	0	0
SLC14A2	1	6	1	44	325	79	7	54	226	0	12	73	25	7	0	94	1	2	35	3	6	8	54	104	94	0	0	23	0	210	1155	35	11	56	155
NMUR2	0	0	0	0	0	0	0	0	0	0	0	0	0	0	0	0	0	0	0	0	0	0	0	0	0	0	0	0	0	0	0	0	0	0	0
PDE6A	0	0	1	0	41	32	7	1	123	0	5	10	0	0	0	1	2	1	6	20	0	0	4	50	14	0	0	27	0	65	521	0	0	1	29
XPO4	0	0	9	0	13	0	6	16	0	0	0	0	10	12	10	1	0	1	0	0	0	3	19	23	7	0	0	0	0	0	60	0	0	20	4
RNF17	0	0	23	0	13	0	0	1	0	0	0	0	0	0	0	0	0	0	8	0	0	6	0	9	5	0	0	0	0	0	0	8	0	0	5
CHRM3	0	1	0	0	41	18	1	16	1	0	0	0	0	0	0	0	0	2	7	0	0	0	1	14	0	0	50	0	0	56	64	0	0	0	80
MYH4	0	0	0	0	2	0	0	15	63	0	0	1	6	0	0	0	4	0	0	0	0	0	0	5	1	1	0	0	0	0	28	0	0	0	0
SCO1	3	3	4	39	277	60	19	62	267	0	45	52	3	2	18	40	26	3	64	2	20	26	0	81	128	0	28	18	0	150	812	0	103	111	101
CHI3L1	0	0	0	0	2	0	0	0	0	0	0	0	0	7	7	0	0	0	0	0	0	0	0	1	0	1	0	0	0	0	0	0	0	0	0
MYBPH	0	0	0	0	33	0	0	0	0	0	0	0	1	0	0	0	0	0	0	0	0	0	0	0	0	0	0	0	0	0	46	0	0	0	0
CCNA1	0	0	0	0	0	0	0	23	0	0	0	0	0	0	0	12	10	0	8	0	0	0	0	0	0	0	0	0	0	0	5	0	0	0	0
RFXAP	16	0	0	0	0	0	0	0	0	0	14	0	12	0	0	0	0	0	0	0	0	3	0	13	11	0	0	0	0	0	1	0	0	0	0
RNF128	0	0	0	0	0	0	0	0	0	0	0	0	0	0	0	0	0	0	0	0	0	0	0	10	0	0	0	0	0	0	0	0	0	0	22
BTBD2	108	9	7	2	3	47	28	73	0	10	0	64	4	9	4	0	0	0	23	0	0	4	222	0	113	0	26	88	1	0	1	0	43	0	16
KMT5C	0	0	0	2	2	0	9	0	0	0	2	0	0	0	0	0	0	0	0	0	0	0	0	12	18	0	0	0	0	0	2	0	0	0	3
PDE6B	0	3	0	0	7	2	1	3	4	16	0	0	1	1	0	0	0	0	0	0	0	4	4	3	18	0	0	0	1	3	45	0	0	0	1
HSPBP1	1	1	0	16	2	0	1	1	2	0	0	0	0	0	0	0	0	0	8	0	0	0	1	0	1	5	0	0	0	0	1	0	1	0	3
CSNK1G2	0	0	0	0	0	19	32	4	0	6	1	14	10	1	6	0	11	0	11	0	0	0	0	0	94	0	0	0	0	16	42	0	1	0	20
MACROD1	0	0	3	0	26	4	57	15	33	0	0	19	11	13	15	0	0	1	27	0	0	3	33	14	24	0	63	0	34	0	15	114	3	0	2
HRASLS2	0	0	0	0	4	0	0	0	0	0	0	0	0	0	0	0	0	0	0	0	0	0	0	0	0	0	0	0	0	0	0	0	0	0	0
FOPNL	54	0	0	0	32	4	24	31	2	0	30	36	10	7	27	0	0	0	0	1	43	26	0	51	32	0	0	0	0	0	27	1	0	0	57
MED10	0	3	1	0	0	0	26	13	0	0	1	0	12	9	8	0	0	1	10	0	0	0	0	2	57	0	18	0	0	1	1	55	43	0	16
CCDC134	0	0	26	0	9	0	7	28	0	0	12	0	6	0	10	43	0	0	0	0	0	0	40	0	6	0	31	0	0	0	36	0	0	0	0
PI4KA	0	0	0	0	0	0	15	0	20	0	14	1	15	0	9	0	0	2	23	0	0	0	26	16	32	0	51	0	0	2	33	12	0	0	31
GIMAP4	0	35	3	15	9	4	10	91	0	1	0	54	0	24	29	0	0	1	14	238	7	12	17	8	46	0	22	40	0	21	3	2	14	0	0
MKRN1	152	68	0	87	1	145	125	56	0	0	24	9	87	46	56	20	27	3	35	3	0	38	56	51	377	0	2	0	0	99	117	65	31	16	76
ACTR3B	0	0	0	0	0	0	3	0	0	0	0	0	5	0	0	45	0	0	13	0	0	3	0	0	0	0	0	0	0	0	1	0	0	0	32
NTS	0	0	0	0	0	0	0	0	0	0	0	0	0	0	0	0	0	0	0	0	0	0	0	0	0	0	0	0	0	0	0	0	0	0	0
BTG1	54	35	17	38	51	98	66	130	44	26	0	4	36	59	52	0	59	4	36	0	0	14	214	89	234	0	0	0	1	95	275	113	74	25	49
TMTC1	16	0	0	0	24	0	1	1	0	0	0	78	0	0	0	0	1	0	8	0	0	0	0	1	0	0	0	0	10	0	65	0	0	1	6
IPO8	1	0	47	0	0	4	67	55	2	0	3	5	14	0	17	1	28	0	0	0	0	1	73	22	111	0	82	0	17	122	102	38	37	0	4
PMP2	0	0	0	0	33	0	0	0	1	0	1	0	0	0	0	0	0	1	0	0	0	0	0	0	0	0	0	0	0	0	51	0	0	0	0
FABP4	0	0	0	0	0	0	0	0	0	0	0	0	0	0	0	0	0	0	0	0	0	0	0	0	0	0	0	0	0	0	0	0	0	0	0
IMPA1	0	0	21	0	19	0	0	0	0	0	0	0	0	0	0	0	0	0	0	0	0	0	0	0	2	0	0	0	0	0	74	0	0	0	0
E2F5	17	0	1	35	179	8	34	2	117	1	7	2	15	1	0	9	3	1	17	6	8	1	0	80	32	0	7	9	2	228	668	1	1	14	106
CCDC59	4	64	8	29	37	2	73	33	0	0	42	0	42	0	23	2	33	12	33	0	0	42	116	85	197	0	106	0	0	69	0	19	0	0	18
LYVE1	0	0	0	21	9	0	2	29	0	0	1	0	0	0	41	0	39	0	0	0	0	2	0	18	1	20	29	0	0	0	2	0	0	0	1
SBF2	0	19	0	0	14	0	11	51	72	0	29	1	5	0	4	0	0	0	7	0	0	6	0	18	27	0	26	0	0	65	72	19	52	0	1
SARAF	43	28	0	2	0	1	9	25	4	0	11	0	21	10	10	2	1	2	9	0	5	0	89	18	23	0	60	0	3	2	16	14	12	0	34
RNF122	0	0	0	0	2	0	0	0	0	0	21	0	0	0	0	0	0	0	0	1	0	0	0	0	0	0	0	0	0	0	46	0	0	0	0
DUSP26	0	0	0	0	1	0	0	0	0	0	0	0	0	0	0	0	0	0	0	0	0	5	0	0	0	0	0	0	0	0	0	0	0	0	16
C14orf1	0	0	0	83	4	32	2	30	0	0	0	1	14	0	0	0	0	5	11	0	0	2	0	0	68	0	0	0	0	0	0	0	0	0	1
CATSPERB	0	0	0	0	18	0	5	0	0	0	0	0	0	0	0	0	0	0	0	0	0	0	0	0	21	0	0	0	0	1	79	0	0	0	0
VRTN	0	0	0	0	16	0	0	29	40	0	0	0	0	0	5	0	0	0	0	0	0	0	0	5	6	0	0	0	0	30	135	6	0	0	9
SYNJ2BP	9	84	96	124	272	97	57	204	470	55	84	14	86	8	19	50	24	1	34	87	40	66	193	206	245	14	136	11	6	158	1546	53	105	98	242
TTC9	0	1	0	0	29	2	15	1	3	3	1	1	0	0	3	0	0	2	3	9	8	11	1	48	1	5	0	0	112	26	24	2	0	13	18
MED6	0	1	27	7	84	0	7	4	72	0	7	0	1	3	9	11	0	2	11	0	0	3	135	85	18	0	0	15	0	120	481	9	10	24	40
EIF2S1	150	5	32	0	32	38	41	47	45	0	32	40	27	12	20	83	0	4	47	0	55	10	20	67	241	0	3	0	12	19	454	97	2	47	98
ADAM20	53	0	0	0	0	0	0	4	0	9	1	0	0	2	0	0	0	0	1	0	0	0	0	0	7	4	2	0	0	0	49	0	0	0	0
ELP3	53	1	0	0	3	0	1	9	0	0	7	0	11	0	0	18	3	0	0	0	0	0	0	37	23	0	0	0	0	0	3	0	0	0	5
PEBP4	0	0	0	0	0	0	0	49	0	0	0	0	0	0	0	0	0	0	0	0	0	0	0	0	22	0	0	0	0	0	0	17	0	0	0
ADAMDEC1	0	0	0	0	0	0	0	0	0	0	0	0	0	0	14	0	0	0	0	0	0	0	0	0	0	0	0	0	0	0	0	0	0	0	0
CTIF	0	5	0	0	15	45	18	8	3	0	0	0	2	13	16	0	0	0	13	0	59	8	1	36	62	0	0	0	0	23	50	0	1	0	1
MBD2	42	118	22	0	39	55	110	52	68	3	17	1	39	79	29	83	7	7	21	0	1	10	72	79	490	0	21	22	52	158	164	80	52	53	106
IER3IP1	53	24	12	0	23	49	23	5	49	0	26	44	11	11	1	51	0	0	11	0	0	18	3	90	84	73	42	0	0	0	447	4	0	67	43
MRPS36	47	80	22	16	63	53	25	2	0	26	10	0	19	0	7	0	0	0	33	0	0	9	8	32	121	1	0	0	33	136	34	16	0	0	47
CCNB1	0	0	0	0	0	0	8	0	0	0	0	0	16	0	0	0	0	0	3	0	0	1	0	0	0	34	14	0	0	0	0	0	0	0	0
CD180	0	0	0	0	6	1	0	0	34	14	0	0	0	1	0	33	11	0	0	0	0	0	0	31	0	0	0	0	0	0	60	0	0	0	2
IRAK2	0	0	0	0	17	0	4	0	0	0	0	85	0	0	0	0	0	0	8	0	0	0	0	3	0	27	0	0	0	0	13	1	0	0	24
CAMK1	9	0	0	0	1	14	4	16	0	0	0	0	18	0	10	15	0	1	4	0	2	10	0	44	17	0	0	0	0	0	7	19	41	22	1
VHL	0	0	9	16	186	45	16	62	95	0	14	29	7	9	16	123	35	5	2	9	42	26	94	68	123	0	48	1	0	64	582	15	1	17	112
BHLHE40	23	0	0	11	13	46	8	0	0	0	2	0	8	8	0	0	28	1	0	0	0	9	15	0	42	0	0	0	0	0	2	21	0	0	0
ARL8B	106	4	19	68	1	0	28	65	20	20	15	1	7	14	13	0	29	1	11	0	0	24	120	44	108	0	3	0	58	36	7	68	6	0	39
EDEM1	0	0	20	0	2	0	7	12	4	0	0	0	7	0	9	0	0	0	0	0	6	0	50	1	34	0	0	0	0	1	50	0	46	11	0
CHL1	0	0	0	34	20	1	27	0	0	0	0	78	1	0	10	0	0	0	17	0	0	0	0	0	1	0	33	0	0	1	29	1	34	0	0
KATNBL1	24	65	17	0	17	12	8	15	38	22	5	0	13	0	17	0	2	10	15	0	0	0	21	6	131	0	0	0	0	0	2	45	0	0	8
EMC7	0	0	0	0	0	0	1	0	0	0	0	0	0	0	0	0	0	0	0	0	0	0	0	0	0	0	0	0	0	9	0	0	0	0	0
AMPD2	2	0	0	0	0	0	0	0	0	0	0	0	0	3	0	0	0	2	1	0	0	0	1	0	6	0	14	0	4	0	10	0	0	0	0
TSHB	0	0	0	0	0	0	0	0	0	0	0	0	0	0	0	0	0	0	1	0	0	0	0	0	0	0	0	0	0	0	0	0	0	0	0
GSTM3	9	0	5	5	148	45	1	103	147	66	75	30	12	0	18	122	16	2	41	2	7	28	30	88	142	2	32	44	210	57	551	8	3	9	46
SORT1	7	42	0	31	32	0	0	0	0	0	0	0	0	0	7	0	0	0	0	0	0	0	37	22	50	4	24	33	34	0	49	0	0	0	0
NOTCH2	0	0	7	0	20	0	20	11	50	0	0	136	5	0	0	0	0	0	4	0	0	2	1	0	66	0	0	0	1	0	48	0	0	0	1
TRIM45	0	0	0	0	6	1	0	0	0	0	0	0	0	0	0	0	0	0	0	0	0	0	0	1	0	0	0	0	0	0	6	0	0	0	19
ARF3	44	17	15	29	125	0	19	34	0	0	2	0	5	0	6	0	7	4	0	1	53	1	23	46	40	0	0	1	0	2	215	17	29	2	33
SLC38A2	0	0	0	1	16	0	8	2	4	0	0	0	0	2	0	3	0	3	1	0	0	0	0	37	113	0	0	29	1	59	1	0	0	0	2
CMPK2	0	0	0	0	20	0	1	0	14	0	0	0	27	0	0	4	0	3	0	14	0	0	0	0	13	0	2	0	0	0	31	0	7	24	0
ANO3	0	0	0	0	14	0	0	0	0	0	0	0	6	0	0	0	23	0	0	0	0	0	0	0	0	0	0	0	41	0	57	16	0	0	2
CFHR5	0	4	4	0	7	2	2	0	11	0	0	12	0	0	2	0	0	1	0	0	0	0	2	5	19	0	1	0	10	4	14	0	1	0	38
ERN2	0	0	0	0	1	0	0	0	0	0	0	0	0	0	0	0	0	0	0	0	0	0	0	0	1	0	0	0	0	0	30	0	0	0	0
NARS	0	1	1	14	65	63	84	15	25	1	128	103	52	19	32	1	3	8	77	0	0	50	305	107	290	0	58	3	73	135	38	15	51	0	60
GRP	0	0	0	0	0	0	0	0	0	0	0	0	0	0	0	0	0	0	0	0	0	0	0	0	0	0	0	0	0	0	3	0	0	0	0
HRH4	0	7	0	5	72	16	10	1	46	0	0	0	1	10	0	2	2	0	1	19	0	0	0	46	10	0	1	0	0	37	306	0	1	25	60
CABLES1	0	0	0	1	2	0	21	14	0	42	0	0	18	6	0	0	0	2	0	0	0	0	0	10	30	0	0	0	0	0	2	2	0	0	14
DOCK2	0	0	0	0	3	0	0	0	0	0	0	0	0	0	2	0	0	0	0	0	0	9	0	22	0	0	0	0	0	9	51	0	38	0	0
EMP1	161	3	1	965	111	97	65	30	10486	13	2	0	20	123	125	51	273	441	518	45	55	79	207	658	2	29	28	184	26	30	1462	0	466	104	451
RERG	0	0	0	0	13	0	0	0	43	0	0	0	0	0	0	0	0	0	0	0	0	0	0	2	0	0	0	0	53	0	90	0	0	0	0
SLCO1B1	0	8	0	0	1	0	19	0	0	0	0	0	0	28	0	0	0	0	0	0	0	0	0	0	0	0	0	0	0	0	9	1	0	0	0
SPX	0	0	0	0	13	0	0	0	0	0	0	0	0	0	0	0	0	0	0	0	0	0	0	0	0	0	0	0	0	0	0	0	30	0	0
DDB2	0	0	0	0	0	0	0	0	11	0	1	0	0	0	0	0	0	0	6	0	0	0	0	0	5	0	0	0	0	0	1	0	0	0	42
ACP2	0	0	0	0	0	0	4	0	0	0	0	0	0	0	9	0	0	2	1	0	0	0	0	0	0	0	0	0	0	0	0	0	0	0	14
FAM127A	0	0	0	0	0	0	14	30	0	4	10	0	0	0	18	18	0	0	10	0	0	0	0	44	14	0	1	0	1	0	31	1	0	0	31
RAB33A	0	0	0	0	5	1	0	0	0	0	0	0	0	0	0	0	0	0	0	0	0	0	1	6	1	0	0	0	0	7	11	0	0	0	0
MTNR1B	0	0	0	0	18	0	0	1	52	0	15	0	0	0	0	0	0	0	0	0	0	0	0	0	0	0	0	0	0	0	1	0	0	0	0
PHC2	0	29	24	0	27	0	20	0	7	0	0	0	7	0	9	33	0	2	21	0	24	0	0	25	39	0	0	0	0	0	0	28	0	0	15
PRPF38A	3	53	24	11	64	25	54	104	136	0	12	12	50	31	3	6	2	5	14	108	1	2	70	101	169	24	31	4	2	55	274	37	1	15	62
DSG3	2	0	2	11	200	31	1	7	178	2	29	9	7	4	1	20	1	4	11	32	21	0	62	97	5	3	8	33	1	134	1033	1	4	38	108
DSG1	0	0	0	0	1	0	0	0	0	0	0	0	0	0	0	0	0	0	0	0	0	0	177	31	0	0	0	0	0	0	57	0	0	26	0
DSC1	13	41	17	4	83	33	21	28	84	6	4	18	30	11	6	8	19	1	18	4	1	5	96	59	59	0	9	30	3	17	347	7	4	14	34
FHOD3	0	0	0	87	6	0	0	0	13	0	1	0	0	0	2	21	0	0	0	0	0	15	0	21	44	0	55	5	0	21	9	0	2	0	0
DAGLA	0	0	0	0	1	0	0	0	0	0	0	0	0	10	26	0	0	1	1	0	0	0	0	0	0	0	0	0	0	0	32	0	0	0	2
TIMM10	74	0	0	0	0	12	20	0	0	0	0	0	0	0	2	28	0	0	16	0	0	2	34	22	13	0	0	0	0	0	4	0	0	0	25
TCN1	0	0	0	0	0	0	0	0	0	0	0	0	0	0	0	0	0	0	0	0	0	0	73	0	0	0	0	0	0	0	0	0	0	0	0
CEP135	1	11	0	0	67	2	14	25	155	0	2	21	9	0	16	41	3	1	0	4	5	5	80	48	37	0	51	0	1	170	211	0	0	0	72
PDGFRA	0	0	0	54	0	0	0	0	0	0	0	0	0	15	4	27	0	0	0	0	0	0	0	0	4	53	0	0	11	0	32	0	0	0	25
BIVM	0	8	6	6	231	47	12	13	217	12	36	10	4	1	7	41	8	4	10	27	18	19	28	151	59	1	37	20	0	211	1130	2	12	32	133
CARS2	64	0	0	0	0	0	8	0	0	0	0	0	4	0	10	0	0	2	24	0	0	11	0	0	0	0	0	0	0	0	11	0	0	162	3
ADAMTS8	0	0	0	0	10	0	0	0	1	0	0	0	0	0	0	0	0	0	0	0	0	0	0	0	6	0	0	0	0	0	3	0	0	0	0
KLB	4	9	0	20	336	63	3	0	395	36	66	1	7	1	8	11	25	6	0	11	22	8	24	175	31	0	31	46	1	135	1378	0	0	18	120
APC	53	0	30	0	60	0	5	66	88	0	0	0	2	11	2	35	0	1	65	0	1	33	0	64	155	71	130	0	144	17	37	27	9	51	54
ADAM19	1	0	0	0	15	0	0	0	0	4	0	0	0	0	20	0	0	0	0	0	0	0	0	0	0	0	0	38	0	0	95	58	0	0	11
USP30	1	0	29	0	0	0	0	0	2	0	0	0	0	0	3	0	5	0	0	0	0	0	0	15	5	0	0	0	0	1	13	0	0	0	0
SDS	0	10	0	0	0	0	0	0	0	0	15	0	0	0	0	0	0	0	0	0	81	0	0	0	0	1	0	18	0	0	28	0	19	0	0
MSI1	1	0	5	0	0	0	2	0	0	0	0	0	2	6	0	0	0	0	16	0	0	0	0	0	7	0	0	2	0	0	1	0	0	0	1
HNF1A	0	0	0	0	0	0	0	0	49	0	0	0	0	0	8	0	0	0	0	0	0	18	0	0	0	0	0	0	0	0	3	0	0	0	0
OASL	0	0	16	0	33	6	11	17	59	0	6	0	4	5	5	0	0	4	7	84	12	0	0	27	49	0	11	26	0	37	248	10	18	31	27
HRK	0	0	0	0	18	2	19	0	14	0	0	0	22	0	11	0	43	0	9	0	0	0	0	0	66	1	1	0	0	12	110	0	2	0	42
RNFT2	0	0	0	0	94	55	0	0	60	0	0	1	0	0	0	3	0	0	0	0	0	0	0	63	2	0	0	0	0	20	204	0	0	48	22
DTX1	0	0	0	0	53	0	0	0	1	0	0	0	0	0	9	0	0	0	0	62	0	0	73	0	0	78	0	0	0	0	8	0	0	0	0
TRAFD1	0	48	2	0	72	49	32	6	29	0	27	2	29	0	1	0	0	0	26	0	1	2	2	13	83	69	46	0	0	11	1	0	0	0	32
GSAP	0	0	0	0	0	0	15	6	35	0	5	0	4	11	6	0	1	0	0	0	0	8	29	0	40	0	0	0	0	18	0	0	10	0	4
OCM2	0	0	0	0	0	0	0	0	0	0	0	0	0	0	0	0	0	0	0	0	15	0	0	13	0	0	0	0	0	0	20	0	0	0	0
TMEM60	0	0	0	0	0	0	0	8	0	0	0	0	0	0	0	0	0	0	0	0	0	0	0	0	8	0	0	0	0	19	0	0	0	129	0
HILPDA	2	0	0	2	119	33	0	2	76	0	11	0	12	0	0	23	21	1	4	1	23	0	4	28	27	0	6	14	0	32	207	0	6	60	40
RINT1	0	30	0	0	23	11	0	0	0	0	17	0	1	0	17	0	0	0	0	0	0	5	0	0	2	0	79	0	9	8	3	0	3	0	0
MDFIC	67	31	5	12	289	131	46	70	282	11	51	30	20	12	29	104	36	10	31	4	20	51	240	262	239	0	12	18	3	120	1581	55	31	91	103
BACH2	0	0	10	0	16	1	12	22	1	8	7	36	20	0	1	0	0	2	19	0	0	8	6	5	73	0	0	0	0	0	23	8	12	10	0
MRAP2	0	0	0	0	2	0	0	0	0	0	0	0	0	0	0	0	0	0	1	0	0	0	0	0	0	0	0	0	0	0	30	0	0	0	0
AKIRIN2	0	3	0	0	0	0	6	6	26	26	0	0	14	0	3	0	0	0	11	0	0	0	0	26	51	0	19	0	0	10	0	13	14	0	0
LMO2	0	0	0	0	0	0	1	0	0	0	13	30	0	0	0	0	0	0	0	0	0	0	0	13	0	0	39	0	0	1	55	0	0	0	0
NAT10	0	31	0	0	17	1	4	5	1	11	0	8	3	0	0	0	0	1	3	0	0	0	0	68	11	0	0	0	0	3	0	0	0	0	7
EHF	1056	596	229	375	215	505	554	985	281	346	214	535	298	116	194	369	254	22	560	154	185	340	1317	1064	2929	70	700	100	374	408	486	497	291	378	699
PRRG4	66	34	49	91	440	101	31	125	548	13	75	62	39	17	13	95	14	7	55	52	47	35	217	309	150	0	91	93	21	282	2029	52	28	97	251
PRPH	0	0	0	0	1	0	0	0	0	0	0	0	8	0	0	0	0	0	0	0	0	0	0	0	0	0	0	0	0	0	114	0	0	0	0
AVIL	0	0	0	0	9	0	0	0	53	0	0	0	0	0	0	0	0	0	10	0	0	0	0	0	0	0	0	0	0	0	26	0	0	0	0
AMHR2	0	0	21	0	0	0	0	0	1	0	0	0	0	0	0	0	0	0	0	0	24	0	0	0	0	0	0	0	0	0	0	0	0	0	0
LACRT	0	0	0	0	0	0	0	0	0	0	0	0	0	0	0	0	0	0	0	0	0	0	0	0	0	0	0	0	0	0	0	0	0	0	0
GDF11	0	0	0	0	104	27	2	2	85	0	15	35	5	9	16	19	0	0	17	0	0	2	56	40	113	8	0	92	0	21	374	2	0	3	34
ITGA7	31	21	32	0	9	0	3	0	0	25	0	0	0	1	0	0	0	2	0	0	82	19	0	0	0	12	3	9	0	0	38	0	25	0	10
RDH5	0	0	0	0	0	0	0	1	0	0	0	0	0	0	0	0	0	0	0	0	0	0	0	0	0	0	0	0	0	0	13	0	0	0	0
AGAP2	0	35	0	8	2	0	0	0	0	0	0	8	21	1	11	0	0	0	1	0	0	0	0	0	0	57	24	0	1	0	25	0	0	0	18
KRT85	0	0	0	0	0	0	0	0	0	0	0	0	0	0	0	0	0	0	0	0	0	0	0	0	0	0	0	0	0	0	0	0	0	0	0
CDK4	73	0	29	19	94	8	31	14	93	0	6	34	2	0	15	9	5	12	22	0	3	18	28	75	83	0	3	7	1	16	479	45	11	15	112
TFCP2	0	69	0	1	29	42	7	10	56	0	8	0	19	10	31	1	14	1	68	0	0	4	63	0	59	0	24	0	0	1	24	0	0	0	32
ZC3H10	0	0	0	0	24	42	0	1	11	0	0	0	5	20	12	0	0	0	4	1	23	0	0	0	19	0	0	0	0	38	48	0	0	0	17
KRT84	0	0	0	0	0	0	0	0	0	0	0	0	8	0	0	0	0	0	0	0	0	0	0	0	1	0	5	0	0	0	16	1	0	0	0
ACVR1B	0	0	45	0	18	1	0	2	23	0	0	18	1	7	6	0	0	0	0	3	59	14	45	12	14	0	0	1	0	0	47	0	0	0	9
KRT82	0	0	32	0	0	0	2	0	6	0	0	0	0	0	0	0	0	0	0	0	0	0	0	0	29	0	41	0	0	33	0	10	15	0	7
MIP	0	0	0	0	0	0	0	1	0	0	0	0	0	0	0	0	0	0	0	0	1	0	1	0	0	0	0	0	0	0	34	11	1	0	0
KCNH3	0	0	0	0	0	0	6	0	0	0	0	0	0	0	0	0	0	0	7	0	0	0	0	1	0	0	0	0	0	0	0	0	0	0	0
TAAR5	0	0	0	0	0	0	0	0	0	0	0	0	0	0	0	0	0	0	0	0	0	0	0	0	0	0	0	0	0	0	0	0	0	0	0
NMBR	0	0	0	0	0	0	0	0	0	0	0	0	0	0	0	0	0	0	0	0	0	0	0	0	0	0	0	0	0	0	0	0	0	0	0
SMPD2	59	0	0	1	0	0	0	0	0	0	0	0	0	0	18	0	0	2	3	0	0	0	0	0	5	0	0	0	0	1	42	0	73	0	10
HTRA2	46	0	0	0	17	0	0	5	0	0	0	0	0	0	0	0	0	0	0	0	0	0	0	1	40	0	0	0	0	0	7	0	0	0	0
PRADC1	0	0	0	0	14	35	9	0	0	0	0	0	0	0	1	0	0	0	0	0	0	0	0	0	0	0	0	0	0	0	0	0	0	0	0
DYSF	0	0	0	0	6	24	0	14	0	0	17	0	5	0	0	0	0	0	0	0	0	8	30	5	32	0	21	0	0	0	18	0	0	0	1
MRPL53	142	20	99	32	35	4	46	27	0	31	23	51	14	0	42	32	7	1	36	0	0	24	247	42	186	0	72	42	8	243	36	0	0	0	1
EMX1	0	1	0	0	2	0	4	29	0	0	47	43	11	0	0	0	0	0	13	0	0	9	65	16	26	1	31	0	2	92	0	16	0	4	0
KCNMB4	55	0	0	0	36	0	1	0	0	0	0	0	1	8	19	0	0	0	2	0	0	0	0	0	32	0	6	0	0	0	46	0	0	0	16
GNS	0	29	0	0	74	0	0	38	45	0	0	0	0	1	0	0	0	1	1	0	0	0	2	0	1	0	68	0	0	0	16	1	0	4	20
MDM2	17	36	2	39	120	118	85	69	162	0	70	44	55	26	36	8	36	2	108	168	210	61	145	131	248	169	137	90	1	165	494	86	97	17	70
BCO1	0	0	0	0	8	0	0	0	0	0	0	0	0	0	0	0	0	0	0	0	0	0	0	0	0	0	0	0	0	0	49	0	0	0	0
MPHOSPH6	0	58	1	0	3	37	17	21	0	0	0	1	5	0	10	0	0	0	8	0	1	11	30	0	62	0	2	1	0	0	52	4	4	0	20
TMEM231	2	4	0	28	886	126	8	38	782	3	57	6	10	4	3	73	9	18	32	47	86	0	4	391	0	0	5	11	0	562	3170	1	29	168	613
DYNC1LI2	228	73	41	83	95	374	112	140	110	5	44	76	151	50	75	0	21	7	120	0	71	70	261	244	503	0	170	0	3	168	528	28	22	166	200
FBXL8	0	0	0	0	2	0	0	19	0	0	0	0	0	0	0	0	0	0	0	0	0	0	0	0	1	0	0	0	0	0	0	1	0	0	9
FHOD1	0	0	7	0	0	0	0	0	2	0	0	0	0	0	0	0	0	0	0	32	0	0	0	11	14	0	0	0	0	0	48	7	0	0	0
CCDC102A	0	0	0	0	10	0	0	0	1	0	18	0	15	0	0	0	0	0	0	0	0	0	0	0	0	1	0	0	0	2	2	7	0	0	17
PCNX2	0	58	7	0	3	0	1	6	0	0	0	1	1	7	9	0	0	0	0	0	7	0	0	24	1	0	0	0	0	0	39	0	0	6	19
URB2	0	0	0	0	47	0	0	0	0	0	0	0	1	0	0	0	0	0	14	0	0	0	0	0	0	0	34	0	0	0	0	0	0	0	0
STX6	32	11	5	56	38	0	11	0	0	0	11	0	10	0	13	0	0	2	15	0	40	4	0	0	57	0	1	1	5	15	24	22	0	0	1
RGS8	0	1	0	0	5	0	0	0	14	0	0	0	0	0	0	0	0	0	0	0	0	0	1	0	47	0	0	0	0	0	50	0	0	0	0
LAMC1	0	0	0	10	30	49	0	0	9	0	19	42	10	0	0	0	0	0	1	0	8	12	0	0	9	0	0	0	0	7	23	24	0	1	8
SP110	0	131	0	20	34	15	0	0	1	0	17	45	1	5	0	0	0	0	6	0	0	6	0	22	66	0	0	0	0	115	65	16	0	0	57
MRPL44	83	0	0	0	7	0	16	17	76	0	27	0	5	0	0	0	0	0	6	0	0	0	18	16	0	0	0	0	0	1	5	6	0	0	6
USP37	85	40	23	39	295	46	54	47	63	30	21	51	12	32	44	21	1	0	48	0	26	13	29	130	210	1	7	0	0	75	976	9	23	70	69
HTR2B	0	1	2	0	3	0	0	1	2	0	0	1	0	0	1	0	5	1	1	0	0	1	2	2	26	0	0	0	0	1	14	0	6	0	1
WNT10A	0	0	0	0	0	2	1	0	0	0	0	0	1	0	0	0	0	0	0	0	0	0	0	7	0	0	0	0	0	0	11	4	0	0	2
CYP27A1	0	0	0	0	9	1	0	0	0	0	0	0	0	0	0	0	0	0	0	0	0	0	8	0	0	0	0	0	0	0	31	0	0	0	0
CAB39	6	38	8	0	5	3	43	34	14	7	20	4	35	1	40	36	6	1	13	0	0	13	31	162	101	0	0	0	0	37	50	29	0	0	53
COX5B	45	18	0	0	41	0	57	7	0	24	33	14	39	18	40	38	0	3	6	1	0	37	93	18	103	0	21	0	0	67	97	3	4	5	49
REV1	116	0	0	94	16	1	13	61	2	76	47	111	15	9	7	19	0	5	36	0	123	46	223	39	129	0	46	0	208	179	1	22	11	0	10
MFSD9	2	1	3	6	154	28	1	15	174	5	13	1	8	4	6	21	12	7	5	9	21	0	6	133	1	0	4	27	0	110	1076	0	9	47	145
TMEM127	15	0	0	4	148	6	7	8	117	1	45	1	2	1	3	8	40	2	0	4	21	0	3	61	12	0	11	5	1	79	820	0	13	16	71
MRPS9	40	0	0	0	0	0	44	0	2	0	22	0	12	9	18	0	0	0	6	0	1	1	0	18	137	0	45	0	0	0	29	37	0	137	11
GPR45	0	0	0	0	0	0	0	0	0	0	0	0	0	0	0	0	0	0	15	0	0	0	0	0	0	0	0	0	0	0	0	0	0	0	0
C2orf49	0	0	19	5	93	9	6	19	137	0	6	40	9	18	4	6	2	5	20	5	4	0	286	68	167	0	1	1	12	33	253	13	19	30	53
EPC2	261	1	0	58	5	301	40	144	37	158	31	53	10	11	6	21	1	7	41	0	24	37	159	96	89	1	53	0	129	161	2	22	33	5	3
ALDH1L2	40	75	0	0	26	0	29	0	18	0	20	0	6	43	4	9	25	0	0	0	0	17	38	8	80	0	0	0	76	0	1	0	0	0	42
USP44	0	0	7	0	22	0	0	0	24	0	0	0	0	0	0	0	0	0	2	0	0	1	0	0	1	0	0	0	0	0	4	0	0	0	0
PLXNC1	32	11	0	0	2	0	0	52	23	0	4	9	3	0	0	1	1	1	8	201	1	0	0	4	12	18	0	1	0	13	26	55	51	2	23
APPL2	0	0	0	0	1	0	43	0	0	0	0	0	3	39	19	0	0	2	29	0	0	0	0	0	33	0	0	0	0	63	38	15	0	88	0
DRAM1	1	1	0	2	65	8	1	10	81	0	16	7	1	4	2	13	12	2	2	2	10	0	0	60	1	0	5	5	0	52	331	0	0	0	69
SLC41A2	0	2	0	0	27	0	15	0	36	0	0	0	4	0	0	0	0	0	0	0	0	18	0	0	9	0	15	0	0	2	9	0	66	0	1
MED4	0	50	6	0	18	128	26	132	43	0	23	36	8	16	9	60	0	3	43	0	0	26	0	64	185	1	49	0	48	0	100	16	0	0	53
NUDT15	0	40	0	0	7	0	4	23	0	0	35	0	39	3	12	0	0	0	3	0	38	16	0	19	106	0	25	0	0	18	20	2	0	0	48
SPDYE1	0	0	0	0	2	0	0	0	0	0	2	2	1	0	0	0	0	0	0	0	0	0	0	0	1	0	0	0	0	0	18	0	0	0	0
CHST12	9	31	45	33	544	177	13	96	452	41	32	7	54	27	33	156	61	21	69	10	23	0	99	291	70	12	9	59	58	240	2702	120	43	78	441
IGF2BP3	4	2	2	0	5	3	3	3	1	0	0	0	1	1	2	0	1	0	1	8	1	3	6	2	31	0	5	3	2	25	127	0	0	2	1
GPNMB	16	0	0	0	23	4	0	0	0	0	1	0	0	0	0	0	0	0	0	0	0	0	0	48	0	18	3	89	0	0	0	1	0	1	0
KDELR2	0	42	3	3	1	0	10	78	0	1	0	0	4	0	11	0	0	3	12	0	0	3	63	0	43	0	0	0	0	118	22	13	39	1	0
NUPL2	0	43	0	0	0	0	9	1	0	0	0	0	0	0	0	0	0	0	0	0	0	8	0	0	9	0	29	0	0	23	48	0	10	0	0
TBRG4	0	0	0	0	13	0	0	0	0	0	0	0	0	0	0	0	0	1	0	0	0	0	0	0	0	0	0	0	0	0	27	0	0	0	0
HUS1	11	15	28	0	34	43	54	28	1	0	10	17	29	16	0	0	0	1	4	0	0	9	0	19	114	0	5	0	0	3	89	19	0	61	48
MYO1G	0	0	0	0	0	0	0	0	0	0	0	0	0	0	0	0	0	0	0	0	0	7	0	26	2	0	0	0	0	0	19	0	0	0	0
TTYH3	2	0	1	0	9	0	3	0	0	38	0	0	0	0	0	0	0	0	0	0	0	0	0	0	0	0	0	0	0	1	11	0	0	0	2
TTC5	0	0	1	1	287	54	21	1	111	57	15	0	27	14	1	49	7	5	15	23	47	0	23	181	51	0	12	5	0	125	1272	23	1	20	191
NKX2-8	0	0	0	0	0	0	18	10	0	0	17	24	0	0	8	0	0	0	3	0	0	0	0	24	60	0	10	0	0	0	0	0	0	0	0
ACSBG1	0	107	31	28	7	39	42	0	7	16	0	0	22	8	8	43	0	1	19	0	0	1	90	14	105	0	27	0	0	0	139	0	2	0	10
FAM108C1	63	5	0	0	18	22	12	76	0	26	10	5	7	0	5	0	0	0	19	0	0	0	125	40	34	0	30	1	55	0	0	0	0	0	0
IREB2	1	71	5	0	16	0	35	37	7	0	14	1	13	1	2	0	0	3	27	0	0	24	0	38	124	0	11	0	88	1	238	22	15	0	32
ALPK3	0	0	0	0	27	0	14	25	42	0	34	0	0	0	6	0	0	0	0	0	0	6	0	11	22	0	22	0	44	1	40	0	0	78	0
CIB2	75	49	27	0	0	2	13	29	54	1	0	1	12	0	18	0	0	2	1	140	0	13	68	8	152	0	0	0	0	0	0	75	0	0	24
CALCOCO2	47	117	21	58	24	161	52	63	67	46	3	23	54	1	21	27	20	0	61	0	0	30	211	30	166	0	85	0	42	22	35	43	36	0	132
RSAD1	0	0	0	0	0	3	1	23	0	0	0	0	6	0	0	0	0	0	0	0	0	0	139	0	16	1	0	0	0	0	2	0	0	0	52
VEZF1	41	2	1	39	11	85	91	56	5	42	3	40	55	0	20	6	2	4	56	0	0	7	10	70	130	1	52	0	9	42	140	18	3	2	60
TACO1	0	0	22	0	0	0	39	26	0	0	16	0	1	0	7	0	0	0	5	0	0	5	0	0	40	0	0	0	0	0	56	25	0	0	0
TEX2	0	73	0	0	26	2	3	4	4	0	0	37	13	8	4	0	1	2	32	0	0	0	9	2	48	1	3	0	0	4	5	0	0	0	1
LIMD2	0	0	0	0	0	34	17	1	0	0	0	0	7	4	0	0	0	0	0	0	0	0	0	0	14	0	0	0	0	0	9	33	0	0	0
BRIP1	0	0	0	0	2	0	1	0	0	0	0	0	0	7	8	0	0	0	0	0	0	0	0	0	0	0	0	0	0	0	6	0	0	0	1
KAT7	44	21	12	5	112	32	10	37	176	94	17	0	3	10	1	13	4	7	28	12	24	44	14	216	69	0	25	13	0	122	741	15	2	21	147
RTP4	0	0	0	0	0	0	11	0	9	0	0	11	4	1	0	0	0	0	0	0	0	0	71	0	9	0	4	0	0	0	0	0	0	0	0
7-Mar	93	0	59	30	189	33	21	15	63	0	33	67	34	7	11	179	4	4	48	10	4	48	307	150	109	38	133	20	91	346	535	19	0	151	57
GALNT5	43	0	0	0	22	0	6	0	0	0	0	0	0	0	0	0	0	0	0	0	41	0	88	0	10	0	0	0	0	0	22	16	1	0	0
BLK	4	1	0	0	0	16	11	40	11	11	0	0	10	8	6	1	31	0	0	0	0	0	194	15	63	0	0	0	0	0	0	24	0	0	9
KCTD3	44	35	0	1	2	87	77	157	37	56	24	7	22	0	14	0	1	5	39	86	0	16	14	33	225	0	0	0	24	13	31	24	72	0	52
CBWD2	25	23	7	0	2	43	13	14	0	11	17	11	15	0	14	20	6	0	6	0	1	13	33	7	147	23	9	0	4	16	13	6	8	0	13
IL36G	0	0	0	0	0	0	0	0	0	0	0	0	0	0	0	0	0	0	0	0	0	0	0	0	0	0	0	0	0	0	31	0	0	0	0
IL36A	0	0	1	0	0	0	0	0	0	0	0	0	0	0	0	0	0	0	0	0	0	0	0	0	0	0	0	0	0	0	0	0	0	0	0
IL36B	0	0	0	0	10	0	9	0	0	0	0	0	0	0	0	0	0	0	0	0	0	0	0	0	0	0	0	0	0	37	52	0	0	0	0
IMP4	0	0	0	0	0	0	5	0	0	0	0	0	13	8	0	0	0	0	2	0	0	3	0	0	2	0	0	0	0	0	11	0	0	0	0
HS6ST1	7	1	0	0	0	9	9	0	0	0	0	0	0	0	0	0	0	0	0	0	0	0	0	0	10	0	0	0	0	0	27	0	0	0	0
UGGT1	5	39	7	42	664	102	14	107	508	38	65	48	22	38	4	98	42	7	57	60	38	7	37	259	151	2	33	55	39	368	2956	3	43	83	226
LRRC8A	0	0	0	0	0	0	2	1	0	0	0	2	0	0	0	0	5	1	6	0	0	0	44	0	2	0	0	0	0	0	5	0	0	0	0
KIAA0368	93	69	8	37	26	158	92	201	27	0	104	108	43	4	12	0	29	3	47	0	0	22	36	90	154	1	148	64	84	2	24	30	3	1	38
TOR1B	0	0	0	0	1	0	1	0	4	0	0	0	0	0	0	0	0	0	0	0	0	0	0	0	0	0	0	0	0	2	51	0	0	0	0
RALGPS1	47	0	0	0	2	35	2	0	0	0	0	0	0	0	12	0	0	0	4	0	1	0	0	26	20	0	0	0	0	3	51	9	5	0	3
OR1J1	0	0	0	0	2	0	0	0	0	0	0	0	0	0	0	0	0	0	0	0	0	0	0	0	0	0	0	0	0	0	29	0	0	0	0
OR13C9	0	0	0	0	0	0	0	0	0	0	0	0	0	0	0	0	0	0	0	0	0	0	0	0	0	0	0	0	0	0	0	0	0	0	0
TMOD1	0	0	0	0	0	0	7	0	0	34	0	0	0	1	0	0	0	0	0	0	0	0	0	0	0	0	22	0	0	0	0	0	0	0	0
SLC31A2	0	0	0	0	4	0	6	0	0	0	0	0	0	0	0	0	0	0	14	0	0	0	0	0	0	0	0	0	0	0	0	0	0	0	0
ORM1	0	0	0	0	0	0	0	13	0	0	0	0	0	6	0	0	0	0	0	0	0	0	0	0	50	0	0	0	0	0	0	17	0	0	4
STX17	55	6	0	70	18	37	2	24	0	0	21	28	22	14	42	26	0	1	38	0	0	8	16	41	113	0	55	0	0	4	49	30	48	0	9
BAAT	0	0	0	0	15	0	0	0	1	0	0	0	0	0	0	0	0	0	0	0	0	0	0	10	0	0	0	6	0	0	27	0	0	0	0
GABBR2	0	0	0	0	13	42	1	0	0	0	0	0	0	0	0	0	0	0	0	0	0	0	0	16	0	0	7	0	0	0	4	0	0	0	3
PSMB7	0	0	0	0	1	0	9	9	0	0	1	0	0	0	1	0	0	3	6	0	0	2	7	7	8	0	12	15	0	0	35	2	0	0	49
OR1L4	0	0	0	0	6	0	0	0	0	0	0	0	0	0	0	0	0	0	0	0	0	0	0	0	0	0	0	0	0	0	7	0	0	0	0
PDCL	36	125	24	107	48	34	20	10	0	0	59	0	0	6	0	0	0	0	37	0	0	5	106	1	153	0	27	0	0	33	11	0	79	19	22
DERL1	0	21	0	0	0	0	11	1	2	0	34	0	0	0	0	0	1	0	6	0	0	0	0	16	14	0	0	0	0	0	18	0	0	2	0
NOV	0	0	0	0	13	0	0	0	1	0	0	0	0	0	0	0	0	0	9	0	0	10	0	0	0	0	0	0	0	27	0	0	0	0	0
RANBP6	34	0	0	0	31	22	13	37	0	0	20	3	3	0	15	74	7	0	10	57	0	1	0	0	3	0	41	0	0	69	50	0	0	0	0
CCL21	0	0	0	0	0	0	0	0	0	0	0	0	0	0	0	0	0	0	0	0	0	0	0	0	0	0	0	0	0	0	0	0	0	0	0
DMRT2	53	0	249	0	128	38	112	49	0	0	53	0	151	75	219	0	64	12	95	104	0	64	1	50	189	0	97	0	0	59	32	56	12	168	359
CCL27	0	1	0	0	2	0	6	0	0	30	0	0	0	0	0	0	0	0	0	0	0	0	0	0	28	0	3	7	0	0	3	0	1	21	0
HINT2	18	0	0	0	0	2	3	19	7	0	0	0	7	1	14	0	6	0	1	0	0	0	0	8	41	0	0	0	0	0	0	28	0	139	3
GMPR	38	3	0	0	16	25	84	39	0	0	0	0	39	4	17	0	0	0	10	0	204	83	172	21	263	0	1	0	0	49	1	37	74	1	51
TMEM63B	0	0	0	0	0	0	0	0	0	0	0	0	0	0	15	0	0	0	0	0	0	0	2	0	2	0	0	0	1	0	57	0	0	0	16
TTBK1	5	7	13	10	11	7	15	16	100	0	7	22	30	9	11	6	14	3	15	0	6	7	66	36	67	1	13	0	6	11	134	9	10	7	31
TINAG	0	0	0	0	6	0	5	0	50	0	0	37	0	0	0	0	0	3	3	0	0	0	0	0	35	1	1	0	5	8	31	0	0	0	0
GCM1	0	0	0	0	1	0	0	0	0	0	0	0	1	0	0	0	0	0	0	0	0	0	0	19	0	0	0	0	0	27	1	0	0	0	1
RIPK1	6	0	0	0	23	28	3	11	84	0	6	42	11	19	0	0	0	2	25	0	66	32	47	21	55	92	61	0	0	9	22	3	0	0	0
TUBB2B	25	0	0	0	11	0	9	0	19	0	0	0	9	0	3	0	0	1	0	0	42	0	0	0	9	0	0	0	0	0	73	0	2	0	0
PSORS1C2	0	0	0	0	0	1	0	0	0	0	0	0	0	0	0	0	0	0	0	0	0	0	0	0	0	0	0	0	0	1	0	0	0	0	0
C6orf15	0	0	0	0	0	0	0	0	0	0	0	0	0	0	0	0	0	0	0	0	0	0	0	0	0	0	0	0	0	0	0	0	0	90	0
MRPS18B	24	9	0	1	40	5	22	94	122	0	19	0	62	0	8	0	0	0	29	0	6	24	0	27	123	0	0	0	0	4	281	35	0	2	48
PSORS1C1	0	0	0	0	0	0	0	0	0	0	0	0	0	0	0	0	0	0	0	0	0	0	0	0	0	0	0	0	0	0	0	0	0	0	0
PGBD1	0	0	0	0	14	0	0	2	0	0	0	0	5	0	2	13	0	0	0	0	0	0	0	21	1	0	0	0	0	0	0	6	0	62	0
GTF2H4	0	10	0	0	1	0	5	0	52	0	0	0	9	0	1	0	0	4	0	1	0	0	0	0	12	0	0	0	0	0	0	0	0	0	0
CLPS	18	0	18	35	0	5	0	62	0	1	10	0	0	52	11	57	78	5	22	0	83	0	177	1	0	0	0	56	0	1	16	0	32	0	16
RNF144B	0	0	0	28	46	41	13	4	49	36	20	0	19	10	3	0	0	0	17	0	0	0	43	49	89	0	13	83	0	2	94	37	3	0	17
HLA-F	0	0	0	0	0	0	0	0	0	0	0	0	0	0	0	0	0	0	1	0	0	0	0	0	0	0	0	1	0	0	0	0	0	0	0
NRM	0	0	0	0	0	0	0	0	0	0	0	0	0	0	0	0	0	0	0	0	0	0	0	0	0	0	0	0	0	0	0	0	1	0	0
FAM8A1	3	2	2	1	14	0	5	22	0	0	18	2	2	9	9	39	0	0	0	0	0	0	2	0	85	0	1	0	0	0	49	2	13	0	2
FGFBP2	0	0	0	0	0	48	0	0	0	0	0	0	0	0	0	0	0	0	0	0	0	0	0	0	0	0	0	0	0	0	0	0	0	0	0
TLR2	0	0	0	0	2	9	0	0	58	0	0	0	0	0	0	0	0	0	0	0	0	0	0	2	0	0	0	0	0	0	78	0	0	0	4
THAP12	32	69	0	0	4	1	0	38	0	0	12	11	13	0	10	0	0	1	3	0	0	22	0	1	56	0	23	100	0	2	22	0	20	45	25
MRPL15	0	0	0	0	0	23	10	1	14	46	18	0	29	0	30	0	0	0	3	0	0	11	0	6	16	0	59	0	1	44	0	0	36	0	8
PI15	0	30	0	20	21	64	26	3	0	0	22	0	50	15	7	78	1	4	65	0	0	11	0	1	325	91	0	0	0	0	197	27	5	0	2
TTPA	8	12	0	0	303	0	8	5	192	0	4	0	3	0	0	21	0	0	8	0	14	0	0	40	8	0	5	0	1	103	691	0	30	23	72
GGH	0	0	0	0	8	0	0	0	0	0	0	0	0	0	0	0	0	0	0	0	0	0	0	0	0	0	0	0	0	0	21	0	0	0	0
SLCO5A1	0	0	23	0	39	1	10	0	4	1	0	35	9	1	11	0	0	0	1	0	0	23	188	7	13	0	0	0	0	0	26	19	4	0	3
SULF1	0	6	8	0	33	0	7	7	0	0	0	1	21	0	2	0	0	0	6	0	0	1	34	12	14	0	0	0	6	0	21	0	0	0	1
TGS1	62	22	2	106	32	36	6	54	30	2	37	1	2	0	0	10	0	2	41	0	39	9	121	53	63	0	7	0	102	28	22	0	18	2	4
USP2	0	0	0	13	0	1	1	30	7	0	24	0	0	0	14	1	0	0	0	0	0	0	0	1	54	0	0	0	0	64	69	0	0	1	1
HTR3B	10	0	4	0	60	19	1	0	17	0	0	0	1	1	0	56	1	0	0	0	0	1	0	16	0	0	0	18	0	0	126	0	0	0	1
SORL1	0	0	0	0	34	0	14	0	0	0	0	0	1	0	9	0	0	0	5	0	1	0	0	35	20	0	0	0	0	53	25	0	0	0	1
BUD13	154	0	0	0	0	0	10	32	1	0	4	70	2	1	30	0	0	2	22	0	0	14	98	3	16	0	44	0	4	1	22	36	15	0	6
MMP7	0	0	0	0	9	0	9	0	0	0	0	0	0	0	0	0	0	0	0	1	0	0	0	0	5	0	0	0	0	0	0	15	0	0	0
MMP20	0	0	0	0	0	0	0	0	0	0	0	0	0	0	0	0	0	0	0	0	0	0	0	0	0	0	0	0	0	0	51	0	0	0	0
MMP27	0	0	9	0	1	28	3	15	0	0	9	0	0	0	0	0	0	1	15	0	0	14	69	18	37	0	0	0	1	0	3	10	0	0	13
FDXACB1	0	0	0	0	8	0	0	0	2	0	0	0	5	1	0	0	0	0	0	0	0	0	0	8	0	0	0	0	0	0	15	0	0	1	7
POU2F3	0	4	0	0	0	0	0	0	0	0	0	0	0	0	1	53	0	0	0	0	0	0	0	0	0	0	0	2	0	2	16	0	0	0	16
FDX1	0	61	62	0	10	3	36	0	72	0	6	15	25	38	2	0	1	1	29	4	35	20	196	29	100	0	72	0	0	49	95	42	54	0	40
C11orf1	71	34	24	81	659	115	53	76	715	13	53	24	28	13	17	145	39	17	90	11	58	23	138	448	148	1	96	73	9	226	2919	20	47	147	429
ARHGAP20	0	0	0	0	35	0	0	1	0	0	0	0	4	0	0	0	0	0	0	0	0	0	0	0	1	0	0	0	0	0	0	0	0	0	2
MMP13	0	0	0	0	0	0	0	0	0	0	0	0	0	0	0	0	0	0	0	0	0	0	0	0	0	0	0	0	0	0	0	0	0	0	0
UNC13C	47	45	32	10	268	53	17	47	161	5	21	7	25	10	27	27	18	7	46	73	14	11	71	176	137	0	53	89	10	44	959	25	13	8	111
SQRDL	41	8	0	0	19	44	9	71	0	0	10	1	23	0	3	53	0	4	9	0	0	12	90	0	52	0	1	0	0	1	26	22	2	0	0
CTDSPL2	90	21	49	1	52	75	18	147	0	1	15	54	25	12	8	29	30	2	26	190	0	32	50	38	193	0	48	0	22	158	140	13	0	78	7
THBS1	56	0	0	0	7	76	9	0	79	0	0	0	0	0	2	3	0	0	0	1	0	0	0	0	18	0	0	1	1	10	105	0	1	0	10
NUSAP1	0	0	0	0	2	0	1	2	0	0	0	0	0	0	0	0	0	0	12	0	17	0	0	1	0	0	0	0	0	1	47	0	0	0	18
KIF23	0	0	0	0	0	0	8	0	0	0	0	38	0	0	0	0	0	0	0	0	0	8	0	0	5	1	1	0	0	6	62	0	0	0	0
NOX5	1	53	0	0	24	0	0	0	2	0	0	0	0	15	8	0	1	0	0	118	0	0	0	16	0	0	0	0	0	1	70	0	1	0	1
HAUS2	67	13	10	74	453	26	30	56	332	61	24	16	19	7	9	38	62	2	41	22	23	0	2	164	57	0	7	40	0	257	2005	39	0	173	181
RPLP1	667	204	205	60	108	284	354	367	98	51	68	177	153	276	189	117	193	31	252	0	89	203	1544	379	1321	9	526	1	256	106	462	526	272	35	592
RMDN3	0	26	0	0	0	0	30	0	0	0	0	0	2	0	0	0	1	0	1	0	0	24	0	56	26	0	0	0	0	0	58	0	0	0	3
ITPKA	0	0	0	0	0	0	0	0	0	0	0	0	0	0	0	0	0	0	0	0	0	0	0	0	0	0	0	0	0	0	0	0	4	0	2
PLCB2	0	0	1	0	2	2	2	2	2	1	1	1	1	1	2	0	0	0	19	0	14	0	11	1	4	0	1	0	0	0	35	0	1	0	0
TMEM62	0	0	0	0	16	48	6	0	32	0	3	0	0	0	10	3	1	0	0	0	0	0	0	16	12	0	0	21	0	0	36	1	0	0	0
ADAM10	4	1	18	6	558	69	50	39	493	1	55	2	15	1	38	99	23	10	20	45	12	38	1	274	80	4	75	12	5	143	2793	7	23	111	290
BCL2L10	0	0	0	0	0	0	0	0	0	0	0	0	0	0	0	0	0	0	0	0	0	0	0	0	0	0	0	0	0	0	0	0	0	0	0
RSL24D1	103	237	130	0	22	73	142	111	0	0	77	154	49	41	20	0	90	2	91	0	74	64	373	29	448	0	61	0	0	323	68	140	31	1	29
MNS1	0	0	155	48	23	0	16	21	97	62	16	0	0	11	3	0	2	0	0	0	0	0	0	0	188	0	46	0	26	59	98	40	27	0	0
TTLL7	95	71	4	11	138	126	62	64	268	45	31	3	24	27	20	0	6	9	28	19	26	3	159	157	128	22	101	25	4	35	676	17	5	41	116
FNBP1L	217	1	2	3	69	139	266	153	221	0	109	274	108	29	67	60	3	10	153	1	0	34	105	327	908	0	171	0	196	280	567	40	46	2	125
CCBL2	0	0	0	8	0	0	23	3	0	0	3	0	0	0	3	0	0	0	0	0	0	11	0	0	0	0	0	0	0	0	0	0	0	7	0
ARHGAP29	70	80	54	45	56	163	53	112	93	57	55	2	22	33	74	48	26	3	40	0	76	69	128	99	585	0	7	28	135	155	115	98	69	167	79
IFT172	0	0	4	0	0	0	0	0	0	0	0	32	5	0	24	0	0	0	0	0	0	4	0	0	10	0	28	0	0	1	19	0	0	0	0
KHK	0	0	1	0	11	0	0	0	49	0	0	0	16	0	0	0	0	0	0	0	0	1	0	0	1	0	0	0	0	0	26	0	0	11	1
ADCY3	27	1	0	0	0	0	2	2	0	0	0	0	0	0	0	0	0	2	0	0	0	0	0	0	0	0	0	0	0	0	4	0	0	0	1
ACTR2	95	81	48	44	70	96	145	66	58	0	71	7	60	37	30	16	42	3	61	150	99	58	167	59	270	0	107	0	152	83	63	117	0	169	31
PREB	179	21	16	5	0	0	5	9	0	72	56	0	3	13	8	4	0	1	38	0	22	30	163	48	266	0	46	0	0	32	68	13	0	0	9
ABCG5	0	0	0	0	0	0	0	0	0	0	0	83	0	0	0	0	0	0	0	0	0	0	0	0	0	0	0	0	0	0	0	0	0	0	0
SLC3A1	0	0	0	0	0	0	0	0	0	0	0	0	0	0	0	0	0	0	10	0	0	0	0	0	20	0	0	0	72	0	0	0	0	0	0
SIX3	0	0	0	0	5	0	0	0	0	0	0	0	3	0	0	1	0	3	0	0	0	0	0	0	0	0	0	0	0	0	19	0	0	0	0
LRPPRC	0	0	10	0	10	3	17	0	33	0	16	23	12	27	6	0	0	0	13	0	0	5	0	9	35	0	1	0	33	134	2	0	0	2	17
CYP2C9	0	0	0	0	0	0	0	0	0	0	0	0	0	0	0	0	0	0	0	0	0	2	0	0	0	0	0	0	0	0	0	0	0	0	0
LOXL4	0	0	0	0	31	5	0	0	2	0	0	0	0	0	0	0	0	0	0	0	0	0	0	7	14	0	0	0	0	119	26	0	0	0	0
BTBD16	0	0	0	0	0	0	0	0	0	0	0	0	0	0	0	0	0	0	0	0	0	0	0	0	0	0	0	0	0	0	87	0	0	0	0
KIF11	0	36	1	0	118	0	1	0	294	13	13	60	0	0	0	7	44	2	0	3	40	0	0	38	26	0	0	0	0	151	374	0	17	15	34
CALHM2	0	0	0	0	0	0	0	0	0	0	0	0	0	0	0	0	0	0	0	0	0	0	0	0	1	0	0	0	0	0	0	0	0	0	0
ARL3	22	1	1	0	10	25	20	35	97	36	34	43	7	40	6	14	0	1	30	75	1	12	62	31	97	0	1	0	0	144	43	33	0	1	12
DBR1	1	0	0	0	1	9	3	22	0	2	0	0	0	0	1	0	0	0	4	0	23	0	0	3	21	0	44	0	0	0	7	2	0	0	3
DNAJC13	127	65	51	1	44	50	113	116	127	32	153	53	30	0	5	0	0	0	138	0	0	59	0	81	278	1	125	0	127	110	104	75	42	5	81
GPR87	64	0	0	0	0	0	5	0	0	0	0	6	12	0	0	0	0	0	0	0	96	22	0	0	0	0	0	17	43	1	3	21	0	0	0
SLFN12L	0	0	0	0	409	78	0	83	471	22	10	9	7	0	0	32	27	5	21	41	5	0	67	208	1	0	1	17	0	143	1539	0	7	0	300
BARD1	47	0	0	40	5	20	0	0	0	0	0	0	0	0	6	0	15	1	15	0	0	3	0	1	51	0	23	0	0	0	4	0	0	0	8
MSTN	0	0	0	0	0	0	0	0	0	0	0	0	0	0	0	0	0	0	0	0	0	0	0	0	0	0	0	0	0	0	44	0	0	33	0
ASNSD1	0	40	6	0	16	87	20	6	26	0	0	1	4	10	11	0	0	2	77	41	0	60	129	14	204	0	0	0	29	142	62	24	0	0	24
PPIG	327	109	72	145	147	104	171	329	412	157	94	56	150	6	50	156	162	2	188	0	117	81	244	188	693	0	237	0	69	284	267	88	37	118	161
HECW2	0	12	0	0	81	0	0	0	0	0	0	0	0	0	5	0	0	0	0	0	0	0	25	7	2	21	0	0	0	5	124	0	0	0	9
CRYGB	0	0	0	0	0	0	0	0	0	0	0	0	0	0	0	0	0	0	0	0	0	4	0	0	0	0	0	0	0	0	0	0	0	0	0
WDR12	129	77	17	116	706	199	21	33	797	5	49	23	17	50	30	71	52	14	34	105	22	23	160	424	80	0	12	30	3	279	2962	16	28	129	374
ITGAV	50	0	0	0	3	10	15	103	62	0	2	6	0	31	0	36	63	0	9	0	11	0	15	39	18	1	0	0	0	0	68	0	27	0	5
SLC40A1	33	13	39	0	0	77	25	44	0	0	51	0	25	8	15	30	26	6	3	89	0	9	82	24	164	37	0	28	0	0	53	16	0	0	17
COL8A1	0	0	0	0	26	0	3	1	2	0	0	0	0	15	0	0	0	1	0	0	0	9	0	0	0	0	0	0	0	2	47	0	0	0	19
DIRC2	0	0	0	0	16	0	0	1	0	0	0	0	0	0	0	25	0	0	0	0	0	0	0	40	13	0	0	0	0	0	0	0	0	0	0
GUCA1C	0	0	0	0	0	0	0	0	0	0	0	0	0	0	0	0	0	0	0	0	0	0	0	0	0	0	0	0	0	0	0	0	0	0	0
CCDC54	0	0	0	0	0	0	0	0	0	0	0	0	0	0	0	0	38	0	4	0	0	0	0	0	0	0	0	0	0	0	0	0	0	0	19
COX17	75	39	17	1	4	43	36	71	26	1	13	13	26	3	9	1	0	0	61	178	0	18	10	9	171	0	135	0	0	10	77	19	42	0	57
WBP11	35	61	3	36	18	118	22	54	0	0	18	2	19	0	2	31	4	0	3	0	65	40	63	56	201	0	0	0	0	57	67	24	80	0	3
ATF7IP	40	65	30	58	8	96	73	75	43	48	71	3	19	9	20	15	0	5	29	0	0	26	385	148	224	0	141	0	35	80	193	16	20	2	9
LMO3	1	9	0	0	18	0	1	26	0	0	0	0	0	0	0	0	0	1	0	0	0	6	0	0	0	0	0	0	3	0	64	0	0	0	0
GUCY2C	0	0	0	0	0	0	0	0	0	0	0	0	0	0	0	0	0	0	0	0	40	0	0	0	0	0	0	0	0	0	52	0	0	0	0
EPYC	0	3	2	0	12	0	0	1	3	0	3	3	3	1	1	0	0	0	1	0	0	0	10	0	2	0	3	0	0	0	0	0	1	1	2
TSPAN11	1	0	0	1	0	0	2	16	38	0	0	1	0	0	0	0	0	1	0	1	1	1	1	0	1	1	0	0	1	1	10	0	3	0	0
TRHDE	1	46	8	2	154	31	8	43	137	94	5	37	14	2	7	14	2	7	29	0	6	13	48	129	71	0	2	27	61	142	529	22	24	87	58
SLC16A7	18	13	16	59	1000	138	10	31	1136	3	69	10	25	9	0	210	33	10	41	76	50	0	129	497	51	0	43	144	6	621	6957	0	14	121	423
INTS13	20	14	21	0	4	32	11	13	0	0	0	22	0	0	0	0	0	0	19	0	0	19	0	28	60	0	20	0	0	127	0	0	0	0	0
[truncated: 242,473 more rows]
